# Supplementary material for: Microbial Profiles of Retail Pacific Oysters (Crassostrea gigas) From Guangdong Province, China
Source: Front Microbiol. 2021 Jul 7;12:689520. doi: 10.3389/fmicb.2021.689520 (PMC8292972; doi:10.3389/fmicb.2021.689520)
Supplement: Supplementary Table 1 — The information of sample collection in this study. [file Table_1.XLSX]

## Sheet: Sheet1
Sample name	City	Location	Collection date	Sample type	TVC
A1-1	Guangzhou	Huangsha Aquatic Products Trading Market	2020.10.14	Transported	190
A1-5	Guangzhou	Huangsha Aquatic Products Trading Market	2020.10.14	Transported	231
A2-1	Guangzhou	Huangsha Aquatic Products Trading Market	2020.10.14	Transported	87
A2-2	Guangzhou	Huangsha Aquatic Products Trading Market	2020.10.14	Transported	76
A2-3	Guangzhou	Huangsha Aquatic Products Trading Market	2020.10.14	Transported	58
A2-4	Guangzhou	Huangsha Aquatic Products Trading Market	2020.10.14	Transported	69
A2-5	Guangzhou	Huangsha Aquatic Products Trading Market	2020.10.14	Transported	186
A3-1	Guangzhou	Huangsha Aquatic Products Trading Market	2020.10.14	Transported	173
A3-2	Guangzhou	Huangsha Aquatic Products Trading Market	2020.10.14	Transported	152
A3-3	Guangzhou	Huangsha Aquatic Products Trading Market	2020.10.14	Transported	159
A3-4	Guangzhou	Huangsha Aquatic Products Trading Market	2020.10.14	Transported	169
A3-5	Guangzhou	Huangsha Aquatic Products Trading Market	2020.10.14	Transported	183
B2-1	Guangzhou	Wuhusihai International Aquatic Products Trading Center	2020.10.14	Transported	302
B3-1	Guangzhou	Wuhusihai International Aquatic Products Trading Center	2020.10.14	Transported	109
B3-4	Guangzhou	Wuhusihai International Aquatic Products Trading Center	2020.10.14	Transported	172
B3-5	Guangzhou	Wuhusihai International Aquatic Products Trading Center	2020.10.14	Transported	136
B4-5	Guangzhou	Wuhusihai International Aquatic Products Trading Center	2020.10.14	Transported	162
C1-5	Jiangmen	Xinhui Aquatic Products Trading Market	2020.10.13	Local	273
C2-3	Jiangmen	Xinhui Aquatic Products Trading Market	2020.10.13	Local	183
C3-1	Jiangmen	Xinhui Aquatic Products Trading Market	2020.10.13	Local	190
C4-2	Jiangmen	Xinhui Aquatic Products Trading Market	2020.10.13	Local	205
C5-2	Jiangmen	Xinhui Aquatic Products Trading Market	2020.10.13	Local	95
D1-1	Jiangmen	Yueyang Market	2020.10.13	Local	82
D1-3	Jiangmen	Yueyang Market	2020.10.13	Local	60
D1-4	Jiangmen	Yueyang Market	2020.10.13	Local	73
D2-3	Jiangmen	Yueyang Market	2020.10.13	Local	50
D3-3	Jiangmen	Yueyang Market	2020.10.13	Local	83
D3-4	Jiangmen	Yueyang Market	2020.10.13	Local	76
D3-5	Jiangmen	Yueyang Market	2020.10.13	Local	84
D4-4	Jiangmen	Yueyang Market	2020.10.13	Local	80
D4-5	Jiangmen	Yueyang Market	2020.10.13	Local	77
E1-1	Jiangmen	Yanan Market	2020.10.13	Local	301
E1-2	Jiangmen	Yanan Market	2020.10.13	Local	67
E1-4	Jiangmen	Yanan Market	2020.10.13	Local	50
E1-5	Jiangmen	Yanan Market	2020.10.13	Local	79
F1-1	Zhuhai	Baitengtou Aquatic Products Wholesale Market	2020.10.12	Local	200
F1-2	Zhuhai	Baitengtou Aquatic Products Wholesale Market	2020.10.12	Local	120
F1-3	Zhuhai	Baitengtou Aquatic Products Wholesale Market	2020.10.12	Local	123
F1-4	Zhuhai	Baitengtou Aquatic Products Wholesale Market	2020.10.12	Local	147
F1-5	Zhuhai	Baitengtou Aquatic Products Wholesale Market	2020.10.12	Local	72
F2-1	Zhuhai	Baitengtou Aquatic Products Wholesale Market	2020.10.12	Local	45
F2-2	Zhuhai	Baitengtou Aquatic Products Wholesale Market	2020.10.12	Local	76
F2-3	Zhuhai	Baitengtou Aquatic Products Wholesale Market	2020.10.12	Local	98
F2-5	Zhuhai	Baitengtou Aquatic Products Wholesale Market	2020.10.12	Local	65
F3-1	Zhuhai	Baitengtou Aquatic Products Wholesale Market	2020.10.12	Local	96
F3-2	Zhuhai	Baitengtou Aquatic Products Wholesale Market	2020.10.12	Local	70
F3-3	Zhuhai	Baitengtou Aquatic Products Wholesale Market	2020.10.12	Local	83
F3-4	Zhuhai	Baitengtou Aquatic Products Wholesale Market	2020.10.12	Local	64
F3-5	Zhuhai	Baitengtou Aquatic Products Wholesale Market	2020.10.12	Local	45
F4-1	Zhuhai	Baitengtou Aquatic Products Wholesale Market	2020.10.12	Local	77
F4-2	Zhuhai	Baitengtou Aquatic Products Wholesale Market	2020.10.12	Local	52
F4-3	Zhuhai	Baitengtou Aquatic Products Wholesale Market	2020.10.12	Local	192
