# Supplementary material for: Microbial Profiles of Retail Pacific Oysters (Crassostrea gigas) From Guangdong Province, China
Source: Front Microbiol. 2021 Jul 7;12:689520. doi: 10.3389/fmicb.2021.689520 (PMC8292972; doi:10.3389/fmicb.2021.689520)
Supplement: Supplementary Table 2 — Relative abundance of the observed OTUs among all samples. [file Table_2.XLSX]

## Sheet: Sheet1
Feature.ID	Taxon	Confidence	sequence	Guangzhou																	Jiangmen																		Zhuhai
				B2.1	B3.1	B3.4	B3.5	B4.5	A2.1	A2.2	A2.3	A2.4	A2.5	A3.2	A3.3	A3.4	A1.1	A1.5	A3.1	A3.5	C1.5	C2.3	C3.1	C4.2	C5.2	D1.1	D1.3	D1.4	D2.3	D3.3	D3.4	D3.5	D4.4	D4.5	E1.1	E1.2	E1.4	E1.5	F1.1	F1.2	F1.3	F1.4	F1.5	F2.1	F2.2	F2.3	F2.5	F3.1	F3.2
0008cb00bc39aa7fe7875214c9304dfe	D_0__Bacteria;D_1__Proteobacteria;D_2__Gammaproteobacteria;D_3__Betaproteobacteriales;D_4__Burkholderiaceae;D_5__Simplicispira	0.983201	TTTGGACAATGGGGGAAACCCTGATCCAGCAATGCCGCGTGCAGGATGAAGGCCTTCGGGTTGTAAACTGCTTTTGTACGGAACGAAAAGGCTCTTTCTAATAAAGAGGGCTCATGACGGTACCGTAAGAATAAGCACCGGCTAACTACGTGCCAGCAGCCGCGGTAATACGTAGGGTGCAAGCGTTAATCGGAATTACTGGGCGTAAAGCGTGCGCAGGCGGTTATATAAGACAGATGTGAAATCCCCGGGCTCAACCTGGGAATTGCATTAGTGACTGTATAGCTAGAGTGCGGCAGAGGGGGATGGAATTCCGCGTGTAGCAGTGAAATGCGTAGATATGCGGAGGAACACCGATGGCGAAGGCAATCCCCTGGGCCTGCACTGACGCTCATGCAC…	0	0	0	0	0	0	0	0	0	0	0.000423807	0.000382226	0	0	0	0	0	0	0	0	0	0	0	0	0	0	0	0	0	0	0	0	0	0	0	0	0	0	0	0	0	0	0	0	0	0
001b1e6bae27b64cf231313e32e31021	D_0__Bacteria;D_1__Proteobacteria;D_2__Gammaproteobacteria;D_3__Xanthomonadales;D_4__Xanthomonadaceae;D_5__Thermomonas	0.923605	ATTGGACAATGGGCGCAAGCCTGATCCAGCCATGCCGCGTGAGTGAAGAAGGCCTTCGGGTTGTAAAGCTCTTTTGTCCGGAAAGAAAAGCGTCGGGTTAATACCCCGATGTCCTGACGGTACCGGAAGAATAAGCACCGGCTAACTTCGTGCCAGCAGCCGCGGTAATACGAAGGGTGCAAGCGTTACTCGGAATTACTGGGCGTAAAGCGTGCGTAGGTGGTTTGTTAAGTCTGATGTGAAAGCCCTGGGCTCAACCTGGGAATGGCATTGGATACTGGCAGGCTAGAGTGCGGTAGAGGGTAGTGGAATTCCCGGTGTAGCAGTGAAATGCGTAGAGATCGGGAGGAACATCTGTGGCGAAGGCGACTACCTGGACCAGCACTGACACTGAGGCAC…	0	0	0	0	0	0	0	0	0	0	0	0	0	0.000553185	0	0	0	0	0	0	0	0	0	0	0	0	0	0	0	0	0	0	0	0	0	0	0	0	0	0	0	0	0	0	0	0
001f1dca67bc57ae66676e791cfa40e5	D_0__Bacteria;D_1__Firmicutes;D_2__Clostridia;D_3__Clostridiales;D_4__Clostridiales vadinBB60 group;D_5__uncultured bacterium;D_6__uncultured bacterium	0.996964	ATTGGGCAATGGGCGCAAGCCTGACCCAGCAACGCCGCGTGAAGGATGAAGGTTTTCGGATTGTAAACTTCTGTCGCGAGGGACGAAGAATGACGGTACCTCGTAAGAAAGCCCCGGCTAACTACGTGCCAGCAGCCGCGGTAATACGTAGGGGGCAAGCGTTGTCCGGAATGACTGGGCGTAAAGGGAGTGTAGGCGGCTCATCAAGTTAGATGTGAAATCCCGCGGCTTAACCGCGGAACTGCATCTAAAACTGGTAAGCTGGAGTGCAGGAGAGGTGAGTGGAATTCCTAGTGTAGCGGTGGAATGCGTAGATATTAGGAGGAACACCAGAGGCGAAGGCGACTCACTGGACTGTAACTGACGCTGAGGCTCGAAAGCGTGGGGAGCAAACA	0	0	0	0	0	0	0	0	0	0	0	0	0	0	0	0	0	0	0	0	0	0	0	0	0	0	0	0	0	0	0	0	0	0.000161658	0	0	0	0	0	0	0	0	0	0	0	0
002479fd8665c9211e9ecb6effdb2549	D_0__Bacteria;D_1__Firmicutes;D_2__Clostridia;D_3__Clostridiales;D_4__Ruminococcaceae;D_5__Butyricicoccus;Ambiguous_taxa	0.810927	ATTGCGCAATGGGGGCAACCCTGACGCAGCAACGCCGCGTGATTGAAGAAGGTCTTCGGATTGTAAAAATCTTTAATCAGGGACGAAGAAAATGACGGTACCTGAAGAATAAGCTCCGGCTAACTACGTGCCAGCAGCCGCGGTAATACGTAGGGAGCAAGCGTTATCCGGATTTACTGGGTGTAAAGGGCGTGTAGGCGGGCCTGTAAGTTGGGAGTGAAATCCGGGGGCTTAACCCCCGAACTGCTTTCAAAACTGCGGGTCTTGAGTGATGGAGAGGCAGGCGGAATTCCCAGTGTAGCGGTGAAATGCGTAGATATTGGGAGGAACACCAGTGGCGAAGGCGGCCTGCTGGACATTAACTGACGCTGAGGCGCGAAAGCGTGGGGAGCAAACA	0	0	0	0	0	0	0	0	0	0	0	0	0	0	0.000103477	0	0	0	0	0	0	0	0	0	0	0	0	0	0	0	0	0	0	0	0	0	0	0	0	0	0	0	0	0	0	0
002f259a8337cef20399e11903fb86b2	D_0__Bacteria;D_1__Firmicutes;D_2__Clostridia;D_3__Thermoanaerobacterales;D_4__Thermoanaerobacteraceae;D_5__Caldanaerobacter;D_6__Caldanaerobacter subterraneus subsp. subterraneus	0.88829	CTTGGGCAATGGGCGAAAGCCTGACCCAGCGACGCCGCGTGGGGGATGAAGGCCTGCGGGTCGTAAACCCCTGTCGGAAGGGACGATGCTCTAAGGGGTGAACAGTCTCTTAGAGTGACGGTACCTTCCAAGAAAGCCCCGGCTAACTACGTGCCAGCAGCCGCGGTAAGACGTAGGGGGCGAGCGTTGTCCGGAGTCACTGGGCGTAAAGGGCGCGTAGGCGGTCTAGCAAGTCAGGTGTAAAAGGCCACGGCTCAACCGTGGATATGCATCTGAAACTGCTAGGCTAGAGGGCAGGAGAGGGGAGTGGAATTCCCGGTGTAGCGGTGAAATGCGTAGATATCGGGAGGAATACCAGTGGCGAAAGCGACTCCCTGGACTGACCCTGACGCTGAGGCG…	0	0	0	0	0	0	0	0	0	0	0	0	0	0	0	0	0	0	0	0	0	0	0	0	0	0	0	0	0	0	0	0	0	7.18481e-05	0	0	0	0	0	0	0	0	0	0	0	0
003b8724c10868525cf2b838d94cc1e7	D_0__Bacteria;D_1__Firmicutes;D_2__Clostridia;D_3__Clostridiales;D_4__Clostridiaceae 1;D_5__Proteiniclasticum;Ambiguous_taxa	0.869688	ATTGCACAATGGGCGAAAGCCTGATGCAGCAACGCCGCGTGAGTGATGAAGGCCTTCGGGTCGTAAAGCTCTTTGATCAGGGATGATAATGACAGTACCTGAAAAACAAGCCACGGCTAACTACGTGCCAGCAGCCGCGGTAATACGTAGGTGGCGAGCTTTGTCCGGAATTACTGGGCGTAAAGGATGCGTAGGTGGATACTTAAGTGGGATGTGAAATCCCCGGGCTCAACCCGGGAACTGCATTCCAAACTGGGTATCTAGAGTGCAGGAGAGGAAAGCGGAATTCCTAGTGTAGCGGTGAAATGCGTAGATATTAGGAGGAACACCAGTGGCGAAGGCGGCTTTCTGGACTGTAACTGACACTGAGGCATGAAAGCGTGGGTAGCAAACA	0	0	0	0	0	0	0	0	0	0	0	0	0	0	0	0	0	0	0	0	0	0	0	0	0	0	0	0	0	0	0	0	0	0.00343075	0	0	0	0	0	0	0	0	0	0	0	0
005dcbbef57ff10db14eb8863e1a7eea	D_0__Bacteria;D_1__Dadabacteria;D_2__Dadabacteriia;D_3__Dadabacteriales;D_4__uncultured organism;D_5__uncultured organism;D_6__uncultured organism	0.987227	ATTGGACAATGGGCGCAAGCCTGATCCAGCAATGCCGCGTGAGGGATGAAGGCTTTCGAGTCGTAAACCTCTGTCAGTTGGAACGATGGGTTTAGAGGGTAATATTCTCTAAACTTGACGGTACCTTCAAAGGAAGCCCCGGCTAACTCCGTGCCAGCAGCCGCGGTAATACGGAGGGGGCAAGCGTTGCTCGGAATTACTGGGCGTAAAGGGTCCGCAGGTGGCTTTGTAAGTTAGATGTGAAATCTCAGGGCTCAACCCTGAAACTGCATCTAATACTGCATAGCTTGAGTACAGGAGAGGTTGGCGGAATTCCCGGTGTAGCGGTGAAATGCGTAGATATCGGGAGGAACACCAGTGGCGAAGGCGGCCAACTGGCCTGTTACTGACACTCAGGGA…	0	0	0	0	0	0	0	0	0	0	0	0	0	0	5.91296e-05	0	0	0	0	0	0	0	0	0	0	0	0	0	0	0	0	0	0	0	0	0	0	0	0	0	0	0	0	0	0	0
00644ce77c2c12f27f0afec191cf0470	D_0__Bacteria;D_1__Firmicutes;D_2__Bacilli;D_3__Lactobacillales;D_4__Lactobacillaceae;D_5__Lactobacillus;D_6__Lactobacillus agilis	0.904198	CTTCCACAATGGGCGCAAGCCTGATGGAGCAACGCCGCGTGAGTGAAGAAGGTCTTCGGATCGTAAAACTCTGTTGTTAGAGAAGAACATGCGAGAGAGCAACTGTTCTTGTATTGACGGTATCTAACCAGAGAGCCACGGCTAACTACGTGCCAGCAGCCGCGGTAATACGTAGGTGGCAAGCGTTGTCCGGATTTATTGGGCGTAAAGGGAACGCAGGCGGTCCTTTAAGTCTGATGTGAAAGCCTTCGGCTTAACCGAAGAATTGCATTGGAAACTGGAGGACTTGAGTGCAGAAGAGGAGAGTGGAACTCCATGTGTAGCGGTGAAATGCGTAGATATATGGAAGAACACCAGTGGCGAAAGCGGCTCTCTGGTCTGTAACTGACGCTGAGGTTC…	0	0	0	0	0.000546132	0	0	0	0	0	0	0	0	0	0	0	0	0	0	0	0	0	0	0	0	0	0	0	0	0	0	0	0	0	0	0	0	0	0	0	0	0	0	0	0	0
00755b399fcf2a3a4a58489c95581e5f	D_0__Bacteria;D_1__Bacteroidetes;D_2__Bacteroidia;D_3__Bacteroidales;D_4__Prevotellaceae;D_5__Alloprevotella	1	ATTGGTCAATGGACGAAAGTCTGAACCAGCCAAGTAGCGTGCAGGAAGACGGCCCTCTGGGTTGTAAACTGCTTTTAGTTGGGAATAAAACGCGGTACGTGTACCGCCTTGTATGTACCATCAGAAAAAGGACCGGCTAATTCCGTGCCAGCAGCCGCGGTAATACGGAAGGTTCGGGCGTTATCCGGATTTATTGGGTTTAAAGGGAGCGCAGGCGGACTTTTAAGTCAGCTGTGAAATCTGGCGGCTCAACCGTCAGACTGCAGTTGGTACTGGAGGTCTTGAGTGCACACAGGGATGCTGGAATTCATGGTGTAGCGGTGAAATGCTCAGATATCATGAAGAACTCCAATCGCGAAGGCAGGCATCCGGGGTGCAACTGACGCTGAGGCTCGAAAG…	0	0	0	0	0	0	0	0	0	0	0	0	0	0	0	0	0	0	0	0	0	0	0	0	0	0	0	0	0	0	0	0	0	0	0	0	0	0	0	0	0	6.14987e-05	0	0	0	0
007e4fa5946ee49411515fe6d56934cc	D_0__Bacteria;D_1__Bacteroidetes;D_2__Bacteroidia;D_3__Flavobacteriales;D_4__Weeksellaceae;D_5__Chryseobacterium	1	ATTGGACAATGGGTGAGAGCCTGATCCAGCCATCCCGCGTGAAGGACGACGGCCCTATGGGTTGTAAACTTCTTTTGTACAGGGATAAACCTATTTACGTGTAAATAGCTGAAGGTACTGTACGAATAAGCACCGGCTAACTCCGTGCCAGCAGCCGCGGTAATACGGAGGGTGCAAGCGTTATCCGGATTTATTGGGTTTAAAGGGTCCGTAGGCGGATCCGTAAGTCAGTGGTGAAATCTCATAGCTTAACTATGAAACTGCCATTGATACTGCGGGTCTTGAGTAAGGTAGAAGTAGCTGGAATAAGTAGTGTAGCGGTGAAATGCATAGATATTACTTAGAACACCAATTGCGAAGGCAGGTTACTATGTCTTAACTGACGCTGATGGACGAAAG…	0	0	0	0	0	0	0	0	0	0	0	0	0	0	0.000384342	0	0	0	0	0	0	0	0	0	0	0	0	0	0	0	0	0	0	0	0	0	0	0	0	0	0	0	0	0	0	0
008bb5ff19a4bf89ea2305ea26014dbe	D_0__Bacteria;D_1__Firmicutes;D_2__Clostridia;D_3__Clostridiales;D_4__Lachnospiraceae;D_5__[Ruminococcus] gauvreauii group;D_6__bacterium ic1296	0.995703	ATTGCACAATGGGGGAAACCCTGATGCAGCGACGCCGCGTGAAGGAAGAAGTATTTCGGTATGTAAACTTCTATCAGCAGGGAAGAAGATGACGGTACCTGACTAAGAAGCCCCGGCTAACTACGTGCCAGCAGCCGCGGTAATACGTAGGGGGCAAGCGTTATCCGGATTTACTGGGTGTAAAGGGAGCGTAGACGGAGCAGCAAGTCTGATGTGAAAGACCGGGGCTTAACCCCGGGCCTGCATTGGAAACTGTTGATCTTGAGTGCCGGAGGGGTAAGCGGAATTCCTGGTGTAGCGGTGAAATGCGTAGATATCAGGAGGAACACCGGTGGCGAAGGCGGCTTACTGGACGGCAACTGACGTTGAGGCTCGAAAGCGTGGGGAGCAAACA	0	0	0	0	0	0	0	0	0	0	0	0	0	0	0	0	0	0	0	0	0	0	0	0	0	0	0	0	0	0	0	0	0	0.00026943	0	0	0	0	0	0	0	0	0	0	0	0
008c1af0f47d93f73a56f7a856c23ca7	D_0__Bacteria;D_1__Actinobacteria;D_2__Actinobacteria;D_3__Micrococcales;D_4__Microbacteriaceae	1	ATTGCACAATGGGCGCAAGCCTGATGCAGCAACGCCGCGTGGGGGACGACGGCCTTCGGGTTGTAAACCTCTTTTAGCAGGGAAGAAGCGCAAGTGACGGTACCTGCAGAAAAAGCACCGGCTAACTACGTGCCAGCAGCCGCGGTAATACGTAGGGTGCAAGCGTTGTCCGGAATTATTGGGCGTAAAGAGCTCGTAGGCGGTTTGTCGCGTCTGCTGTGAAAATCCGAGGCTCAACCTCGGACCTGCAGTGGGTACGGGCAAACTAGAGTGCGGTAGGGGAGATTGGAATTCCTGGTGTAGCGGTGGAATGCGCAGATATCAGGAGGAACACCAATGGCGAAGGCAGATCTCTGGGCCGTAACTGACGCTGAGGAGCGAAAGCGTGGGGAGCGAACA	0	0	0	0	0	0	0	0	0	0	0	0	0	0	0	0	0	0	0	0	0	0	0	0	0	0	0	0	0	0	0	0	0	0	0.000626162	0	0	0	0	0	0	0	0	0	0	0
008e57d7102cc206dd251e13ab08003d	D_0__Bacteria;D_1__Proteobacteria;D_2__Gammaproteobacteria;D_3__Enterobacteriales;D_4__Enterobacteriaceae	0.999929	ATTGCACAATGGGCGCAAGCCTGATGCAGCCATGCCGCGTGTATGAAGAAGGCCTTCGGGTTGTAAAGTACTTTCAGCGGGGAGGAAGGGAGTAAAGTTAATACCTTTGCTCATTGACGTTACCCGCAGAAGAAGCACCGGCTAACTCCGTGCCAGCAGCCGCGGTAATACGGAGGGTGCAAGCGTTAATCGGAATTACTGGGCGTAAAGCGCACGCAGGCGGTCTGTCAAGTCGGATGTGAAATCCCCGGGCTCAACCTGGGAACTGCATTCGAAACTGGCAGGCTAGAGTCTTGTAGAGGGGGGTAGAACTCCAGGTGTAGCGGTGAAATGCGTAGAGATCTGGAGGAATACCGGTGGCGAAGGCGGCCCCCTGGACAAAGACTGACGCTCAGGTGC…	0	0	0	0	0	0	0	0	0	0	0	0	0.000234059	0	0	0	0	0	0	0	0	0	0	0	0	0	0	0	0	0	0	0	0	0	0	0	0	0	0	0	0	0	0	0	0	0
009399ba12926fec1e665d2434691de4	D_0__Bacteria;D_1__Planctomycetes;D_2__Planctomycetacia;D_3__Pirellulales;D_4__Pirellulaceae;D_5__Rubripirellula	0.999966	CTTCGGCAATGGACGAAAGTCTGACCGAGCGACGCCGCGTGCGGGATGAAGGCCCTCGGGTTGTAAACCGCTGTCAGTAGTTAGGAAGTCCATGAGGGTTATCTCTCATGGTTGACCGATCTTCAGAGGAAGGACGGGCTAAGTTCGTGCCAGCAGCCGCGGTAAGACGAACCGTCCAAACGTTATTCGGTATCACTGGGCTTAAAGCGTGCGTAGGCGGCTTGGTAGGTGAGATGTGAAAGCCCACGGCTCAACCGTGGAATTGCGTTTCAAACCCCCAAGCTCGAGGAAGATAGGGGTGATGGGAACTTATGGTGGAGCGGTGAAATGCGTTGATATCATAGGGAACACCGGTGGCGAAAGCGCATCACTGGATCTTTTCTGACGCTGAGGCACGAA…	0	0	0	0	0	0	0	0	0	0	0	0	0	0	0	0	0.000128816	0	0	0	0	0	0	0	0	0	0	0	0	0	0	0	0	0	0	0	0	0	0	0	0	0	0	0	0	0
009a966e69d6449ab0b4f6e125f71abe	D_0__Bacteria;D_1__Actinobacteria;D_2__Actinobacteria;D_3__Propionibacteriales;D_4__Propionibacteriaceae;D_5__Tessaracoccus;Ambiguous_taxa	0.982934	ATTGCACAATGGGCGCAAGCCTGATGCAGCAACGCCGCGTGCGGGATGACGGCCTTCGGGTTGTAAACCGCTTTCACCCATGACGAAGCTAACGTGACGGTAGTGGGAGAAGAAGCACCGGCTAACTACGTGCCAGCAGCCGCGGTGATACGTAGGGTGCGAGCGTTGTCCGGATTTATTGGGCGTAAAGAGCTTGTAGGCGGTTTGTCGCGTCGGGAGTGAAAACTCAGGGCTTAACCCTGAGCCTGCTTCCGATACGGGCAGACTTGAGGAAGGTAGGGGAGATCGGAATTCCTGGTGGAGCGGTGGAATGCGCAGATATCAGGAGGAACACCAGTGGCGAAGGCGGATCTCTGGACCTTTCCTGACGCTGAGAAGCGAAAGCGTGGGGAGCAAACA	0	0	0	0	0	0	0	0	0	0	0	0	0	0	0.000325213	0	0	0	0	0	0	0	0	0	0	0	0	0	0	0	0	0	0	0	0	0	0	0	0	0	0	0	0	0	0	0
00b55e8c5b7e2027a70c0ae002c3fd33	D_0__Bacteria;D_1__Proteobacteria;D_2__Gammaproteobacteria;D_3__Vibrionales;D_4__Vibrionaceae;D_5__Vibrio;D_6__Vibrio cidicii	0.741274	ATTGCACAATGGGCGCAAGCCTGATGCAGCCATGCCGCGTGTGTGAAGAAGGCCTTCGGGTTGTAAAGCACTTTCAGTAGGGAGGAAGGTGGTAGTGTGAATAGCGCTATCATTTGACGTTACCTACAGAAGAAGCACCGGCTAACTCCGTGCCAGCAGCCGCGGTAATACGGAGGGTGCGAGCGTTAATCGGAATTACTGGGCGTAAAGCGCATGCAGGTGGTTTGTTAAGTCAGATGTGAAAGCCCCGGGCTCAACCTGGGAATTGCATTTGAAACTGGCAAACTAGAGTACTGTAGAGGGGGGTAGAATTTCAGGTGTAGCGGTGAAATGCGTAGAGATCTGAAGGAATACCGGTGGCGAAGGCGGCCCCCTGGACAGATACTGACACTCAGATGC…	0	0	0	0	0	0	0	0	0	0	0	0	0	0	0	0	0	0	0	0	0	0	0	0.000262319	0	0	0	0	0	0	0	0	0	0	0	0	0	0	0	0	0	0	0	0	0	0
00c771de39bf45deb873cea8dd69360b	D_0__Bacteria;D_1__Proteobacteria;D_2__Gammaproteobacteria;D_3__Betaproteobacteriales;D_4__Rhodocyclaceae;D_5__Denitratisoma;Ambiguous_taxa	0.896986	TTTGGACAATGGGGGCAACCCTGATCCAGCCATTCCGCGTGAGTGAAGAAGGCCTTCGGGTTGTAAAGCTCTTTCGGCCGGGAAGAAATCGCATCTCCTAATACGGGGTGTGGATGACGGTACCGGAAGAAGAAGCACCGGCTAACTACGTGCCAGCAGCCGCGGTAATACGTAGGGTGCGAGCGTTAATCGGAATTACTGGGCGTAAAGCGTGCGCAGGCGGCTCACTAAGACAGATGTGAAATCCCCGGGCTTAACCTGGGAACTGCGTTTGTGACTGGTGGGCTTGAGTGCGGCAGAGGGGGGTGGAATTCCACGTGTAGCAGTGAAATGCGTAGAGATGTGGAGGAACACCGATGGCGAAGGCAGCCCCCTGGGTCGACACTGACGCTCATGCAC…	0	0	0	0	0	0	0	0	0	0	0	0	0	0.000684895	0	0	0	0	0	0	0	0	0	0	0	0	0	0	0	0	0	0	0	0	0	0	0	0	0	0	0	0	0	0	0	0
00da50516e93f9f21b535d2fe8e6db8e	D_0__Bacteria;D_1__Firmicutes;D_2__Negativicutes;D_3__Selenomonadales;D_4__Veillonellaceae;D_5__Megasphaera;D_6__uncultured bacterium	0.936919	CTTCCGCAATGGACGAAAGTCTGACGGAGCAACGCCGCGTGAGTGATGACGGCCTTCGGGTTGTAAAACTCTGTTATACGGGACGAATGGACGAGAGGCCAATACCCTTTCGGAGTGACGGTACCGTAAGAGAAAGCCACGGCTAACTACGTGCCAGCAGCCGCGGTAATACGTAGGTGGCAAGCGTTGTCCGGAATTATTGGGCGTAAAGGGCGCGCAGGTGGTTTCTTAAGTCTGTCTTAAAAGTGCGGGGCTTAACCCCGTGAGGGGACGGAAACTGGGAGACTAGAGTATCGGAGAGGAAAGCGGAATTCCTAGTGTAGCGGTGAAATGCGTAGATATTAGGAGGAACACCAGTGGCGAAAGCGGCTTTCTGGACGACAACTGACACTGAGGCGC…	0	0	0	0	0	0	0	0	0	0	0	0	0	0	0	0	0.000171755	0	0	0	0	0	0	0	0	0	0	0	0	0	0	9.20116e-05	0	0	0	0	0	0	0	0	0	0	0	0	0	0
00e45e727a9492d2e33af5751a626ce3	D_0__Bacteria;D_1__Firmicutes;D_2__Clostridia;D_3__Clostridiales;D_4__Ruminococcaceae;D_5__Caproiciproducens;Ambiguous_taxa	0.760483	ATTGCACAATGGAGGAAACTCTGATGCAGCAACGCCGCGTGAGGGAAGACGGTCTTCGGATTGTAAACCTATGTCCTCGGTGACGATAATGACGGTAGCCGAGGAGGAAGCTCCGGCTAACTACGTGCCTGCAGCCGCGGTAATACGTAGGGAGCGAGCGTTGTCCGGATTTACTGGGTGTAAAGGGTGCGTAGGCGGCTTTTTAAGTCAGGTGTGAAAACCGTGGGCTTAACTCACGGATTGCATTTGAAACTGAGGGGCTTGAGTGGAGCAGAGGCAGGCGGAATTCCCGGTGTAGCGGTGAAATGCGTAGAGATCGGGAGGAACACCAGTGGCGAAGGCGGCCTGCTGGGCTTTAACTGACGCTGAGGCACGAAAGCATGGGTAGCAAACA	0	0	0	0	0	0	0	0	0	0	0	0	0	0	0	0.000117562	0	0	0	0	0	0	0	0	0	0	0	0	0	0	0	0	0	0	0	0	0	0	0	0	0	0	0	0	0	0
00e65f2f20143650a3737a048047504e	D_0__Bacteria;D_1__Proteobacteria;D_2__Gammaproteobacteria;D_3__Pseudomonadales;D_4__Pseudomonadaceae;D_5__Pseudomonas	0.999829	ATTGGACAATGGGCGAAAGCCTGATCCAGCCATGCCGCGTGTGTGAAGAAGGTCTTCGGATTGTAAAGCACTTTAAGTTGGGAGGAAGGGTCGTTACCTAATACGTGGCGATTTTGACGTTACCGACAGAATAAGCACCGGCTAACTCTGTGCCAGCAGCCGCGGTAATACAGAGGGTGCAAGCGTTAATCGGAATTACTGGGCGTAAAGCGCGCGTAGGTGGTTTGTTAAGTTGGATGTGAAATCCCCGGGCTCAACCTGGGAACTGCATCCAAAACTGGCAAGCTAGAGTAGGGCAGAGGGTGGTGGAATTTCCTGTGTAGCGGTGAAATGCGTAGATATAGGAAGGAACACCAGTGGCGAAGGCGACCACCTGGGCTCATACTGACACTGAGGTGC…	0	0	0	0	0	0	0	0	0	0	0	0	0	0	0	0	0.000415074	0	0	0	0	0	0	0	0	0	0	0	0	0	0	0	0	0	0	0	0	0	0	0	0	0	0	0	0	0
00ede867bba1c1131055444842a316a1	D_0__Bacteria;D_1__Bacteroidetes;D_2__Bacteroidia;D_3__Bacteroidales;D_4__Bacteroidaceae;D_5__Bacteroides;D_6__Bacteroides thetaiotaomicron	0.917689	ATTGGTCAATGGACGAGAGTCTGAACCAGCCAAGTAGCGTGAAGGATGACTGCCCTATGGGTTGTAAACTTCTTTTATATGGGAATAAAGTTTTCCACGTGTGGAATTTTGTATGTACCATATGAATAAGGATCGGCTAACTCCGTGCCAGCAGCCGCGGTAATACGGAGGATCCGAGCGTTATCCGGATTTATTGGGTTTAAAGGGAGCGTAGGTGGACAGTTAAGTCAGTTGTGAAAGTTTGCGGCTCAACCGTAAAATTGCAGTTGATACTGGCTGTCTTGAGTACAGTAGAGGTGGGCGGAATTCGTGGTGTAGCGGTGAAATGCTTAGATATCACGAAGAACTCCGATTGCGAAGGCAGCTCACTGGACTGCAACTGACACTGATGCTCGAAAG…	0	0	0	0	0	0	0	0	0	0	0	0	0	0	0	0	0	0	0.000670504	0	0.000211245	0	0	0.000807135	0	0	0	0.000175087	0.000125646	0	0	0	0	0	0	0	0	0	0	0	0	0	0	0	0	0
00f30e4a86bbca654f3c76d528f86cb2	D_0__Bacteria;D_1__Bacteroidetes;D_2__Bacteroidia;D_3__Flavobacteriales;D_4__Flavobacteriaceae;D_5__Bizionia;Ambiguous_taxa	0.976869	ATTGGACAATGGGCGAGAGCCTGATCCAGCCATGCCGCGTGCAGGATGACGGCCCTATGGGTTGTAAACTGCTTTTATACAGGAAGAAACACCCCGACGTGTCGGGACTTGACGGTACTGTAAGAATAAGGATCGGCTAACTCCGTGCCAGCAGCCGCGGTAATACGGAGGATCCAAGCGTTATCCGGAATCATTGGGTTTAAAGGGTCCGTAGGTGGACAATTAAGTCAGGGGTGAAAGTCTGCAGCTCAACTGTAGAATTGCCTTTGATACTGGTTGTCTTGAATTATTATGAAGTAGTTAGAATATGTGGTGTAGCGGTGAAATGCATAGATATCACATGGAATACCAATTGCGAAGGCAGATTACTAATAATATATTGACACTGATGGACGAAAG…	0	0	0	0	0	0	0	0	0	0	0	0	0	0	0	0	0	0	0	0	0	0	0	0	0	0	0	0	2.79213e-05	0	0	0	0	0	0	0	0	0	0	0	0	0	0	0	0	0
00f76c68201a3a6d8f1cf513ecdecf01	D_0__Bacteria;D_1__Fusobacteria;D_2__Fusobacteriia;D_3__Fusobacteriales;D_4__Fusobacteriaceae;D_5__Propionigenium	0.998599	ATTGGACAATGGACCAAAAGTCTGATCCAGCAATTCTGTGTGCACGATGAAGGTTTTCGGATCGTAAAGTGCTTTCAGGTGGGAAGAAAAAAATGACGGTACCACCAGAAGAAGCGACGGCTAAATACGTGCCAGCAGCCGCGGTAATACGTATGTCGCAAGCGTTATCCGGAATTATTGGGCGTAAAGCGCGTCTAGGCGGCCTTTTAAGTCTGATGTGAAAATGCGGGGCTCAACTCCGTATTGCGTTGGAAACTGGAAGGCTAGAGTATCAGAGAGGTGGGCGGAACTACAAGTGTAGAGGTGAAATTCGTAGATATTTGTAGGAATGCCGATTGGGAAGCCAGCTCACTGGATGAATACTGACGCTGAAGCGCGAAAGCGTGGGGAGCAAACG	0	0	0	0	0	0	0	0	0.000261301	0	0	0	0	0	0	0	0	0	0	0	0	0	0	0	0	0	0	0.000544715	0	0	0	0	0	0	0	0	0	0	0	0	0	0	0	0	0	0
00fdeda15448c8b75dbcc17409395e0e	D_0__Bacteria;D_1__Bacteroidetes;D_2__Bacteroidia;D_3__Bacteroidales;D_4__Muribaculaceae;D_5__uncultured bacterium;D_6__uncultured bacterium	0.829784	ATTGGTCAATGGGCGAGAGCCTGAACCAGCCAAGTCGCGTGAGGGAAGACGGTCCTATGGATTGTAAACCTCTTTTGTCGGGGAGCAAGAAGCGGTACGCGTACCGCAGCGAGAGTACCCGAAGAAAAAGCATCGGCTAACTCCGTGCCAGCAGCCGCGGTAATACGGAGGATGCGAGCGTTATCCGGATTTATTGGGTTTAAAGGGTGCGCAGGCGGACTGGTAAGTCAGCGGTAAAATTGTGAGGCTCAACCTCATCGAGCCGTTGAAACTGTCGGTCTAGAGTGGGCGAGAAGTATGCGGAATGCGTGGTGTAGCGGTGAAATGCATAGATATCACGCAGAACTCCGATTGCGAAGGCAGCATACCGGCGCCCAACTGACGCTCATGCACGAAAGC…	0	0	0	0	0	0	0	0	0	0	0	0	0	0	0.000354778	0	0	0	0	0	0	0	0	0	0	0	0	0	0	0	0	0.000202425	0.000216374	0	0	0	0	0	0	0	0	0	0	0	0	0
0109a8c1cfc40fda93bf6ad9e5eff08d	D_0__Bacteria;D_1__Bacteroidetes;D_2__Bacteroidia;D_3__Bacteroidales	0.776753	ATTGGTCAATGGACGCAAGTCTGAACCAGCCAAGTCGCGTGCAGGAATAAGGCCCTATGGGTCGCAGACTGCTTTTGCATGAGAATAAAAAGTGGGACGAGTCCCACCCTGTAGGTATCATGCGAATAAGGATCGGCTAACTCCGTGCCAGCAGCCGCGGTAATACGGAGGATCCGAGCGTTATCCGGATTCATTGGGTTTAAAGGGTGCGCAGGCGGGCCTGTAAGCCCGTGGTGAAAGCCTGGTGCTCAACGCCAGAGGTGCCGCGGGAACTGCAGGTCTTGAGTCGTGACGAGGGCGGCGGAATGCGAAGTGTAGCGGTGAAATGCTTAGATAGTTCGCAGAACGCCGATTGCGAAGGCAGCCGCCCAGGGACGCACTGACGCTGAGGCACGAAGG…	0	0	0	0	0	0	0	0	0	0	0	0	0	0	0	0	0	0	0	0	0	0	0	0	0	0	0	0	0	0	0	0	0	0	0.000170772	0	0	0	0	0	0	0	0	0	0	0
0125f2a256f1138474f7eea60a8c3ba7	D_0__Bacteria;D_1__Verrucomicrobia;D_2__Verrucomicrobiae;D_3__Verrucomicrobiales;D_4__Rubritaleaceae;D_5__Luteolibacter	1	AATTCACAATGGGGGCAACCCTGATGGTGCAACGCCGCGTGGAGGATGAAGGTCTTCGGATTGTAAACTCCTGTCATCCGGGAGTAAGACCTGGCGATGAATAGTCGACAGGGTTGATAGTACCGGAAGAGGAAGGGACGGCTAACTTCGTGCCAGCAGCCGCGGTAATACGAAGGTCCCGAGCGTTGTTCGGAATCACTGGGCGTAAAGGGAGCGTAGGCGGCGTGGTAAGTCAGATGTGAAATCCCGGGGCTCAACCCCGGAACTGCATCCGATACTGCCGTGCTAGAGGATTGGAGAGGTAGCTGGAATTCACGGTGTAGCAGTGAAATGCGTAGATATCGTGAGGAACACTCGTGGCGAAAGCGAGCTACTGGACAACTCCTGACGCTGAGGCTC…	0	0	0	0	0	0	0	0	0	0	0	0	0	0	0.000177389	0	0	0	0	0	0	0	0	0	0	0	0	0	0	0	0	0	0	0	0	0	0	0	0	0	0	0	0	0	0	0
014eb6b549e4e6a269044378013eaec5	D_0__Bacteria;D_1__Proteobacteria;D_2__Gammaproteobacteria;D_3__Aeromonadales;D_4__Aeromonadaceae;D_5__Aeromonas	0.726791	ATTGCACAATGGGCGCAAGCCTGATGCAGCCATGCCGCGTGTATGAAGAAGGCCTTCGGGTTGTAAAGTACTTTCAGCGAGGAGGAAGGCGATACGGTTAATAACCGTGTCGATTGACGTTACTCGCAGAAGAAGCACCGGCTAACTCCGTGCCAGCAGCCGCGGTAATACGGAGGGTGCAAGCGTTAATCGGAATTACTGGGCGTAAAGCGCACGCAGGCGGTTGGATAAGTTAGATGTGAAAGCCCCGGGCTCAACCTGGGAATTGCATTTAAAACTGTCCAGCTAGAGTCTTGTAGAGGGGGGTAGAATTCCAGGTGTAGCGGTGAAATGCGTAGAGATCTGGAGGAATACCGGTGGCGAAGGCGGCCCCCTGGACAAAGACTGACGCTCAGGTGC…	0	0	0	0	0	0	0	0	0	0	0	0	0	0	0	1.46953e-05	0	0	0	0	0	0	0	0	0	0	0	0	0	0	0	0	0	0	0	0	0	0	0	0	0	0	0	0	0	0
015a2a73fcfd778a9a319a6dcdaa8b85	D_0__Bacteria;D_1__Firmicutes;D_2__Clostridia;D_3__Clostridiales;D_4__Peptostreptococcaceae;D_5__Proteocatella;D_6__uncultured Clostridiales bacterium	0.720982	ATTGCACAATGGGCGCAAGCCTGATGCAGCAACGCCGCGTGAGTGATGAAGGCTTTCGGGTCGTAAAACTCTGTCCTAAGGGAAGATAATGACGGTACCTTAGGAGGAAGCCCCGGCTAACTACGTGCCAGCAGCCGCGGTAATACGTAGGGGGCAAGCGTTATCCGGAATTACTGGGCGTAAAGGGTGCGTAGGTGGCCTGACAAGTCAGGGGTCAAAGGCAACGGCTCAACCGTTGTAAGCCCTTGAAACTGTCGGGCTTGAGTTCAGGAGAGGAAAGCGGAATTCCTAGTGTAGCGGTGAAATGCGTAGATATTAGGAGGAACACCAGTGGCGAAGGCGGCTTTCTGGACTGATACTGACACTGAGGCACGAAAGCGTGGGGAGCAAACA	0	0	0	0	0	0	0	0	0	0	0	0.00028667	0.0339051	0.000289763	0	0	0	0	0	0	0	0	0.000433283	0	0	0	0	0	0	0	0	0	0	0	0	0.000434834	0	0.000473485	0	0	0	0	0	0	0	0.000304835
015d2117fed509d802c95bbfb5c0aec0	D_0__Bacteria;D_1__Synergistetes;D_2__Synergistia;D_3__Synergistales;D_4__Synergistaceae;D_5__uncultured;Ambiguous_taxa	0.983364	ATTGGGCAATGGGGGCAACCCTGACCCAGCGACGCCGCGTGGGTGAAGAAATCCTTCGGGATGTAAAGCCCTGTTGTATGGGAAGAGCAGAAGACGGTACCATACGAGGAAGCCCCGGCAAACTACGTGCCAGCAGCCGCGGTAATACGTAGGGGGCAAGCGTTGTCCGGAATTACTGGGCGTAAAGCGCACGCAGGCTGACTTATAAGTCGGTAGTCAAAGGCGGAGGCTCAACTTTCGTTTATCTATCGATACTGTAAGACTAGAGTATGTGAGAGGGAAGTGGAATTCCCGGTGTAGCGGTGAAATGCGTAGATATCGGGAGGAACACCAGTGGCGAAGGCGACTTCCTGGCACAATACTGACGCTCATGTGCGAAAGCTAGGGTAGCGAACG	0	0	0	0.000199059	0	0	0	0	0	0	0	0	0	0	0	0	0	0	0	0	0	0	0	0	0	0	0	0	0	0	0	0	0	0	0	0	0	0	0	0	0	0	0	0	0	0
0165e2cae0129861ee26b76ee3d0a1b4	D_0__Bacteria;D_1__Firmicutes;D_2__Erysipelotrichia;D_3__Erysipelotrichales;D_4__Erysipelotrichaceae;D_5__Erysipelothrix;Ambiguous_taxa	0.810332	TTTCGGCAATGGGCGCAAGCCTGACCGAGCAACGCCGCGTGAGTGATTAAGGCCTTCGGGTTGTAAAGCTCTGTTGTAAGGGAAGAACATTCAGGATAGGAAATGATCTTGAACTGACGGTACCTTACCAGAAAGCCACGGCTAACTACGTGCCAGCAGCCGCGGTAATACGTAGGTGGCAAGCGTTATCCGGAATTATTGGGCGTAAAGGGTGCGTAGGCGGTTTATTAAGTCTATGGTGAAAGTGCGGGGCTCAACCCCGTATGGCCATAGAAACTAGTAGACTTGAGTGCAGGAGAGGGCAATGGAATTCCATGTGTAGCGGTAAAATGCGTAGATATATGGAGGAACACCAGTGGCGAAGGCGGTTGCCTGGCCTGTAACTGACGCTGAGGCACG…	0	0	0	0	0	0	0	0	0	0	0	0	0	0	0	0	0	0	0	0	0	0	0	0	0	0	0	0	0	0	0	0.000128816	0	0	0	0	0	0	0	0	0	0	0	0	0	0
016d57c9e2bf702e391b52fc68b694a6	D_0__Bacteria;D_1__Proteobacteria;D_2__Gammaproteobacteria;D_3__Enterobacteriales;D_4__Enterobacteriaceae;D_5__Kosakonia	0.967724	ATTGCACAATGGGCGCAAGCCTGATGCAGCCATGCCGCGTGTATGAAGAAGGCCTTCGGGTTGTAAAGTACTTTCAGCGGGGAGGAAGGCGATGCGGTTAATAACCGCGTCGATTGACGTTACCCGCAGAAGAAGCACCGGCTAACTCCGTGCCAGCAGCCGCGGTAATACGGAGGGTGCAAGCGTTAATCGGAATTACTGGGCGTAAAGCGCACGCAGGCGGTCTGTCAAGTCGGATGTGAAATCCCCGGGCTCAACCTGGGAACTGCATCCGAAACTGGCAGGCTTGAGTCTCGTAGAGGGGGGTAGAATTCCAGGTGTAGCGGTGAAATGCGTAGAGATCTGGAGGAATACCGGTGGCGAAGGCGGCCCCCTGGACGAAGACTGGCGCTCAGGTGC…	0	0	0	0	0	0	0	0	0	0	0	0	0	0	0	0.000323296	0	0	0	0	0	0	0	0	0	0	0	0	0	0	0	0	0	0	0	0	0	0	0	0	0	0	0	0	0	0
016dcb11d89f20c1d91185cf3abed19e	D_0__Bacteria;D_1__Bacteroidetes;D_2__Bacteroidia;D_3__Bacteroidales;D_4__Muribaculaceae	1	ATTGGTCAATGGGCGCGAGCCTGAACCAGCCAAGTCGCGTGAGGGAAGACGGTCCTATGGATTGTAAACCTCTTTTGTCGGGGAGCAATGGTCTTCACGTGTGGAGACTGTGAGAGTACCCGAAGAAAAAGCATCGGCTAACTCCGTGCCAGCAGCCGCGGTAATACGGAGGATGCGAGCGTTATCCGGATTTATTGGGTTTAAAGGGTGCGTAGGCGGTATGTCAAGTCAGCGGTAAAATTGAGAGGCTCAACCTCTTCGAGCCGTTGAAACTGGCATACTTGAGTGGGCGAGAAGTATGCGGAATGCGTGGTGTAGCGGTGAAATGCATAGATATCACGCAGAACTCCGATTGCGAAGGCAGCATACCGGCGCCCAACTGACGCTGAAGCACGAAAG…	0	0	0	0	0	0	0	0	0	0	0	0	0	0	0	0	0	0	0	0	0	0	0	0	0	0	0	0	0	0	0	0	0	0.0183931	0.0188987	0	0	0	0.00279028	0	0	0	0	0	0	0.000445528
0175505f5130439b344f2c0c21153970	D_0__Bacteria;D_1__Firmicutes;D_2__Clostridia;D_3__Clostridiales;D_4__Lachnospiraceae;D_5__Lachnoclostridium	0.996497	ATTGCACAATGGGCGAAAGCCTGATGCAGCGACGCCGCGTGAGTGAAGAAGTATTTCGGTATGTAAAGCTCTATCAGCAGGGAAGAAAATGACGGTACCTGACTAAGAAGCCCCGGCTAACTACGTGCCAGCAGCCGCGGTAATACGTAGGGGGCAAGCGTTATCCGGATTTACTGGGTGTAAAGGGAGCGTAGACGGTAAAGCAAGTCTGAAGTGAAAGCCCGCGGCTCAACTGCGGGACTGCTTTGGAAACTGTTTAACTGGAGTGTCGGAGAGGTAAGTGGAATTCCTAGTGTAGCGGTGAAATGCGTAGATATTAGGAGGAACACCAGTGGCGAAGGCGACTTACTGGACGATAACTGACGTTGAGGCTCGAAAGCGTGGGGAGCAAACA	0	0	0	0	0	0	0	0	0	0	0	0	0	0	0	0	0	0	0	0	0	0	0	0.000383389	0	0	0	0	0	0	0	0	0	0	0	0	0	0	0	0	0	0	0	0	0	0
0176cf18b0713092d9136b82b04e3d50	D_0__Bacteria;D_1__Proteobacteria;D_2__Gammaproteobacteria;D_3__Betaproteobacteriales;D_4__Rhodocyclaceae;D_5__Thauera;D_6__uncultured bacterium	0.940054	TTTGGACAATGGGGGCAACCCTGATCCAGCCATGCCGCGTGAGTGAAGAAGGCCTTCGGGTTGTAAAGCTCTTTCGGCCGGGAAGAAATCGTGGTCTCTAACATAGGCCATGGATGACGGTACCGGACTAAGAAGCACCGGCTAACTACGTGCCAGCAGCCGCGGTAATACGTAGGGTGCGAGCGTTAATCGGAATTACTGGGCGTAAAGCGTGCGCAGGCGGTTTTGTAAGACAGAGGTGAAATCCCCGGGCTCAACCTGGGAACTGCCTTTGTGACTGCAAGGCTAGAGTACGGCAGAGGGGGATGGAATTCCGCGTGTAGCAGTGAAATGCGTAGATATGCGGAGGAACACCGATGGCGAAGGCAATCCCCTGGGCCTGTACTGACGCTCATGCAC…	0	0	0	0	0	0	0	0	0	0	0	0	0	0	0	0	0	0	0	0	0	0	0	0	0	0	0	0	0	0	0	0	0	0	0	0	0	0	6.0006e-05	0	0	0	0	0	0	0
0178022ed0e91230d9a193d71d238f4b	D_0__Bacteria;D_1__Proteobacteria;D_2__Deltaproteobacteria;D_3__SAR324 clade(Marine group B);D_4__bacterium enrichment culture clone B30(2011);D_5__bacterium enrichment culture clone B30(2011);D_6__bacterium enrichment culture clone B30(2011)	0.996744	ATTGCGCAATGGGGGAAACCCTGACGCAGCGACGCCGCGTGGGTGATGAAGGCCTTCGGGTCGTAAAGCCCTGTCGGAGGGGAAGAAGGACTGCGGTGCAAATAGTTCCGTGGTTTGACGGTACCCTTAAAGGAAGCACCGGCTAACTCCGTGCCAGCAGCCGCGGTAATACGGAGGGTGCAAGCGTTGCTCGGAATTACTGGGCGTAAAGCGCGTGTAGGCGGTTTCGTATGTCTGGCGTGAAAGCCCCGGGCTCACCCCGGGAAGTGCGCTGGAAACTGCGAGACTAGAGTCCCGGAGAGGAAGGTGGAATTCCAGGTGTAGCGGTGAAATGCGTAGATATCTGGAAGAACACCGGTGGCGAAGGCGGCCTTCTGGACGGTGACTGACGCTGAGACG…	0	0	0	0	0	0	0	0	0	0	0	0	0	0.000131711	0	0	0	0	0	0	0	0	0	0	0	0	0	0	0	0	0	0	0	0	0	0	0	0	0	0	0	0	0	0	0	0
017dc38b2fa7bff4bb680c5527a85f75	D_0__Bacteria;D_1__Firmicutes;D_2__Erysipelotrichia;D_3__Erysipelotrichales;D_4__Erysipelotrichaceae;D_5__Solobacterium	0.99995	TTTCGGCAATGGGGGAAACCCTGACCGAGCAACGCCGCGTGAGTGAAGAAGGTCTTCGGATTGTAAAGCTCTGTTGTAAGGGAAGAAATGTACTGTGAGAAACAGTACTTGACGGTACCTTACCAGAAAGCTACGGCTAACTACGTGCCAGCAGCCGCGGTAATACGTAGGTAGCGAGCGTTATCCGGAATTATTGGGCGTAAAGGGTGCGTAGGCGGCCATTTAAGTTCATGGTGAAAGCGTGGGGCTCAACCCCATAAAGCCATGGATACTGGATGGCTGGAGTACTGGAGAGGGTAGTGGAATTCCATGTGTAGCGGTAAAATGCGTAGATATATGGAGGAACACCGGTGGCGAAGGCGGCTACCTGGACAGAGACTGACGCTGAGGCACGAAAGC…	0	0	0	0	0	0	0	0	0	0	0	0	0	0	0	0	0	0	0	0	0	0	0	0	0	0	0	0	0	0	0	0	0	0	0.000189746	0	0	0	0	0	0	0	0	0	0	0
0182f0cb0b6cdaed0758bab37fc7920f	D_0__Bacteria;D_1__Spirochaetes;D_2__Spirochaetia;D_3__Spirochaetales;D_4__Spirochaetaceae;D_5__uncultured;D_6__uncultured Spirochaetes bacterium	0.998883	CTTCCGCAATGGGCGAAAGCCTGACGGAGCGACACCGCGTGAATGATGAAGGCCGTGAGGTTGTAAAATTCTTTTCTAGCTGAGGAATAAGCATTGTGCGAAAGTGCAGTGTGATGACGGTAAGCTAGGAATAAGCCCCGGCTAATTACGTGCCAGCAGCCGCGGTAATACGTAAGGGGCAAGCGTTGTTCGGAATTATTGGGCGTAAAGGGCACGTAGGCGGATTAACAGGCAATATGATAAAGGTCGCAGCTCAACTGTGGTTCATTGTGTTGAACCGTTAATCTAGAGTTATAGAGAGGAAACTGGAATTCCTGGTGTAAGGGTAATATCTGTAGATATCAGGAAGAATACCAGAGGCGAAGGCGAGTTTCTGGCTAATAACTGACGCTGAGGTGC…	0	0	0	0	0	0	0	0.000473059	0	0	0	0	0	0.00086929	0	0	0	0	0	0	0	0	0	0	0	0	0	0	0	0	0	0	0	0	0	0.000770842	0	0.00132576	0.00267027	0	0	0.00119923	0	0	0	0.000422079
018392cad84934c0485d5d55e3413052	D_0__Bacteria;D_1__Actinobacteria;D_2__Thermoleophilia;D_3__Gaiellales;D_4__uncultured;D_5__uncultured Actinomycetales bacterium;D_6__uncultured Actinomycetales bacterium	0.879905	CTTGCGCAATGGGCGAAAGCCTGACGCAGCAACGCCGCGTGGGGGAAGAAGGCCTTCGGGTTGTAAACCTCTGTCGGGAGGGACGAAGCCACCTGCTTTAATAGAGTAAGGGGTGACGGTACCTCTAAAGGAAGCCCCGGCTAACTACGTGCCAGCAGCCGCGGTAATACGTAGGGGGCTAGCGTTGTCCGGATTTATTGGGCGTAAAGAGCGTGTAGGCGGTTTGGCAAGTCCGATGTGAAATCTTGCGGCTTAACCGTAAAACTGCATTGGAAACTGCCGGGCTAGAGTCTGGATGAGGAGGGTGGAATTCCTGGTGTAGCGGTGAAATGCGCAGATATCAGGAGGAACACCGGTGGCGAAGGCGGCCCTCTGGGACAGTACTGACGCTGAGACGCG…	0	0	0	0	0	0	0	0	0	0	0	0	0	0	0.00031043	0	0	0	0	0	0	0	0	0	0	0	0	0	0	0	0	0	0	0	0	0	0	0	0	0	0	0	0	0	0	0
01bb631dd005daa2d04e3aa799059160	D_0__Bacteria;D_1__Chloroflexi;D_2__Anaerolineae;D_3__Anaerolineales;D_4__Anaerolineaceae;D_5__uncultured	0.99998	ATTGCACAATGGGCGAAAGCCTGATGCAGCAACGCCGCGTGCGCGAAGAAGGCCTTCGGGTTGTAAAGCGCTTTTCTGGAGGAAGAGGAAGGACGGTACTCCAGGAATAAGGATCGGCTAACTACGTGCCAGCAGCCGCGGTAACACGTAGGATCCGAGCGTTATCCGAATTTACTGGGCGTAAAGCGCGTGTAGGCGGCTGGGTAAGTTGGACGTGAAAGCTCCTGGCTCAACTAGGAGAGGTCGTTCAAAACTGCCTGGCTAGAGGGCGACAGAGGGAGGTGGAATTCCCGGTGTAGTGGTGAAATGCGTAGATATCGGGAGGAACACCAGTGGCGAAGGCGGCCTCCTGGGTCGCACCTGACGCTCAGACGCGAAAGCTAGGGGAGCGAACG	0	0	0	0	0	0	0	0	0	0	0	0	0	0	0.000487819	0	0	0	0	0	0	0	0	0	0	0	0	0	0	0	0	0	0	0	0	0	0	0	0	0	0	0	0	0	0	0
01c04aa1433270314424b34575d4a2c4	D_0__Bacteria;D_1__Firmicutes;D_2__Clostridia;D_3__Clostridiales;D_4__Clostridiaceae 1;D_5__Clostridium sensu stricto 12	0.790497	ATTGCACAATGGGGGAAACCCTGATGCAGCAACGCCGCGTGAGTGATGACGGTCTTCGGATTGTAAAGCTCTGTCTTTTGGGACGATAATGACGGTACCAAAGGAGGAAGCCACGGCTAACTACGTGCCAGCAGCCGCGGTAATACGTAGGTGGCAAGCGTTGTCCGGATTTACTGGGCGTAAAGGGTGCGTAGGTGGACAGATAAGTGAGATGTGAAATCCCCGAGCTTAACTTGGGGCTTGCATTTCAAACTATTTGTCTAGAGTGCAGGAGAGGAAAGCAGAATTCCTAGTGTAGCGGTGAAATGCGTAGATATTAGGAAGAATACCAGTGGCGAAGGCGGCTTTCTGGACTGTAACTGACACTGAGGCACGAAAGCGTGGGGAGCGAACA	0	0	0	0	0	0	0	0	0	0	0	0	0	0	0	0.000161648	0	0	0	0	0	0	0	0	0	0	0	0	0	0	0	0	0	0	0	0	0	0	0	0	0	0	0	0	0	0
01c9d4edce163661d13b7540a21b69fa	D_0__Bacteria;D_1__Bacteroidetes;D_2__Bacteroidia;D_3__Bacteroidales;D_4__Muribaculaceae;D_5__Muribaculum;D_6__uncultured bacterium	0.977109	ATTGGTCAATGGGCGAGAGCCTGAACCAGCCAAGTCGCGTGAAGGATGACGGCCCTACGGGTTGTAAACTTCTTTTGTCAGGGAGCAATTGGGTCCACGCGTGGGCTTAGCGAGAGTACCTGAAGAAAAAGCATCGGCTAACTCCGTGCCAGCAGCCGCGGTAATACGGAGGATGCGAGCGTTATCCGGATTTATTGGGTTTAAAGGGTGCGTAGGCGGAATATCAAGTCAGCGGTAAAAATTCGGGGCTCAACCCCGTCGTGCCGTTGAAACTGATGTTCTTGAGTGGGCGAGAAGTATGCGGAATGCGTGGTGTAGCGGTGAAATGCATAGATATCACGCAGAACTCCGATTGCGAAGGCAGCATACCGGCGCCCAACTGACGCTGAAGCACGAAAG…	0	0	0	0	0	0	0	0	0	0	0	0	0	0	0.000635643	0	0	0	0	0	0	0	0	0	0	0	0	0	0	0	0	0	0	0	0	0	0	0	0	0	0	0	0	0	0	0
01d7cf0a8632f6dbd2a185959482e487	D_0__Bacteria;D_1__Firmicutes;D_2__Clostridia;D_3__Clostridiales;D_4__Ruminococcaceae;D_5__Ruminiclostridium;D_6__uncultured bacterium	0.992374	ATTGGGCAATGGGCGCAAGCCTGACCCAGCAATGCCGCGTGAAGGAAGAAGGCTTTCGGGTTGTAAACTTCTTTGACAGGGGAAGAGCAGAAGACGGTACCCTGAAAACAAGCCACGGCTAACTACGTGCCAGCAGCCGCGGTAATACGTAGGTGGCAAGCGTTGTCCGGATTTACTGGGTGTAAAGGGCGTGTAGCCGGGAAGGCAAGTCAGATGTGAAATCTGGAGGCTCAACCTCCAAATTGCATTTGAAACTGTTTTTCTTGAGTACTGGAGAGGCAGACGGAATTCCTTGTGTAGCGGTGAAATGCGTAGATATAAGGAGGAACACCAGTGGCGAAGGCGGTCTGCTGGACAGCAACTGACGGTGAGGCGCGAAAGCGTGGGGAGCAAACA	0	0	0	0	0	0	0	0	0	0	0	0	0	0	0	0	0	0	0	0	0	0	0	0	0	0	0	0	0	0	0	0	0	0	0.000189746	0	0	0	0	0	0	0	0	0	0	0
01dfae68da379ef98537a01b638894a2	D_0__Bacteria;D_1__Proteobacteria;D_2__Gammaproteobacteria;D_3__Pseudomonadales;D_4__Pseudomonadaceae;D_5__Pseudomonas;D_6__Pseudomonas peli	0.952346	ATTGGACAATGGGCGAAAGCCTGATCCAGCCATGCCGCGTGTGTGAAGAAGGTCTTCGGATTGTAAAGCACTTTAAGTTGGGAGGAAGGGCAGTAAGTTAATACCTTGCTGTTTTGACGTTACCAACAGAATAAGCACCGGCTAACTTCGTGCCAGCAGCCGCGGTAATACGAAGGGTGCAAGCGTTAATCGGAATTACTGGGCGTAAAGCGCGCGTAGGTGGTTTTGTAAGTTGGAGGTGAAATCCCCGGGCTCAACCTGGGAACTGCCTCCAAAACTGCATGACTAGAGTACGGTAGAGGGTGGTGGAATTTCCTGTGTAGCGGTGAAATGCGTAGATATAGGAAGGAACACCAGTGGCGAAGGCGACCACCTGGACTGATACTGACACTGAGGTGC…	0	0	0	0	0	0	0	0	0	0	0	0	0	0	0	0	0	0	0	0	0	0	0	0	0	0	0	0	0	0	0	0	0	0	0	0	0	0	0.000210021	0	0	0	0	0	0	0
01ece97175e80cf92fb07edf5a7191ac	D_0__Bacteria;D_1__Firmicutes;D_2__Clostridia;D_3__Clostridiales;D_4__Lachnospiraceae;D_5__Marvinbryantia	0.951962	ATTGCACAATGGGGGAAACCCTGATGCAGCGACGCCGCGTGAGCGAAGAAGTATTTCGGTATGTAAAGCTCTATCAGCAGGGAAGAAAATGACGGTACCTGACTAAGAAGCCCCGGCTAACTACGTGCCAGCAGCCGCGGTAATACGTAGGGGGCAAGCGTTATCCGGATTTACTGGGTGTAAAGGGAGCGTAGACGGTTCTGCAAGTCTGATGTGAAAGGCGGGGGCTCAACCCCTGGACTGCATTGGAAACTGTAGGACTTGAGTGCCGGAGAGGTAAGCGGAATTCCTGGTGTAGCGGTGAAATGCGTAGATATCAGGAGGAACACCAGTGGCGAAGGCGGCTTACTGGACGGTAACTGACGTTGAGGCTCGAAGGCGTGGGGAGCAAACA	0	0	0	0	0	0	0	0	0	0	0	0	0	0	0	0	0	0	0	0	0	0	0	0	0	0	0	0	0	0	0	0.000128816	0	0	0	0	0	0	0	0	0	0	0	0	0	0
01ed39b74d1004f11dd852b751cf3ff8	D_0__Bacteria;D_1__Actinobacteria;D_2__Coriobacteriia;D_3__Coriobacteriales;D_4__Coriobacteriaceae;D_5__Collinsella	1	CTTGCGCAATGGGGGGAACCCTGACGCAGCGACGCCGCGTGCGGGACGGAGGCCTTCGGGTCGTAAACCGCTTTCAGCAGGGAAGAGTCAAGACTGTACCTGCAGAAGAAGCCCCGGCTAACTACGTGCCAGCAGCCGCGGTAATACGTAGGGGGCGAGCGTTATCCGGATTCATTGGGCGTAAAGCGCGCGTAGGCGGCCCGGCAGGCCGGGGGTCGAAGCGGGGGGCTCAACCCCCCGAAGCCCCCGGAACCTCCGCGGCTTGGGTCCGGTAGGGGAGGGTGGAACACCCGGTGTAGCGGTGGAATGCGCAGATATCGGGTGGAACACCGGTGGCGAAGGCGGCCCTCTGGGCCGAGACCGACGCTGAGGCGCGAAAGCTGGGGGAGCGAACA	0	0	0	9.95297e-05	0	0	0	0	0	0	0	0	0	0	0	0	8.58775e-05	0	0	0	0	0	0	0	0	0	0	0	0	0	0	0	0	0	0	0	6.96621e-05	0	0	0	0	0	0	0	0	0
01fd6bd0be0026ec82f34ed22a2e9252	D_0__Bacteria;D_1__Acidobacteria;D_2__AT-s3-28;D_3__uncultured bacterium;D_4__uncultured bacterium;D_5__uncultured bacterium;D_6__uncultured bacterium	1	TTTGGGCAATGGGCGCAAGCCTGACCCAGCGACGCCGCGTGGGTGATGAAGGCCTTCGGGTCGTAAAACCCTGTCATGCGGGAAGAACGGTGCGAGCTCTAACATAGCTCGTGCCTGACGGTACCGCAGGAGGAAGCCCCGGCCAACTCCGTGCCAGCAGCCGCGGTAACACGGAGGGGGCGAGCGTTATTCGGAATTATTGGGCGTAAAGGGCAGGTAGGCGGCCTCGTATGTCCTTTGTGAAATCCCTCGGCTCAACCGAGGAATTGCAGGGGAAACTGCGGGGCTTGAGTCCGGGAGAGGGGAGTGGAATTCCCAGTGTAGCGGTGAAATGCGTAGATATTGGGAGGAACACCAGTGGCGAAGGCGGCTCCCTGGACCGGTACTGACGCTGAGCTG…	0	0	0	0	6.42508e-05	0	0	0	0	0	0	0	0	0	0	0	0	0	0	0	0	0	0	0	0	0	0	0	0	0	0	0	0	0	0	0	0	0	0	0	0	0	0	0	0	0
020b5193aed4add0b4713f20fcc384a0	D_0__Bacteria;D_1__Proteobacteria;D_2__Gammaproteobacteria;D_3__Betaproteobacteriales;D_4__Burkholderiaceae	0.999445	CTTAGACAATGGGGGAAACCCTGATCTAGCCATGCCGCGTGAGTGACGAAGGCCTTAGGGTCGTAAAGCTCTTTCACCAGGGATGATAATGACAGTACCTGGAGAAGAAACCCCGGCTAACTACGTGCCAGCAGCCGCGGTAATACGTAGGGTGCAAGCGTTAATCGGTATTACTGGGCGTAAAGCGTGCGCAGGCGGTTCGGAAAGAAAGGTGTGAAATCCCAAGGCTTAACCTTGGAACTGCATTTTTAACTACCGGGCTAGAGTATGTCAGAGGGGGGTGGAATTCCGCGTGTAGCAGTGAAATGCGTAGATATGCGGAGGAACACCGATGGCGAAGGCAGCCCCCTGGGATAATACTGACGCTCATGCACGAAAGCGTGGGGAGCAAACA	0	0.000112139	0	0	0	0	0	0	0	0	0	0	0	0	0	0	0	0	0	0	0	0	0	0	0	0	0	0	0	0	0	0	0	0	0	0	0	0	0	0	0	0	0	0	0	0
02310ded8168dca19e70a213c532f95e	D_0__Bacteria;D_1__Bacteroidetes;D_2__Bacteroidia;D_3__Flavobacteriales;D_4__Flavobacteriaceae;D_5__Pseudofulvibacter;Ambiguous_taxa	0.884887	ATTGGACAATGGAGGCAACTCTGATCCAGCCATGCCGCGTGAAGGATGACTGCCCTATGGGTTGTAAACTTCTTTTATACAGGAAGAAACGGTTCCACGTGTGGGGCTTTGACGGTACTGTATGAATAAGCACCGGCTAACTCCGTGCCAGCAGCCGCGGTAATACGGAGGGTGCAAGCGTTATCCGGAATCATTGGGTTTAAAGGGTCCGTAGGCGGACTGATAAGTCAGAGGTGAAATCCTGCAGCTCAACTGTAGAATTGCCTTTGAAACTGTTAGTCTTGAGTTATTGTGAAGTGGTTAGAATATGTAGTGTAGCGGTGAAATGCTTAGAGATTACATGGAATACCGATTGCGAAGGCAGATCACTAACAATATACTGACGCTGATGGACGAAAG…	0	0	0	0	0	0	0	0	0	0	0	0	0	0	0	0	0	0	0	0	0	0	0	0	0	0	0	0	0	0	0	0.000772897	0	0	0.000607188	0	0	0	0	0	0	0	0	0	0	0
0233d8137f2373393b25a327f52b5fd1	D_0__Bacteria;D_1__Firmicutes;D_2__Clostridia;D_3__Clostridiales;D_4__Ruminococcaceae;D_5__uncultured	0.916346	ATTGGGCAATGGGCGAAAGCCTGACCCAGCGACGCCGCGTGAAGGATGAAGGTCTTCGGATTGTAAACTTCTTTGATCAGGGAAGAAAGAAATGACGGTACCTGAAAAACAAGCCACGGCTAACTACGTGCCAGCAGCCGCGGTAATACGTAGGTGACAAGCGTTGTCCGGATTTACTGGGTGTAAAGGGCGTGTAGGCGGGGATGCAAGTCAGATGTGAAATCCCGCGGCTCAACCGCGGAACTGCATCTGAAACTGCGTCTCTTGAGTGTCGGAAGGGAAAGTGGAATTCCTAGTGTAGCGGTGAAATGCGTAGATATTAGGAGGAACACCGGTGGCGAAGGCGACTTTCTGGACGATAACTGACGCTGAGACGCGAAAGCGTGGGGAGCAAACA	0	0	0	0	0	0	0	0	0	0	0	0	0	0	0	0.000191039	0	0	0	0	0	0	0	0	0	0	0	0	0	0	0	0	0	0	0	0	0	0	0	0	0	0	0	0	0	0
023890dd5498bfdf2ba43a6a4dad7aa5	D_0__Bacteria;D_1__Bacteroidetes;D_2__Bacteroidia;D_3__Flavobacteriales;D_4__Weeksellaceae;D_5__Chryseobacterium	0.999996	ATTGGACAATGGGTTAGCGCCTGATCCAGCCATCCCGCGTGAAGGACGACGGCCCTATGGGTTGTAAACTTCTTTTGTACAGGGATAAACCTATCTACGTGTAGATAGCTGAAGGTACTGTACGAATAAGCACCGGCTAACTCCGTGCCAGCAGCCGCGGTAATACGGAGGGTGCAAGCGTTATCCGGATTTATTGGGTTTAAAGGGTCCGTAGGCGGATGTGTAAGTCAGTGGTGAAATCTCATAGCTCAACTATGAAACTGCCATTGATACTGCATGTCTTGAGTAAGGTAGAAGTGGCTGGAATAAGTAGTGTAGCGGTGAAATGCATAGATATTACTTAGAACACCAATTGCGAAGGCAGGTCACTATGTCTTAACTGACGCTGATGGACGAAAG…	0	0	0	0	0.00035338	0	0	0	0	0	0	0	0	0	0	0	0	0	0	0	0	0	0	0	0	0	0	0	0	0	0	0	0	0	0	0	0	0	0	0	0	0	0	0	0	0
02481e53367c253e658a3210bbcd11d1	D_0__Bacteria;D_1__Firmicutes;D_2__Clostridia;D_3__Clostridiales;D_4__Lachnospiraceae;D_5__uncultured;Ambiguous_taxa	0.702549	ATTGCACAATGGGGGGAACCCTGATGCAGCGACGCCGCGTGAGTGAAGAAGTATTTCGGTATGTAAAGCTCTATCAGCAGGGACGAAGATGACGGTACCTGCAGAAGAAGCCCCGGCTAACTACGTGCCAGCAGCCGCGGTAATACGTAGGGGGCAAGCGTTATCCGGATTTACTGGGTGTAAAGGGAGCGTAGACGGCAGGGCAAGCCAGAAGTGAAAACGCAGAGCTTAACTTTGCGACTGCTTTTGGAACTGCCCAGCTAGAGTACAGGAGAGGTAAGTGGAATTCCTAGTGTAGCGGTGAAATGCGTAGATATTAGGAGGAACACCAGTGGCGAAGGCGGCTTACTGGACTGAGACTGACGTTGAGGCTCGAAAGCGTGGGGAGCAAACA	0	0	0	0	0	0	0	0	0	0	0	0	0	0	0	0	0	0	0	0	0	0	0	0	0	0	0	0	0	0	0	0	0	0	0	0	0	0	0	0	0	0	0	0	0	0
024e025a501da01fd625d006cd390256	D_0__Bacteria;D_1__Firmicutes;D_2__Clostridia;D_3__Clostridiales;D_4__Lachnospiraceae;D_5__Fusicatenibacter	0.999878	ATTGCACAATGGGGGAAACCCTGATGCAGCGACGCCGCGTGAGCGAAGAAGTATTTCGGTATGTAAAGCTCTATCAGCAGGGAAGATAATGACGGTACCTGACTAAGAAGCCCCGGCTAACTACGTGCCAGCAGCCGCGGTAATACGTAGGGGGCAAGCGTTCTCCGGATTTACTGGGTGTAAAGGGAGCGTAGACGGCAAGGCAAGTCTGATGTGAAAACCCAGGGCTTAACCCTGGGACTGCATTGGAAACTGTCTGGCTCGAGTGCCGGAGAGGTAAGCGGAATTCCTAGTGTAGCGGTGAAATGCGTAGATATTAGGAAGAACACCAGTGGCGAAGGCGGCTTACTGGACGGTAACTGACGTTGAGGCTCGAAAGCGTGGGGAGCAAACA	0	0	0	0	0	0	0	0	0	0	0	0.000127409	0	0	0	0	0	0	0	0	0	0	0	0	0	0	0	0	0	0	0	0	0	0	0	0	0	0	0	0	0	0	0	0	0	0
024ebca309888e88387af49a38ebed40	D_0__Bacteria;D_1__Proteobacteria;D_2__Gammaproteobacteria;D_3__Xanthomonadales;D_4__Xanthomonadaceae;D_5__Thermomonas	0.978738	ATTGGACAATGGGCGCAAGCCTGATCCAGCCATGCCGCGTGAGTGAAGAAGGCCCTCGGGTTGTAAAGCTCTTTTGTTGGGGAAGAAAAGCGTCTGGTTAATACCCGGGTGTTCTGACGGTACCCAAAGAATAAGCACCGGCTAACTTCGTGCCAGCAGCCGCGGTAATACGAAGGGTGCAAGCGTTACTCGGAATTACTGGGCGTAAAGCGTGCGTAGGTGGTTTGTTAAGTCTGATGTGATAGCCCTGGGCTCAACCTGGGAATGGCATTGGATACTGGCAGGCTAGAGTGCGGTAGAGGGTAGTGGAATTCCCGGTGTAGCAGTGAAATGCGTAGAGATCGGGAGGAACATCCGTGGCGAAGGCGACTACCTGGGCCAGCACTGACACTGAGGCAC…	0	0	0	9.95297e-05	0	0	0	0	0	0	0	0	0	0	0	0	0	0	0	0	0	0	0	0	0	0	0	0	0	0	0	0	0	0	0	0	0	0	0	0	0	0	0	0	0	0
026639a76a088d5f63f8c41dbae8c35d	D_0__Bacteria;D_1__Tenericutes;D_2__Mollicutes;D_3__Mycoplasmatales;D_4__Mycoplasmataceae;D_5__Mycoplasma;D_6__uncultured bacterium	0.895267	TTTCCACAATGAGCGAAAGCTTGATGGAGCGACACACCGTGCAGGATGAAGGCCTTCGGGTTGTAAACTGCTGTTGTAAGGGAAGAATAGCATTAATAGGAAATGATTAGTGTCTGACGGTACCTTATCAGAAAGCACCGGCAAACTATGTGCCAGCAGCCGCGGTAATACATAGGGTGCAAGCGTTATCCGGAATTATTGGGCGTAAAGCGTCTGCAGTCGGTTTGAAAAGTCTGAAGTTAAAGCCCGGGGCTCAACCCCGGCCCGCTTTGGAAACTTTCAAACTTGAGTCGTGAAGAGGTTAGTGGAACTCCATGTGAAGCGGTGGAATGCGTAGATATATGGAAGAACACCAATGGCGAAGGCAACTAACTAGGAACGTACTGACGATCAGAGACG…	0	0	0.000240396	0	0	0	0	0	0	0	0	0	0	0	0	0	0	0	0	0	0	0	0	0	0	0	0	0	0	0	0	0	0	0	0	0	0	0	0	0	0	0	0	0	0	0
0277f561877cddacf57411f74d0d2346	D_0__Bacteria;D_1__Proteobacteria;D_2__Deltaproteobacteria;D_3__Bdellovibrionales;D_4__Bacteriovoracaceae;D_5__Peredibacter	0.999475	ATTGCGCAATGGGGGAAACCCTGACGCAGCAATGCCGCGTGAGTGAGGAAGGCCTTCGGGTTGTAAAGCTCTGTCAGATGGGAAGAATGTGCATGGGTCTAATAGGCCTGTGTTTTGACGGTACCATCAGAGGAAGCACCGGCTAACTTCGTGCCAGCAGCCGCGGTAATACGAAGGGTGCAAGCGTTGTTCGGATTTACTGGGCGTAAAGCGCGCGCAGGCGGATGGATAAGTCAGATGTGAAATCTCGGGGCTCAACCCCGAAACTGCGTCTGAAACTATTCATCTAGAGTTATGGAGGGGGAAGTGGAATTTCGCATGTAGGGGTAAAATCCGTAGAGATGCGAAGGAACACCAGAGGCGAAGGCGACTTCCTGGCCATATACTGACGCTGAGGCG…	0	0	0	0	0	0	0	0	0	0	0	0	0	0	0	0	0	0	0	0	0	0	0	0	0	0	0	0	0	0	0	7.36092e-05	0	0	0	0	0	0	0	0	0	0	0	0	0	0
0283117f180a530a53bafc7476f318dd	D_0__Bacteria;D_1__Bacteroidetes;D_2__Bacteroidia;D_3__Bacteroidales;D_4__Marinifilaceae;D_5__uncultured	0.999648	ATTGGTCAATGGCCGCAAGGCTGAACCAGCCATGTCGCGTGAAGGATGACTGCCCTATGGGTTGTAAACTTCTTTTGTATGGGAAGAAAGGTATCTACGCGTAGATATTTGCCGGTACCATACGAATAAGGATCGGCTAACTCCGTGCCAGCAGCCGCGGTAATACGGAGGATCCAAGCGTTATCCGGATTTATTGGGTTTAAAGGGTGCGTAGGTGGCTGTATAAGTCAGTAGTGAAATCTCGGAGCTCAACTCCGAACGTGCTATTGAAACTGTATAGCTTGAATTCAGACGAGGCAGGCGGAATGTGTAATGTAGCGGTGAAATGCATAGATATTACACAGAACACCGATAGCGAAGGCAGCTTGCCAGACTGCGATTGACACTAATGCACGAAAG…	0	0	0.00173085	0	0	0.00190177	0.000937734	0.000331141	0.000522603	0.0183269	0	0.00232521	0.00190591	0.00513672	0.00496689	0.00110215	0	0	0	0.000844498	0	0	0	0	0.00154329	0.00368107	0	0	0.000209409	0	0	0.00112254	0.00102286	0	0	0.000256947	0	0	0	0	0	0	0.00405097	0.00214905	0.00511347	0.00424424
029bcfd8df5a85033cc8815b12c04b3f	D_0__Bacteria;D_1__Bacteroidetes;D_2__Bacteroidia;D_3__Bacteroidales;D_4__Muribaculaceae;D_5__uncultured bacterium;D_6__uncultured bacterium	0.858845	ATTGGTCAATGGGCGAGAGCCTGAACCAGCCAAGTCGCGTGAGGGAAGACGGTCCTATGGATTGTAAACCTCTTTTGTCGGGGAGCAAAGGGGCCACGTGTGGTCAAAAGTGAGAGTACCCGAAGAAAAAGCATCGGCTAACTCCGTGCCAGCAGCCGCGGTAATACGGAGGATGCGAGCGTTATCCGGATTTATTGGGTTTAAAGGGTGCGTAGGCGGGCTGATAAGTCAGCGGTTAAAATGCGGTGCTCAACGCCGTAGTGCCGTTGAAACTGTCGGTCTTGAGTGAGCGAGAAGTATGCGGAATGCGTGGTGTAGCGGTGAAATGCATAGATATCACGCAGAACTCCGATTGCGAAGGCAGCATACCGGCGCTCAACTGACGCTGAAGCACGAAAG…	0	0	0	0	0	0	0	0	0	0	0	0	0	0	0	0	0	0	0	0	0	0	0	0	0	0	0	0	0	0	0	0	0	0.00224525	0.00544571	0	0	0	0	0	0	0	0	0	0	0
029d8c1554edcd8604d4b10d92a94fe9	D_0__Bacteria;D_1__Bacteroidetes;D_2__Bacteroidia;D_3__Bacteroidales;D_4__Muribaculaceae;D_5__uncultured rumen bacterium;D_6__uncultured rumen bacterium	0.790309	ATTGGTCAATGGGCGGGAGCCTGAACCAGCCAAGTCGCGTGAGGGAGGAAGGTCCTACGGATTGTAAACCTCTTTAGCCGGGGAGCAACGTGCGCCACGTGTGGCGCAGTGAGAGTACCCGGAGAATAAGCATCGGCTAACTCCGTGCCAGCAGCCGCGGTAATACGGAGGATGCGAGCGTTATCCGGATTTATTGGGTTTAAAGGGTGCGCAGGCGGCGCGAAAAGTCAGCGGTCAAAGTTCCGGGCTCAACCCGGTGACGCCGTTGAAACTTTCGTGCTGGAGTTCGTGCGAGGGAGGCGGAATGCGTTGTGTAGCGGTGAAATGCATAGATATGACGCAGAACCCCGATTGCGAAGGCAGCTTTCCAGCACGCGACTGACGCTGAGGCACGAAAGC…	0	0	0	0.000846003	0	0	0	0	0	0	0	0	0	0	0	0.00336522	0	0	0	0	0	0	0	0	0	0	0	0	0	0	0	0	0	0	0	0	0	0	0	0	0	0	0	0	0	0
02a3f7279bf5b96a05783b9a19ebc2c2	D_0__Bacteria;D_1__Proteobacteria;D_2__Alphaproteobacteria;D_3__Rhodobacterales;D_4__Rhodobacteraceae;D_5__Pseudorhodobacter	0.897331	CTTAGACAATGGGGGAAACCCTGATCTAGCCATGCCGCGTGATCGATGAAGGCCTTAGGGTTGTAAAGATCTTTCAGTTGGGAAGATAATGACGGTACCAACAGAAGAAGCCCCGGCTAACTCCGTGCCAGCAGCCGCGGTAATACGGAGGGGGCTAGCGTTATTCGGAATTACTGGGCGTAAAGCGCACGTAGGCGGATCAGAAAGTCAGAGGTGAAATCCCAGGGCTCAACCTTGGAACTGCCTTTGAAACTCCTGGTCTTGAGGTCGAGAGAGGTGAGTGGAATTCCGAGTGTAGAGGTGAAATTCGTAGATATTCGGAGGAACACCAGTGGCGAAGGCGGCTCACTGGCTCGATACTGACGCTGAGGTGCGAAAGCGTGGGGAGCAAACA	0	0	0	0	0	0	0	0	0	0	0	0	0	0	0	0	0.000357823	0	0	0	0	0	0	0	0	0	0	0	0	0	0	0	0	0	0	0	0	0	0	0	0	0	0	0	0	0
02abfd6f7c3242cebddbf343c8be5f8f	D_0__Bacteria;D_1__Proteobacteria;D_2__Gammaproteobacteria;D_3__Betaproteobacteriales;D_4__Burkholderiaceae;D_5__Burkholderia-Caballeronia-Paraburkholderia	0.997748	TTTGGACAATGGGCGAAAGCCTGATCCAGCAATGCCGCGTGTGTGAAGAAGGCCTTCGGGTTGTAAAGCACTTTTGTCCGGAAAGAAATCCTTGGCTCTAATACAGTCGGGGGATGACGGTACCGGAAGAATAAGCACCGGCTAACTACGTGCCAGCAGCCGCGGTAATACGTAGGGTGCGAGCGTTAATCGGAATTACTGGGCGTAAAGCGTGCGCAGGCGGTTTGCTAAGACCGATGTGAAATCCCCGGGCTCAACCTGGGAACTGCATTGGTGACTGGCAGGCTAGAGTATGGCAGAGGGGGGTAGAATTCCACGTGTAGCAGTGAAATGCGTAGAGATGTGGAGGAATACCGATGGCGAAGGCAGCCCCCTGGGCCAATACTGACGCTCATGCAC…	0	0	0	0	0	0	0	0	0	0	0	0	0	0	0.000236518	0	0	0	0	0	0	0	0	0	0	0	0	0	0	0	0	0	0	0.000125734	0	0	0	0	0	0	0	0	0	0	0	0
02b41cd301b09a363e59ed6688285b33	D_0__Bacteria;D_1__Firmicutes;D_2__Clostridia;D_3__Clostridiales;D_4__Lachnospiraceae;D_5__Lachnospiraceae UCG-010	0.965596	ATTGCACAATGGAGGAAACTCTGATGCAGCAACGCCGCGTGAAGGAAGAAGGTTTTCGGATCGTAAACTTCTATCAATAGGGACGAAACAAATGACGGTACCTAAATAAGAAGCCCCGGCTAACTACGTGCCAGCAGCCGCGGTAATACGTAGGGGGCAAGCGTTATCCGGAATTACTGGGTGTAAAGGGAGCGTAGGCGGCATGGTAAGCCAGACGTGAAAGCCCGAAGCTTAACTTCGAGGATTGCATTTGGAACTATCAAGCTAGAGTACAGGAGAGGAAAGCGGAATTCCTAGTGTAGCGGTGAAATGCGTAGATATTAGGAAGAACACCAGTGGCGAAGGCGGCTTTCTGGACTGAAACTGACGCTGAGGCTCGAAAGCGTGGGGAGCAAACA	0	0	0	0	0	0	0	0	0	0	0	0	0	0	0.00031043	0	0	0	0	0	0	0	0	0	0	0	0	0	0	0	0	0	0	0	0	0	0	0	0	0	0	0	0	0	0	0
02b45da9478f0eaa94765db7e8c07fff	D_0__Bacteria;D_1__Proteobacteria;D_2__Gammaproteobacteria;D_3__Alteromonadales;D_4__Shewanellaceae;D_5__Shewanella	0.999993	ATTGCACAATGGGGGAAACCCTGATGCAGCCATGCCGCGTGTGTGAAGAAGGCCTTCGGGTTGTAAAGCACTTTCAGTAAGGAGGAAAGGTTAACAATTAATACTTGTTAGCTGTGACGTTACTTACAGAAGAAGGACCGGCTAACTCCGTGCCAGCAGCCGCGGTAATACGGAGGGTCCGAGCGTTAATCGGAATTACTGGGCGTAAAGCGTGCGCAGGCGGTTTGTTAAGCCAGATGTGAAATCCCCGGGCTCAACCTGGGAATTGCATTTGGAACTGGCGAACTAGAGTCTTGTAGAGGGGGGTAGAATTCCAGGTGTAGCGGTGAAATGCGTAGAGATCTGGAGGAATACCGGTGGCGAAGGCGGCCCCCTGGACAAAGACTGACGCTCATGCAC…	0	0	0	0	0	0	0	0	0	0	0	0	0	0	0	0	0	0	0	0	0	0	0	0	0	0	0	0	0	0	0	0	0	0	0	0.000256947	0	0	0	0	0	0	0	0	0	0
02b7d5dd4379ff0b5da3a713197e4560	D_0__Bacteria;D_1__Firmicutes;D_2__Bacilli;D_3__Lactobacillales;D_4__Streptococcaceae;D_5__Lactococcus	0.999567	ACGTAGGTCCCGAGCGTTGTCCGGATTTATTGGGCGTAAAGCGAGCGCAGGTGGTTTAATAAGTCTGATGTAAAAGGCAGTGGCTCAACCATTGTGTGCATTGGAAACTGTTAGACTTGAGTGCAGTAGAGGAGAGTGGAATTCCATGTGTAGCGGTGAAATGCGTAGATATATGGAGGAACACCGGTGGCGAAAGCGGCTCTCTGGACTGTAACTGACACTGAGGCTCGAAAGCGTGGGTAGCAAACA	0	8.41043e-05	0	0	0	0	0	0	0	0	0	0	0	0	0	0	0	0	0	0	0	0	0	0	0	0	0	0	0	0	0	0	0	0	0	0	0	0	0	0	0	0	0	0	0	0
02c207305ea470cf588ae247624d90ac	D_0__Bacteria;D_1__Proteobacteria;D_2__Alphaproteobacteria;D_3__Rhodobacterales;D_4__Rhodobacteraceae	1	CTTAGACAATGGGCGCAAGCCTGATCTAGCCATGCCGCGTGAGTGAAGAAGGCCCTAGGGTCGTAAAGCTCTTTCGCCAGGGATGATAATGACAGTACCTGGTAAAGAAACCCCGGCTAACTCCGTGCCAGCAGCCGCGGTAATACGGAGGGGGTTAGCGTTGTTCGGAATTACTGGGCGTAAAGCGCGCGTAGGCGGATTGGAAAGTTGGGGGTGAAATCCCGGGGCTCAACCCCGGAACTGCCTCCAAAACTCCCAGTCTTGAGTTCGAGAGAGGTGAGTGGAATTCCGAGTGTAGAGGTGAAATTCGTAGATATTCGGAGGAACACCAGTGGCGAAGGCGGCTCACTGGCTCGATACTGACGCTGAGGTGCGAAAGTGTGGGGAGCAAACA	0	0	0	0	0	0	0	0.000331141	0	0	0	0	0	0	0	0	0	0	0	0	0	0	0	0	0	0	0	0	0	0	0	0	0	0	0	0	0	0	0	0	0	0	0	0	0	0
02c50245407110d99888cbe537bacb09	D_0__Bacteria;D_1__Firmicutes;D_2__Bacilli;D_3__Lactobacillales;D_4__Streptococcaceae;D_5__Streptococcus	1	CTTCGGCAATGGACGGAAGTCTGACCGAGCAACGCCGCGTGAGTGAAGAAGGTTTTCGGATCGTAAAGCTCTGTTGTAAGAGAAGAACGAGTGTGAGAGTGGAAAGTTCACACTGTGACGGTATCTTACCAGAAAGGGACGGCTAACTACGTGCCAGCAGCCGCGGTAATACGTAGGTCCCGAGCGTTGTCCGGATTTATTGGGCGTAAAGCGAGCGCAGGCGGTTAGATAAGTCTGAAGTTAAAGGCTGTGGCTTAACCATAGTACGCTTTGGAAACTGTTTAACTTGAGTGCAGAAGGGGAGAGTGGAATTCCATGTGTAGCGGTGAAATGCGTAGATATATGGAGGAACACCGGTGGCGAAAGCGGCTCTCTGGTCTGTAACTGACGCTGAGGCTC…	0	0	0	0	0	0	0	0	0	0	0	0	0	0	0	0	0	0	0	0	0	0	0	0	0	0	0	0	0	0	0	0.000128816	0	0	0.000284619	0	0	0	0	0	0	0	0	0	0	0
02d645bd195bf8fd85b62358738e8f60	D_0__Bacteria;D_1__Firmicutes;D_2__Clostridia;D_3__Clostridiales;D_4__Lachnospiraceae;D_5__Lachnospiraceae UCG-010	0.984649	ATTGCACAATGGGGGAAACCCTGATGCAGCAACGCCGCGTGAAGGATGAAGGTTTTCGGATCGTAAACTTCTATCAATAGGGACGAAGAAAGTGACGGTACCTAAATAAGAAGCCCCGGCTAACTACGTGCCAGCAGCCGCGGTAATACGTAGGGGGCAAGCGTTATCCGGAATTACTGGGTGTAAAGGGAGCGTAGGCGGCACGCCAAGCCAGATGTGAAAGCCCGAGGCTTAACCTCGTGGATTGCATTTGGAACTGGCGAGCTAGAGTACAGGAGAGGAAAGCGGAATTCCTAGTGTAGCGGTGAAATGCGTAGATATTAGGAAGAACACCAGTGGCGAAGGCGGCTTTCTGGACTGAAACTGACGCTGAGGCTCGAAAGCGTGGGGAGCAAACA	0	0	0	0	0	0	0	0	0	0	0	0	0	0	0	0	0.000257632	0	0	0	0	0	0	0	0	0	0	0	0	0	0	0	0	0	0	0	0	0	0	0	0	0	0	0	0	0
02de9bce24cf0f67c5c6b6a1763645ad	D_0__Bacteria;D_1__Proteobacteria;D_2__Gammaproteobacteria;D_3__Vibrionales;D_4__Vibrionaceae;D_5__Photobacterium;Ambiguous_taxa	0.822407	ATTGCACAATGGGGGAAACCCTGATGCAGCCATGCCGCGTGTGTGAAGAAGGCCTTCGGGTTGTAAAGCACTTTCAGTTGTGAGGAAGGCGGTAGCGTTAATAGCGTTGCCGTTTGACGTTAGCAACAGAAGAAGCACCGGCTAACTCCGTGCCAGCAGCCGCGGTAATACGGAGGGTGCGAGCGTTAATCGGAATTACTGGGCGTAAAGCGCATGCAGGTGGCTTGTTAAGCCAGATGTGAAAGCCCGGGGCTTAACCTCGGAATAGCATTTGGAACTGGCAGGCTAGAGTACTGTAGAGGGGGGTAGAATTTCAGGTGTAGCGGTGAAATGCGTAGAGATCTGAAGGAATACCGGTGGCGAAGGCGGCCCCCTGGACAGATACTGACACTCAGATGC…	0	0	0	0	0	0	0	0	0	0	0	0	0	0	0	0	0	0	0	0	0	0	0.000306909	2.01784e-05	0	0	0	0	5.58425e-05	0	0	0	0	0	0	0	0	0	0	0	0	0	0	0	0	0
02e8dd11124cc2a362756b2b3e65838f	D_0__Bacteria;D_1__Proteobacteria;D_2__Gammaproteobacteria;D_3__Alteromonadales;D_4__Shewanellaceae;D_5__Shewanella	0.999998	ATTGCACAATGGGGGAAACCCTGATGCAGCCATGCCGCGTGTGTGAAGAAGGCCTTCGGGTTGTAAAGCACTTTCAGTAGGGAGGAAAGGTAATAACTTAATACGTTATTACTGTGACGTTACCTACAGAAGAAGGACCGGCTAACTCCGTGCCAGCAGCCGCGGTAATACGGAGGGTCCGAGCGTTAATCGGAATTACTGGGCGTAAAGCGTGCGCAGGCGGTTTGTTAAGCGAGATGTGAAAGCCCCGGGCTCAACCTGGGAATTGCATTTCGAACTGGCGAACTAGAGTCTTGTAGAGGGGGGTAGAATTCCAGGTGTAGCGGTGAAATGCGTAGAGATCTGGAGGAATACCGGTGGCGAAGGCGGCCCCCTGGACAAAGACTGACGCTCAGGCAC…	0.00123217	0.000841043	0.010938	0	0.000738885	0.00341767	0.00195585	0.00210511	0	0	0.00209255	0.00283485	0	0.00113271	0	0	0	0.000602078	0	0.000502134	0	0.000210948	0	0	0	0	0.000480279	0	0	0	0	0	0	0	0	0.00128474	0.00229885	0	0.000990099	0.00209037	0	0.00876357	0.000562635	0.00390014	0	0
03031b33cfd5be13a28f4654a8d30d71	D_0__Bacteria;D_1__Bacteroidetes;D_2__Bacteroidia;D_3__Flavobacteriales;D_4__Crocinitomicaceae;D_5__Fluviicola	1	ATTGGTCAATGGGCGCAAGCCTGAACCAGCCATGCCGCGTGCAGGAAGAATGCCCTATGGGTTGTAAACTGCTTTTATTTAGGAATAAACCCCTTTACGTGTAGAGGGCTGAATGTACTAAACGAATAAGCACCGGCTAACTCCGTGCCAGCAGCCGCGGTAATACGGAGGGTGCAAGCGTTATCCGGAATCATTGGGTTTAAAGGGTCCGCAGGCGGATGTATAAGTCAGTGGTGAAATCCTGCAGCTTAACTGCAGAACTGCCATTGATACTGTACATCTTGAATTCGGTCGAAGTGGGCGGAATGTGTAGTGTAGCGGTGAAATGCATAGATATTACACAGAACACCGATAGCGAAGGCAGCTCACTAGGCCTGGATTGACGCTCAGGGACGAAAG…	0	0	0	0	0	0	0	0	0	0	0	0	0	0	0	0	0	0	0	0	0	0	0	0	0	0	0	0	0	0	0	0	0.000118022	0	0	0	0	0	0	0	0	0	0	0	0	0
03044a91b32b758a92861fafaefdfbac	D_0__Bacteria;D_1__Firmicutes;D_2__Clostridia;D_3__Clostridiales;D_4__Ruminococcaceae;D_5__Ruminococcaceae UCG-010	1	ATTGGGCAATGGGCGAAAGCCTGACCCAGCGACGCCGCGTGAGGGAAGAAGGTCTTCGGATTGTAAACCTCTTTCAGCAGGGAAGAAGAAAGTGACGGTACCTGCAGAAGAAGTCACGGCTAACTACGTGCCAGCAGCCGCGGTAATACGTAGGTGGCGAGCGTTATCCGGAATTACTGGGTGTAAAGGGTGTGTAGGCGGGAGTGCAAGTCAGACGTGAAAACTATGGGCTCAACCCATAACGTGCGTTTGAAACTGTGCTTCTTGAGAGTGGGAGAGGTAAACGGAATTCCTGGTGTAGTAGTGAAATGCGTAGATATCAGGAGGAACACCGGTGGCGAAGGCGGTTTACTGGACCACAACTGACGCTGAGACACGAAAGCGTGGGGAGCAAACA	0	0	0	0	0	0	0	0	0	0	0	0	0	0	0	0.000220429	0	0	0	0	0	0	0	0	0	0	0	0	0	0	0	0	0	0	0	0	0	0	0	0	0	0	0	0	0	0
0305436f14907e0edbf39e615f2b8bef	D_0__Bacteria;D_1__Firmicutes;D_2__Clostridia;D_3__Clostridiales;D_4__Clostridiales vadinBB60 group;D_5__uncultured bacterium;D_6__uncultured bacterium	0.983034	ATTGGGCAATGGAGGCAACTCTGACCCAGCAATGCCGCGTGAATGAAGAAGGTCTTCGGATTGTAAAGTTCTTTAATCAGGGACGAAAAGAATGACGGTACCTGAGGAATAAGCCACGGCAAACTATGTGCCAGCAGCCGCGGTAATACATAGGTGGCAAGCGTTGTCCGGAGTGACTGGGCGTAAAGGGAGCGTAGGCGGTCTGTTAAGTTGGAAGTGAAATCCCGGGGCTCAACCCCGGAACTGCTTTCAAGACTGACGGACTTGAGTGTGAGAGGGGTAAGCGGAATTCCTAGTGTAGCGGTGGAATGCGTAGATATTAGGAGGAACACCAGTGGCGAAGGCGGCTTACTGGATTATAACTGACGCTGAGGCTCGAAAGCGTGGGTAGCAAACA	0	0	0	0	0	0	0	0	0	0	0	0	0	0	0	0	0	0	0	0	0	0	0	0	0	0	0	0	0	0	0	0	0	0	9.48731e-05	0	0	0	0	0	0	0	0	0	0	0
0305c5ccc667fff54ca58f0ff2e6ee86	D_0__Bacteria;D_1__Bacteroidetes;D_2__Bacteroidia;D_3__Flavobacteriales;D_4__Flavobacteriaceae;D_5__Tenacibaculum;D_6__Tenacibaculum soleae	0.994341	ATTGGTCAATGGAGGCAACTCTGAACCAGCCATGCCGCGTGCAGGATGACTGCCCTATGGGTTGTAAACTGCTTTTATACAGGAAGAAACTTAGCTACGTGTAGTTAACTGACGGTACTGTAAGAATAAGGACCGGCTAACTCCGTGCCAGCAGCCGCGGTAATACGGAGGGTCCAAGCGTTATCCGGAATCATTGGGTTTAAAGGGTCCGCAGGCGGTCAATTAAGTCAGAGGTGAAATCCCATAGCTTAACTATGGAACTGCCTTTGATACTGGTTGACTTGAGTTATACGGAAGTAGATAGAATAAGTAGTGTAGCGGTGAAATGCATAGAGATTACTTAGAATACCGATTGCGAAGGCAGTCTACTACGTATATACTGACGCTCATGGACGAAAG…	0	0	0	0	0	0	0	0	0	0	0	0	0	0	0	0	0	0	0	0	0	0	0	0	0	0	0	0	0	0	0	0	0	8.98101e-05	0	0	0	0	0	0	0	0	0	0	0	0
03152608061a967090a18493d03aa55d	D_0__Bacteria;D_1__Proteobacteria;D_2__Gammaproteobacteria;D_3__Vibrionales;D_4__Vibrionaceae;D_5__Vibrio	0.99867	ATTGCACAATGGGCGCAAGCCTGATGCAGCCATGCCGCGTGTATGAAGAAGGCCTTCGGGTTGTAAAGTACTTTCAGCAGTGAGGAAGGGGTGTGTGTTAATAGCGCACATCTTTGACGTTAGCTGCAGAAGAAGCACCGGCTAACTCCGTGCCAGCAGCCGCGGTAATACGGAGGGTGCGAGCGTTAATCGGAATTACTGGGCGTAAAGCGCATGCAGGTGGTTTGTTAAGTCAGATGTGAAAGCCCGGGGCTCAACCTCGGAATAGCATTTGAAACTGGCAGACTAGAGTACTGTAGAGGGGGGTAGAATTTCAGGTGTAGCGGTGAAATGCGTAGAGATCTGAAGGAATACCGGTGGCGAAGGCGGCCCCCTGGACAGATACTGACACTCAGATGC…	0	0	0	0	0	0	0	0	0	0	0	0	0	0	0	0	0	0	0	0	0	0	0	0	0	0	0.000760441	0	0	0	0	0.00047846	0	0.000341279	0	0	0	0	0	0	0	0	0	0	0	0
03218b132b346b9880bc4cfb978d78ee	D_0__Bacteria;D_1__Proteobacteria;D_2__Gammaproteobacteria;D_3__Betaproteobacteriales;D_4__Methylophilaceae;D_5__Methylotenera;D_6__uncultured Methylophilaceae bacterium	0.869399	TTTGGACAATGGGCGAAAGCCTGATCCAGCCATTCCGCGTGAGTGAAGAAGGCCTTCGGGTTGTAAAGCTCTTTCGCAAGGGAAGAAAACTTACTTTCTAATAAAGAGTGAGGTTGACGGTACCTTGATAAGAAGCACCGGCTAACTACGTGCCAGCAGCCGCGGTAATACGTAGGGTGCGAGCGTTAATCGGAATTACTGGGCGTAAAGCGTGCGCAGGCGGTTTTGAAAGTCAGATGTGAAATCCCCGAGCTCAACTTGGGAACTGCGTTTGAAACTCCAAAACTCGAATATGTCAGAGGGGGGTAGAATTCCACGTGTAGCAGTGAAATGCGTAGAGATGTGGAGGAATACCAATGGCGAAGGCAGCCCCCTGGGATAATATTGACGCTCATGCAC…	0	0	0	0	0	0	0	0	0	0	0	0	0	0	0	0	0	0	0	0	0	0	0	0	0	0	0	0	0	0	0	0	0	0	0	0	0.000104493	0	0	0	0	0	0	0	0	0
0322e061f478194ce1ffab1e77d0d766	D_0__Bacteria;D_1__Proteobacteria;D_2__Gammaproteobacteria;D_3__Alteromonadales;D_4__Shewanellaceae;D_5__Shewanella	0.999999	ATTGCACAATGGGGGAAACCCTGATGCAGCCATGCCGCGTGTGTGAAGAAGGCCTTCGGGTTGTAAAGCACTTTCAGTAGGGAGGAAAGGTAGCAGTTTAATACGCTGTTGCTGTGACGTTACCTACAGAAGAAGGACCGGCTAACTCCGTGCCAGCAGCCGCGGTAATACGGAGGGTCCGAGCGTTAATCGGAATTACTGGGCGTAAAGCGTGCGCAGGCGGTTTGTTAAGCGAGATGTGAAAGCCCCGGGCTCAACCTGGGAATTGCATTTCGAACTGGCGAACTAGAGTCTTGTAGAGGGGGGTAGAATTCCAGGTGTAGCGGTGAAATGCGTAGAGATCTGGAGGAATACCGGTGGCGAAGGCGGCCCCCTGGACAAAGACTGACGCTCAGGCAC…	0	0	0.0246166	0	0	0.0032523	0.00198264	0.00328776	0	0	0	0.00203854	0	0	0	0	0	0	0	0	0	0	0	0	0	0	0	0	0	0	0	0	0	0	0	0.00168004	0.00261233	0	0	0.00214764	0	0.0115003	0	0.00729617	0	0
0331e8aedd8ad9d1ab41b7915145195c	D_0__Bacteria;D_1__Proteobacteria;D_2__Deltaproteobacteria	0.909806	ATTGCGCAATGGGCGAAAGCCTGACGCAGCGACGCCGCGTGAAGGACGAAGGCCTTAGGGTTGTAAACTTCTGTCGAGAGGAAGGAAAGGTATAGGAGCTAATAACTCTTGTATTTGACAGTACCTCTAAAGGAAGCACCGGCTAACTCCGTGCCAGCAGCCGCGGTAATACGGAGGGTGCAAGCGTTAATCGGAATTACTGGGCGTAAAGGGTGCGTAGGCGGCCTTTTAAGTCGGATGTGAAAGCCCTCGGCTCAACCGGGGAATAGCGTCCGAAACTGGAAGGCTGGAGTTCGGGAGAGGATAGTAGAATTCCTGGTGTAGGAGTGGAATCCGTAGAGATCAGGAGGAATACCGGAGGCGAAGGCGACTATCCGGACCGACACTGACGCTGAGGCA…	0	0	0	0	0	0	0	0	0	0	0	0	0	0	0	0	0	0	0	0	0	0	0	0	0	0	0	0	0	0	0	0	0	0	0	0	0	0	0	0	0	0	0	0	0	0
0337e393462d616f72d47e132787a02a	D_0__Bacteria;D_1__Actinobacteria;D_2__Actinobacteria;D_3__Micrococcales;D_4__Microbacteriaceae;D_5__Curtobacterium	0.956948	ATTGCACAATGGGCGAAAGCCTGATGCAGCAACGCCGCGTGAGGGATGACGGCCTTCGGGTTGTAAACCTCTTTTAGTAGGGAAGAAGCGAAAGTGACGGTACCTGCAGAAAAAGCACCGGCTAACTACGTGCCAGCAGCCGCGGTAATACGTAGGGTGCAAGCGTTGTCCGGAATTATTGGGCGTAAAGAGCTCGTAGGCGGTTTGTCGCGTCTGCTGTGAAATCCCGAGGCTCAACCTCGGGCTTGCAGTGGGTACGGGCAGACTAGAGTGCGGTAGGGGAGATTGGAATTCCTGGTGTAGCGGTGGAATGCGCAGATATCAGGAGGAACACCGATGGCGAAGGCAGATCTCTGGGCCGTAACTGACGCTGAGGAGCGAAAGCGTGGGGAGCGAACA	0	0	0	0	0	0	0	0	0	0	0	0	0	0	0	0	0	0	0	0	0	0	0	0	0	0	0	0	0	0	0	0	0.000413077	0	0	0	0	0	0	0	0	0	0	0	0	0
03464886946bcd5e819d6d10fbe33664	D_0__Bacteria;D_1__Firmicutes;D_2__Erysipelotrichia;D_3__Erysipelotrichales;D_4__Erysipelotrichaceae;D_5__uncultured;D_6__uncultured bacterium	0.999814	TTTCGTCAATGGGGGAAACCCTGAACGAGCAATGCCGCGTGAGTGAAGAAGGCCTTCGGGTCGTAAAGCTCTGTTGTAAGAGAAAAACGGTAATGATAGGGAATGATCATTAAGTGATGGTATCTTACGAGGAAGCCACGGCTAACTACGTGCCAGCAGCCGCGGTAATACGTAGGTGGCAAGCGTTATCCGGAATGATTGGGCGTAAAGGGTGCGCAGGCGGAACCATAAGTCTGAAGTAAAAGCCATCGGCTCAACCGATGTAAGCTTTGGAAACTGTGGATCTAGAGTGCAGGAGAGGACAGTGGAATTCCATGTGTAGCGGTAAAATGCGTAGATATATGGAGGAACACCAGTGGCGAAGGCGGCTGTCTGGCCTGTAACTGACGCTGAGGCACG…	0	0	0	0	0	0	0	0	0	0	0	0	0	0	0	7.34765e-05	0	0	0	0	0	0	0	0	0	0	0	0	0	0	0	0	0	0	0	0	0	0	0	0	0	0	0	0	0	0
0346994da3a2e81514e0b4a8ba51ec64	D_0__Bacteria;D_1__Proteobacteria;D_2__Gammaproteobacteria;D_3__Betaproteobacteriales;D_4__Neisseriaceae;D_5__Neisseria;D_6__Neisseria lactamica	0.942184	TTTGGACAATGGGCGCAAGCCTGATCCAGCCATGCCGCGTGAATGAAGAAGGCCTTCGGGTTGTAAAGTTCTTTCGGTATTGAGGAAGGTTGATGTATTAATAGTACATCAAATTGACGTTAAATACAGAAGAAGCACCGGCTAACTCCGTGCCAGCAGCCGCGGTAATACGGAGGGTGCGAGCGTTAATCGGAATAACTGGGCGTAAAGCGGGCGCAGACGGTTACTTAAGCAGGATGTGAAATCCCCGGGCTCAACCCGGGAATTGCGTTCTGAACTGGGTGGCTAGAGTGTGTCAGAGGGAGGTAGAATTCCACGTGTAGCAGTGAAATGCGTAGAGATGTGGAGGAATACCGATGGCGAAGGCAGCCTCCTGGGATAACACTGACGTTCATGCCC…	0	0	0	0	0	0	0	0	0	0	0	0	0	0	0	0	0	0	0	0	0	0	0	0	0	0	0	0	0	0	0	0	0	0	5.69238e-05	0	0	0	0	0	0	0	0	0	0	0
035f7938d72a72325c7e62c3f975f96f	D_0__Bacteria;D_1__Bacteroidetes;D_2__Bacteroidia;D_3__Bacteroidales;D_4__Marinilabiliaceae;D_5__Carboxylicivirga;D_6__uncultured bacterium	0.999826	ATTGGTCAATGGGCGAAAGCCTGAACCAGCCATGTCGCGTGCAGGAAGACTGCCCTATGGGTTGTAAACTGCTTTTATACGGGAAGAATGTGACCTACGTGTAGGTTTTTGCCGGTACCGTATGAATAAGCATCGGCTAACTCCGTGCCAGCAGCCGCGGTAATACGGAGGATGCAAGCGTTATCCGGATTCATTGGGTTTAAAGGGTGCGTAGGCGGAAGTATAAGTCAGGGGTGAAAGTTTGTGGCTCAACCATAAAATTGCCTTTGATACTGTATTTCTTGAGTACATTTGAGGTAGGCGGAATGTGTTGTGTAGCGGTGAAATGCTTAGATATAACACAGAACACCGATTGCGAAGGCAGCTTACTAAACTGTAACTGACGCTGATGCACGAAAG…	0	0	0	0	0	0	0	0	0	0.00109133	0	0	0	0	0	0	0	0	0	0	0	0	0	0	0	0	0	0	0	0	0	0	0	0	0	0	0	0	0	0	0	0	0	0	0	0
036ba20e4d2099cbda1fd0151dc3ce5b	D_0__Bacteria;D_1__Epsilonbacteraeota;D_2__Campylobacteria;D_3__Campylobacterales;D_4__Arcobacteraceae;D_5__Arcobacter	1	ATTGCACAATGGGGGAAACCCTGATGCAGCAACGCCGCGTGGAGGATGACACATTTCGGTGCGTAAACTCCTTTTATATAGGAAGATAATGACGGTACTATATGAATAAGCACCGGCTAACTCCGTGCCAGCAGCCGCGGTAATACGGAGGGTGCAAGCGTTACTCGGAATCACTGGGCGTAAAGAGCGTGTAGGCGGATAAATAAGTTTGAAGTGAAATCCAATGGCTCAACCATTGAACTGCTTTGAAAACTGTTTATCTAGAATATGGGAGAGGTAGATGGAATTTCTGGTGTAGGGGTAAAATCCGTAGAGATCAGAAGGAATACCGATTGCGAAGGCGATCTACTGGAACATTATTGACGCTGAGACGCGAAAGCGTGGGGAGCAAACA	0	0	0	0	0	0	0	0	0	0	0	0	0	0	0	0	0	0	0	0	0.000211245	0	0	0	0	0.000276444	0	0	0	0	0	0	0	0	0	0	0	0	0	0	0	0	0	0.000132658	0	0
037b86eae86ea221e03efbfc1a28fbcc	D_0__Bacteria;D_1__Proteobacteria;D_2__Alphaproteobacteria;D_3__Rhizobiales;D_4__Rhizobiaceae;D_5__Allorhizobium-Neorhizobium-Pararhizobium-Rhizobium	0.995346	ATTGGACAATGGGCGCAAGCCTGATCCAGCCATGCCGCGTGAGTGATGAAGGCCTTAGGGTTGTAAAGCTCTTTCACCGATGAAGATAATGACGGTAGTCGGAGAAGAAGCCCCGGCTAACTTCGTGCCAGCAGCCGCGGTAATACGAAGGGGGCTAGCGTTGTTCGGAATTACTGGGCGTAAAGCGCACGTAGGCGGATATTTAAGTCAGGGGTGAAATCCCAGAGCTCAACTCTGGAACTGCCTTTGATACTGGGTATCTTGAGTATGGAAGAGGTAAGTGGAATTGCGAGTGTAGAGGTGAAATTCGTAGATATTCGCAGGAACACCAGTGGCGAAGGCGGCTTACTGGTCCATTACTGACGCTGAGGTGCGAAAGCGTGGGGAGCAAACA	0	0.0006448	0	0	0	0	0	0	0	0	0	0	0	0	0	0.000352687	0	0	0	0	0	0	0	0	0	0	0	0	0	0	0	0	0	0.000377203	0	0	0	0.00022096	0	0	0	0	0	0	0	0
039886a18c361ba17b9d37259a56a9fc	D_0__Bacteria;D_1__Firmicutes;D_2__Bacilli;D_3__Lactobacillales;D_4__Lactobacillaceae;D_5__Lactobacillus	1	CTTCCACAATGGACGAAAGTCTGATGGAGCAACGCCGCGTGAGTGAAGAAGGTTTTCGGATCGTAAAACTCTGTTGTTGGAGAAGAACGTATTTGATAGTAACTGATCAGGTAGTGACGGTATCCAACCAGAAAGCCACGGCTAACTACGTGCCAGCAGCCGCGGTAATACGTAGGTGGCAAGCGTTGTCCGGATTTATTGGGCGTAAAGCGAGCGCAGGCGGTTTCTTAAGTCTGATGTGAAAGCCTTCGGCTCAACCGAAGAAGTGCATCGGAAACTGGGGAACTTGAGTGCAGAAGAGGACAGTGGAACTCCATGTGTAGCGGTGAAATGCGTAGATATATGGAAGAACACCAGTGGCGAAGGCGGCTGTCTGGTCTGTAACTGACGCTGAGGCTC…	0	0	0	0	0	0	0	0	0	0	0	0	0	0	0	0	0	0	0	0	0.00864345	0	0	0	0	0	0	0	0	0	0	0	0	0	0	0	0	0	0	0	0	0	0	0	0	0
039da097c96656b84e8fb296da41f468	D_0__Bacteria;D_1__Firmicutes;D_2__Clostridia;D_3__Clostridiales;D_4__Ruminococcaceae;D_5__Ruminococcaceae UCG-005	0.998496	ATTGGGCAATGGGGGAAACCCTGACCCAGCAACGCCGCGTGAAGGAAGAAGGCCTTCGGGTTGTAAACTTCTTTTACCAGGGACGAAGAACGTGACGGTACCTGGAGAAGAAGCCACGGCTAACTACGTGCCAGCAGCCGCGGTAATACGTAGGTGGCAAGCGTTGTCCGGATTTACTGGGTGTAAAGGGCGTGTAGGCGGAGCTGCAAGTCAGATGTGAAATCCCGGGGCTCAACCCCGGAACTGCATTTGAAACTGTAGCCCTTGAGTATCGGAGAGGCAGGCGGAATTCCTAGTGTAGCGGTGAAATGCGTAGATATTAGGAGGAACACCAGTGGCGAAGGCGGCCTGCTGGACGACAACTGACGCTGAGGCGCGAAAGCGTGGGGAGCAAACA	0	0	0	0	0	0	0	0	0	0	0	0	0	0	0	0	0	0	0	0	0	0	0	0	0	0	0	0	0	0	0	0	0	0.000125734	0	0	0	0	0	0	0	0	0	0	0	0
03a60ac8fd9e32090b518bc76789e741	D_0__Bacteria;D_1__Bacteroidetes;D_2__Bacteroidia;D_3__Bacteroidales;D_4__Rikenellaceae;D_5__Rikenellaceae RC9 gut group;Ambiguous_taxa	0.907769	ATTGGTCAATGGCCGGAAGGCTGAACCAGCCATGCCGCGTGAAGGTCAGTGCCCTATGGGCGTTAAACTTCTTTTGTGCGGGAGCAATAAGGTCCACGCGTGGGCCGACGAGAGTACCGTACGAATAAGCATCGGCTAACTCCGTGCCAGCAGCCGCGGTAATACGGGGGATGCAAGCGTTATCCGGATTTATTGGGTTTAAAGGGTGCGTAGGCTGTGAGGTAAGTCAGCGGTGAAATGCCCCCGCTCAACGGGGTGAAGTGCCATTGATACTGCCTTGCTGGAATGCGGATGCCGTGGGAGGAATGTGTGGTGTAGCGGTGAAATGCATAGATATCACACAGAACACCGATTGCGAAGGCATCTCACGAATCCGCGATTGACGCTGATGCACGAAAG…	0	0	0	0	0	0	0	0	0	0	0	0	0	0	4.43472e-05	0	0	0	0	0	0	0	0	0	0	0	0	0	0	0	0	0	0	0	0	0	0	0	0	0	0	0	0	0	0	0
03ac1cb04e670cea88548a043313fcff	D_0__Bacteria;D_1__Bacteroidetes;D_2__Bacteroidia;D_3__Bacteroidales;D_4__Rikenellaceae;D_5__Rikenellaceae RC9 gut group;Ambiguous_taxa	0.939468	ATTGGTCAATGGCCGGAAGGCTGAACCAGCCATGCCGCGTGAAGGTCAGTGCCCTATGGGCGTTAAACTTCTTTTGTGCGGGAGCAATAATGGTCACGTGTGGCCAGACGAGAGTACCGTACGAATAAGCATCGGCTAACTCCGTGCCAGCAGCCGCGGTAATACGGGGGATGCAAGCGTTATCCGGATTTATTGGGTTTAAAGGGTGCGTAGGCTGTGAGGTAAGTCAGCGGTGAAATGCCCCCGCTCAACGGGGTGAAGTGCCATTGATACTGCCTTGCTGGAATGCGGATGCCGTGGGAGGAATGTGTGGTGTAGCGGTGAAATGCATAGATATCACACAGAACACCGATTGCGAAGGCATCTCACGAATCCGCGATTGACGCTGATGCACGAAAG…	0	0	0	0	0	0	0	0	0	0	0	0	0	0	0	0	0	0	0	0	0	0	0	0	0	0	0	0	0	0	0	0	0	0.000125734	0	0	0	0	0	0	0	0	0	0	0	0
03ad29374514417d3cf33838d213164c	D_0__Bacteria;D_1__Proteobacteria;D_2__Gammaproteobacteria;D_3__Betaproteobacteriales;D_4__Rhodocyclaceae;D_5__Dechloromonas	0.992289	TTTGGACAATGGGGGCAACCCTGATCCAGCCATGCCGCGTGAGTGAAGAAGGCCTTCGGGTTGTAAAGCTCTTTCGGCCGGGAAGAAATCGCATGGGTGAATACCCTGTGTGGATGACGGTACCGGAACAAGAAGCACCGGCTAACTACGTGCCAGCAGCCGCGGTAATACGTAGGGTGCGAGCGTTAATCGGAATTACTGGGCGTAAAGCGTGCGCAGGCGGTTTGGTAAGACAGGCGTGAAATCCCCGGGCTTAACCTGGGAACTGCGCTTGTGACTGCCAGGCTAGAGTACGGCAGAGGGGGGTGGAATTCCACGTGTAGCAGTGAAATGCGTAGAGATGTGGAGGAACACCAATGGCGAAGGCAGCCCCCTGGGTCGATACTGACGCTCATGCAC…	0	0	0	0	0	0	0	0	0	0	0	0	0	0.000500501	0	0	0	0	0	0	0	0	0	0	0	0	0	0	0	0	0	0	0	0	0	0	0	0	0	0	0	0	0	0	0	0
03b3f89e1da259e49ea6e6bebd080822	D_0__Bacteria;D_1__Proteobacteria;D_2__Alphaproteobacteria;D_3__Rhodobacterales;D_4__Rhodobacteraceae;D_5__Ketogulonicigenium;D_6__uncultured bacterium	0.800403	CTTAGACAATGGGCGCAAGCCTGATCTAGCCATGCCGCGTGAGTGACGAAGGCCTTAGGGTCGTAAAGCTCTTTCGCTGGGGAAGATAATGACGGTACCCAGTAAAGAAACCCCGGCTAACTCCGTGCCAGCAGCCGCGGTAATACGGAGGGGGTTAGCGTTGTTCGGAATTACTGGGCGTAAAGCGCGCGTAGGCGGATCAGAAAGTTGGGGGTGAAATCCCAGGGCTCAACCCTGGAACTGCCCTCAAAACTCCTGGTCTTGAGTTCGAGAGAGGTGAGTGGAATTCCGAGTGTAGAGGTGAAATTCGTAGATATTCGGAGGAACACCAGTGGCGAAGGCGGCTCACTGGCTCGATACTGACGCTGAGGTGCGAAAGCGTGGGGAGCAAACA	0	0	0	0	0	0	0	0	0	0	0	0	0	0	0	0	0	0	0	0	0	0	0	0	0	0	0	0	0	0	0	0	0	0	0	0	0	0	0.000990099	0	0	0	0	0	0	0
03bb0ea96723df6de1e83112262e0348	D_0__Bacteria;D_1__Gemmatimonadetes;D_2__Gemmatimonadetes;D_3__Gemmatimonadales;D_4__Gemmatimonadaceae;D_5__uncultured;D_6__metagenome	0.992642	ATTGCGCAATGGCCGAAAGGCTGACGCAGCGACGCCGCGTGTGGGATGACGGCCTTCGGGTTGTAAACCACTGTCGGGAGGGACGTAGCTCTGACGGTACCTCCAAAGGAAGCACCGGCTAACTCTGTGCCAGCAGCCGCGGTAATACAGAGGGTGCGAGCGTTGTCCGGAATCACTGGGCGTAAAGGGCGCGTAGGCGGCCTGGTAAGTCGGGGGTGAAACGCTGCGGCTCAACCGCAGCACTGCCTTCGAGACTGTCAGGCTTGAGCACGGTAGAGGCTGGTGGAATTCCCGGTGTAGCGGTGGAATGCGTAGAGATCGGGAAGAACATCGGTGGCGAAGGCGGCCAGCTGGGCCGTTGCTGACGCTGAGGCGCGACAGCGTGGGGAGCAAACA	0	0	0	0	0	0	0	0	0	0	0	0	0	0	0	0	0	0	0	0	0	0	0	0	0	0	0	0	0	0	0	5.52069e-05	0	0	0	0	0	0	0	0	0	0	0	0	0	0
03c3215d84d11053fb69829b6849c197	D_0__Bacteria;D_1__Firmicutes;D_2__Clostridia;D_3__Clostridiales;D_4__Lachnospiraceae	0.999999	ATTGCACAATGGGGGAAACCCTGATGCAGCAACGCCGCGTGAGTGAAGAAGTATTTCGGTATGTAAAGCTCTATCAGCAGGGAAGAAGATGACGGTACCTGAGTAAGAAGCCCCGGCTAACTACGTGCCAGCAGCCGCGGTAATACGTAGGGGGCAAGCGTTATCCGGATTTACTGGGTGTAAAGGGAGCGTAGACGGCGATGCAAGTCTGAAGTGAAAGCCCGGGGCTCAACCCCGGGACTGCTTTGGAAACTGTATGGCTGGAGTGCTGGAGAGGCAAGCGGAATTCCTAGTGTAGCGGTGAAATGCGTAGATATTAGGAAGAACACCAGTGGCGAAGGCGGCTTGCTGGACAGTAACTGACGTTGAGGCTCGAAAGCGTGGGGAGCAAACA	0	0	0	0	0	0	0	0	0	0	0	0	0	0	0	0	0.000243319	0	0	0	0	0	0	0	0	0	0	0	0	0	0	0	0	0	0	0	0	0	0	0	0	0	0	0	0	0
03ca5b8138f3aea65ab5ef9d6fea91fc	D_0__Bacteria;D_1__Proteobacteria;D_2__Gammaproteobacteria;D_3__Vibrionales;D_4__Vibrionaceae;D_5__Photobacterium	0.99998	ATTGCACAATGGGGGAAACCCTGATGCAGCCATGCCGCGTGTGTGAAGAAGGCCTTCGGGTTGTAAAGCACTTTCAGTCGTGAGGAAGGGTGTGCAGTTAATAGCTGTACATTTTGACGTTAGCGACAGAAGAAGCACCGGCTAACTCCGTGCCAGCAGCCGCGGTAATACGGAGGGTGCGAGCGTTAATCGGAATTACTGGGCGTAAAGCGCATGCAGGCGGTCTGTTAAGCAAGATGTGAAAGCCCGGGGCTCAACCTCGGAACAGCATTTTGAACTGGCAGACTAGAGTCTTGTAGAGGGGGGTAGAATTTCAGGTGTAGCGGTGAAATGCGTAGAGATCTGAAGGAATACCGGTGGCGAAGGCGGCCCCCTGGACAAAGACTGACGCTCAGATGC…	0	0	0	0	0	0	0	0	0	0	0	0	0	0	0	0	0	0	0	0	0	0.000975635	0	0	0.000282936	0.000116397	0.000660383	0	0	0	0	0	0	0	0	0	0	0	0	0	0	0	0	0	0	0
03cdecd244a6bc86cb9b84736cd1aa6e	D_0__Bacteria;D_1__Firmicutes;D_2__Clostridia;D_3__Clostridiales;D_4__Lachnospiraceae;D_5__Oribacterium;D_6__uncultured bacterium	0.766329	ATTGCACAATGGGGGAAACCCTGATGCAGCGACGCCGCGTGAGCGAAGAAGTATCTCGGTATGTAAAGCTCTATCAGCAGGGAAGAAAATGACGGTACCTGACTAAGAAGCCCCGGCTAACTACGTGCCAGCAGCCGCGGTAATACGTAGGGGGCAAGCGTTATCCGGATTTACTGGGTGTAAAGGGAGCGTAGACGGCAATGCAAGTCTGAAGTGAAAGGACGGGGCTTAACCCTGTGACTGCTTTGGAAACTGTGTAGCTTGAGTGCCGGAGGGGTAAGCGGAATTCCTAGTGTAGCGGTGAAATGCGTAGATATTAGGAGGAACACCAGTGGCGAAGGCGGCTTACTGGGCGGTAACTGACGTTGAGGCTCGAAAGCGTGGGGAGCAAACA	0	0	0	0	0	0	0	0	0	0	0	0	0	0	0	0	0	0	0	0	0	0	0	0	0	0	0	0	0	0	0	0	0	0	0.000284619	0	0	0	0	0	0	0	0	0	0	0
03cea8822ab45b9649348d181731f21f	D_0__Bacteria;D_1__Bacteroidetes;D_2__Bacteroidia;D_3__Bacteroidales;D_4__Muribaculaceae;D_5__uncultured bacterium;D_6__uncultured bacterium	0.894861	ATTGGTCAATGGCCGAGAGGCTGAACCAGCCAAGTCGCGTGAGGGATGACGGCCCTACGGGTTGTAAACCTCTTTTGTCGGGGAGCAAAGGGAGTCACGTGTGACTCATTGAGAGTACCCGAAGAAAAAGCATCGGCTAACTCCGTGCCAGCAGCCGCGGTAATACGGAGGATGCGAGCGTTATCCGGATTTATTGGGTTTAAAGGGTGCGCAGGCGGAGGTGCAAGTCAGCGGTCAAATTGCGGGGCTCAACCCCGTACTGCCGTTGAAACTGCATCCCTTGAGTGCGCGAGAAGTATGCGGAATGCGTGGTGTAGCGGTGAAATGCATAGATATCACGCAGAACTCCGATTGCGAAGGCAGCATACCGGCGCGCAACTGACGCTCATGCACGAAAGC…	0	0	0	0	0	0	0	0	0	0	0	0	0	0	0.000162606	0	0	0	0	0	0	0	0	0	0	0	0	0	0	0	0	0	0	0	0	0	0	0	0	0	0	0	0	0	0	0
03d764f2ca9e56c658b59966143e5caf	D_0__Bacteria;D_1__Proteobacteria;D_2__Deltaproteobacteria;D_3__Bdellovibrionales;D_4__Bdellovibrionaceae;D_5__OM27 clade	1	ATTGGACAATGGGGGAAACCCTGATCCAGCCACGCCGCGTGGGTGATGAAGGCCTTCGGGTTGTAAAGCCCTGTCGGGAGGGACGAAGCAATGACGGTACCTCCCAAGAAAGCACCGGCTAACTCCGTGCCAGCAGCCGCGGTAATACGGAGGGTGCAAGCGTTGCTCGGAATTACTGGGCGTAAAGCGTACGCAGGCGGCCTGGTAAGTCGGATGTGAAATCCCCAAGCTCAACTTGGGAACTGCATCCGAAACTACCTGGCTTGAGTTCGGGAGAGGAAAGTGGAATTCCTGGTGTAGAGGTGAAATTCGTTGATATCAGGAGGAACACCGGCGGCGAAAGCGGCTTTCTGGCCCGATACTGACGCTCATGTACGAAAGCGTGGGGAGCAAACA	0	0	0	0	0	0	0	0	0	0	0	0	0	0.000131711	0	0	0	0	0	0	0	0	0	0	0	0	0	0	0	0	0	0	0	0	0	0	0	0	0	0	0	0	0	0	0	0
03e391bdf7dd543546150b20762ba6d3	D_0__Bacteria;D_1__Proteobacteria;D_2__Gammaproteobacteria;D_3__Pseudomonadales;D_4__Moraxellaceae;D_5__Psychrobacter;Ambiguous_taxa	0.727619	ATTGGACAATGGGGGAAACCCTGATCCAGCCATGCCGCGTGTGTGAAGAAGGCCTTTTGGTTGTAAAGCACTTTAAGCAGTGAAGAAGACTCCGTGGTTAATACCCACGGACGATGACATTAGCTGCAGAATAAGCACCGGCTAACTCTGTGCCAGCAGCCGCGGTAATACAGAGGGTGCAAGCGTTAATCGGAATTACTGGGCGTAAAGCGAGCGTAGGTGGCTTAATAAGTCAGATGTGAAAGCCCCGGGCTTAACCTGGGAACGGCATCTGATACTGTTAGGCTAGAGTAGGTGAGAGGAAGGTAGAATTCCAGGTGTAGCGGTGAAATGCGTAGAGATCTGGAGGAATACCGATGGCGAAGGCAGCCTTCTGGCATCATACTGACACTGAGGTTC…	0	0	0	0	0.000160627	0	0	0	0	0	0	0	0	0	0	0	0	0	0	0	0	0	0	0	0	0	0	0	0	0	0	0	0	0	0	0	0	0	0	0	0	0	0	0	0	0
03efe4d440831c5612162b79daa530d1	D_0__Bacteria;D_1__Proteobacteria;D_2__Gammaproteobacteria;D_3__Aeromonadales;D_4__Aeromonadaceae;D_5__Aeromonas	0.996823	ATTGCACAATGGGGGAAACCCTGATGCAGCCATGCCGCGTGTGTGAAGAAGGCCTTCGGGTTGTAAAGCACTTTCAGCGAGGAGGAAAGGTTGATGCCTAATACGTATCAGCTGTGACGTTACTCGCAGAAGAAGCACCGGCTAACTCCGTGCCAGCAGCCGCGGTAATACGGAGGGTGCAAGCGTTAATCGGAATTACTGGGCGTAAAGCGCACGCAGGCGGTTGGATAAGTTAGATGTGAAAGCCCCGGGCTCAACCTGGGAATTGCATTTAAAACTGTCCAGCTAGAGTCTTGTAGAGGGGGGTAGAATTCCAGGTGTAGCGGTGAAATGCGTAGAGATCTGGAGGAATACCGGTGGCGAAGGCGGCCCCCTGGACAAAGACTGACGCTCAGGTGC…	0.0321151	0.00221475	0.0160104	0	0.0101838	0.0102806	0.00985961	0.00967406	0.00498848	0	0.00908537	0.00554228	0.00284214	0	0.0026017	0	0	0.00240831	0	0.00205418	0	0	0	0	0	0	0.00114066	0	0	0	0	0	0	0	0.000436416	0.00148239	0.00411007	0.00280934	0.030363	0.00151767	0	0.00365917	0	0.00116739	0	0
03fce77ec784cec35c13e99d4945f5b5	D_0__Bacteria;D_1__Proteobacteria;D_2__Gammaproteobacteria;D_3__Aeromonadales;D_4__Aeromonadaceae;D_5__Aeromonas	0.980797	ATTGCACAATGGGGGAAACCCTGATGCAGCCATGCCGCGTGTGTGAAGAAGGCCTTCGGGTTGTAAAGCACTTTCAGCGAGGAGGAAAGGATGCTGGCTAATATCCAGCATCTGTGACGTTACTCGCAGAAGAAGCACCGGCTAACTCCGTGCCAGCAGCCGCGGTAATACGGAGGGTGCAAGCGTTAATCGGAATTACTGGGCGTAAAGCGCACGCAGGCGGTTGGATAAGTTAGATGTGAAAGCCCCGGGCTCAACCTGGGAATTGCATTTAAAACTGTCCAGCTAGAGTCTTGTAGAGGGGGGTAGAATTCCAGGTGTAGCGGTGAAATGCGTAGAGATCTGGAGGAATACCGGTGGCGAAGGCGGCCCCCTGGACAAAGACTGACGCTCAGGTGC…	0.00844169	0.000925147	0	0	0.00138139	0.00399647	0.00463509	0.00761625	0.000617621	0	0.000609223	0	0	0	0.000827815	0	0	0.00240831	0.000294368	0.00132381	0	0.00102837	0.00180535	0.00443924	0.00133752	0.000305543	0.006904	0.00122561	0.000376937	6.32791e-05	0.00130887	0	0	0	0	0	0	0	0	0	0.00167642	0	0	0	0.000969219	0
03fe9e7400ee950ddbd26ff10826ae42	D_0__Bacteria;D_1__Firmicutes;D_2__Clostridia;D_3__Clostridiales;D_4__Ruminococcaceae;D_5__Intestinimonas;Ambiguous_taxa	0.750874	ATTGGGCAATGGGCGCAAGCCTGACCCAGCAACGCCGCGTGAAGGAAGAAGGCTTTCGGGTTGTAAACTTCTTTTGAGAGGGACGAAGGAAGTGACGGTACCTCTTGAATAAGCCACGGCTAACTACGTGCCAGCAGCCGCGGTAATACGTAGGTGGCAAGCGTTATCCGGATTTATTGGGTGTAAAGGGCGTGTAGGCGGGAGTGCAAGTCAGATGTGAAAACTATGGGCTCAACCCATAGCCTGCATTTGAAACTGTACTTCTTGAGTGCTGGAGAGGCAATCGGAATTCCGTGTGTAGCGGTGAAATGCGTAGATATACGGAGGAACACCAGTGGCGAAGGCGGATTGCTGGACAGTAACTGACGCTGAGGCGCGAAAGCGTGGGGAGCAAACA	0	0	0	0	0	0	0	0	0	0	0	0	0	0	0	0.000279211	0	0	0	0	0	0	0	0	0	0	0	0	0	0	0	0	0	0	0	0	0	0	0	0	0	0	0	0	0	0
041b33da74c0f9e64a2085b5048fa02f	D_0__Bacteria;D_1__Proteobacteria;D_2__Gammaproteobacteria;D_3__Pseudomonadales;D_4__Moraxellaceae;D_5__Acinetobacter	0.999999	ATTGGACAATGGGGGGAACCCTGATCCAGCCATGCCGCGTGTGTGAAGAAGGCCTTTTGGTTGTAAAGCACTTTAAGCGAGGAGGAGGCTTACCTGGTTAATACCTGGGATAAGTGGACGTTACTCGCAGAATAAGCACCGGCTAACTCTGTGCCAGCAGCCGCGGTAATACAGAGGGTGCAAGCGTTAATCGGATTTACTGGGCGTAAAGCGCGCGTAGGTGGCTAATTAAGTCAAATGTGAAATCCCCGAGCTTAACTTGGGAATTGCATTCGATACTGGTTAGCTAGAGTATGGGAGAGGATGGTAGAATTCCAGGTGTAGCGGTGAAATGCGTAGAGATCTGGAGGAATACCGATGGCGAAGGCAGCCATCTGGCCTAATACTGACACTGAGGTG…	0	0	0	0	0	0	0	0	0	0	0	0	0	0	0	0	0	0	0	0	0	0	0	0	0	0	0	0	0	0	0	0	0.000334396	0	0	0	0	0	0	0	0	0	0	0	0	0
042048e8f3a0becdc5debf5586073f73	D_0__Bacteria;D_1__Bacteroidetes;D_2__Bacteroidia	1	ATTGGTCAATGGACGCAAGTCTGAACCAGCCATACCGCGTGAAGGATGACTGCCCTATGGGTTGTAAACTTCTTTTGTGTAGGAAGAATAAATGTTACGTGTAACATGATGACTGTACTACACGAATAAGCACCGGCTAACTCCGTGCCAGCAGCCGCGGTAATACGGAGGGTGCAAGCGTTATCCGGATTTATTGGGTTTAAAGGGTCCGTAGGCGGACTGGTAAGTCAGTGGTGAAATCCTATAGCTTAACTATAGAACTGCCATTGAAACTGCTAGTCTTGAATTAACTTGAGGTTGGCGGAATGAGTAGTGTAGCGGTGAAATGCATAGATATTACTCAGAACACCGATTGCGAAGGCAGCTGACTAAAGTTATATTGACGCTGATGGACGAAAG…	0	0	0	0	0	0	0	0	0	0	0	0.000414079	0	0	0	0	0	0	0	0	0	0	0	0	0	0	0	0	0	0	0	0	0	0	0	0	0	0	0	0	0	0	0	0	0	0
042d6e222262eaa999f328939db8e005	D_0__Bacteria;D_1__Proteobacteria;D_2__Gammaproteobacteria;D_3__Betaproteobacteriales	1	TTTGGACAATGGGCGCAAGCCTGATCCAGCCATGCCGCGTGAGTGAAGAAGGCCTTCGGGTTGTAAAGCTCTTTCGGTGAAGACGAAACGGTTAGTGTTAATAACACTGACTAATGACGGTACTCACAGAAGAAGCACCGGCTAACTACGTGCCAGCAGCCGCGGTAATACGTAGGGTGCAGGCGTTAATCGGAATTACTGGGCGTAAAGCGTGCGCAGGCGGTTGTGTAAGACAGGTGTGAAATCCCCGGGCTTAACCTGGGAACTGCGCTTGTGACTGCACGGCTAGAGTACGGCAGAGGGGGGTGGAATTCCACGTGTAGCAGTGAAATGCGTAGAGATGTGGAGGAACACCGATGGCGAAGGCAGCCCCCTGGGCCTGTACTGACGCTCATGCAC…	0	0	0	0	0	0	0	0	0	0	0	0	0	0	0	0	0	0	0	0	0	0	0	0	0	0	0	0	0	0	0	0	0	0	0	0	0	0	0	0	0	0	0	0	0	0
04306328460f282f887d4e8bfc4795d4	D_0__Bacteria;D_1__Bacteroidetes;D_2__Bacteroidia;D_3__Flavobacteriales;D_4__Flavobacteriaceae;D_5__Muricauda	0.999998	ATTGGACAATGGTCGGAAGACTGATCCAGCCATGCCGCGTGCAGGATGACGGCCCTATGGGTTGTAAACTGCTTTTGTACGGGAAGAAACCCGCCTACGTGTAGGCGGCTGACTGTACCGTAAGAATAAGGACCGGCTAACTCCGTGCCAGCAGCCGCGGTAATACGGAGGGTCCGAGCGTTATCCGGAATCATTGGGTTTAAAGGGTCCGTAGGCGGGCCTGTAAGTCAGGGGTGAAAGTTTGTGGCTCAACCATAAAATTGCCTTTGATACTGCAGGTCTTGAGTCATGTGGGGTTGCCGGAACATGTGGTGTAGCGGTGAAATGCATAGATATCACATAGAACACCGATCGCGAAGGCAGGTGACCAACCATGTACTGACGCTGATGGACGAAAGC…	0	0	0	0	0.000192753	0	0	0	0	0	0	0	0	0	0	0	0	0	0	0	0	0	0	0	0	0	0	0	0	0	0	0	0	0	0	0	0	0	0	0	0	0	0	0	0	0
04456fddfd6eada16649470c610f41e7	D_0__Bacteria;D_1__Bacteroidetes;D_2__Bacteroidia;D_3__Flavobacteriales;D_4__Flavobacteriaceae;D_5__Tenacibaculum	0.99212	ATTGGTTAATGGAGGCAACTCTGAACCAGCCATGCCGCGTGCAGGAAGACTGCCCTATGGGTTGTAAACTGCTTTTATACAGGAAGAAACCGTGGTACGTGTACCACCTTGACGGTACTGTAAGAATAAGGACCGGCTAACTCCGTGCCAGCAGCCGCGGTAATACGGAGGGTCCAAGCGTTATCCGGAATCATTGGGTTTAAAGGGTCCGCAGGCGGTCAATTAAGTCAGAGGTGAAATCCCATAGCTTAACTATGGAACTGCCTTTGATACTGGTTGACTTGAGTTATACGGAAGTAGATAGAATAAGTAGTGTAGCGGTGAAATGCATAGAGATTACTTAGAATACCGATTGCGAAGGCAGTCTACTACGTATATACTGACGCTCATGGACGAAAG…	0	0	0	0	0	0	0	0	0	0	0	0	0	0	0	0	0	0	0	0	0	0	0	0	0	0	0	0	0	0	0	0	0	0.000323317	0	0	0	0	0	0	0	0	0	0	0	0
04515ef75865e7e54777ae9fea0b6343	D_0__Bacteria;D_1__Actinobacteria;D_2__Acidimicrobiia;D_3__Microtrichales;D_4__Ilumatobacteraceae;D_5__CL500-29 marine group;D_6__uncultured actinobacterium	0.825927	CTTGCGCAATGGGCGAAAGCCTGACGCAGCAACGCCGCGTGCGGGAAGAAGGCTTTCGGGCTGTAAACCGCTTTCAGCAGGAACGAAAATGACGGTACCTGCAGAAGAAGGAGCGGCCAACTATGTGCCAGCAGCCGCGGTGATACATAGGCTTCAAGCGTTGTCCGGATTTATTGGGCGTAAAGAGTTCGTAGGCGGTCGAGTAAGTCGGGTGTGAAAATTCTGGGCTCAACCCAGAGACGCCACCCGATATTGCTTAACTTGGGTTCGATAGGGGAGTGGGGAATTCCTAGTGTAGCGGTGAAATGCGCAGATATTAGGAGGAACACCGGTGGCGAAGGCGCCACTCTGGATCGACACTGACGCTGAGGAACGAAAGCATGGGTAGCAAACA	0	0	0	0	0	0	0	0	0	0	0	0	0	0	0	0	0.000558203	0	0	0	0	0	0	0	0	0	0	0	0	0	0	0	0	0	0	0	0	0	0	0	0	0	0	0	0	0
046daa949e1c98cb62dbd22fcdf21550	D_0__Bacteria;D_1__Bacteroidetes;D_2__Bacteroidia;D_3__Bacteroidales;D_4__Prevotellaceae;D_5__Prevotella 9	1	ATTGGTCAATGGACGAGAGTCTGAACCAGCCAAGTAGCGTGCAGGATGACGGCCCTATGGGTTGTAAACTGCTTTTATAAGGGAATAAAGTGAGTCTCGTGAGACTTTTTGCATGTACCTTATGAATAAGGACCGGCTAATTCCGTGCCAGCAGCCGCGGTAATACGGAAGGTCCGGGCGTTATCCGGATTTATTGGGTTTAAAGGGAGCGTAGGCCGGAGATTAAGCGTGTTGTGAAATGTAGATGCTCAACATCTGCACTGCAGCGCGAACTGGTTTCCTTGAGTACGCACAAAGTGGGCGGAATTCGTGGTGTAGCGGTGAAATGCTTAGATATCACGAAGAACTCCGATTGCGAAGGCAGCTCACTGGAGCGCAACTGACGCTGAAGCTCGAAAG…	0	0	0	0	0	0	0	0	0	0	0	0	0	0	0	0	0	0	0	0	0	0	0	0	0	0	0	7.78165e-05	0	0	0	0	0	0	0	0	0	0	0	0	0	0	0	0	0	0
04764d850ccb7a68d6b6d69d3b52d22e	D_0__Bacteria;D_1__Firmicutes;D_2__Bacilli;D_3__Bacillales;D_4__Bacillaceae;D_5__Bacillus	0.991889	CTTCCGCAATGGACGAAAGTCTGACGGAGCAACGCCGCGTGAGTGACGAAGGCCTTCGGGTCGTAAAACTCTGTTATCAGGGAAGAACAAGCATTGGTTAACTGCCAGTGCCTTGACGGTACCTGACCAGAAAGCCACGGCTAACTACGTGCCAGCAGCCGCGGTAATACGTAGGTGGCAAGCGTTGTCCGGAATTATTGGGCGTAAAGCGCGCGCAGGCGGTTTCTTAAGTCTGATGTGAAAGCCCACGGCTCAACCGTGGAGGGTCATTGGAAACTGGGGAACTTGAGTGCAGAAGAGAAAAGCGGAATTCCACGTGTAGCGGTGAAATGCGTAGAGATGTGGAGGAACACCAGTGGCGAAGGCGGCTTTTTGGTCTGTAACTGACGCTGAGGCGCG…	0	0	0	0	0	0	0	0	0	0	0	0	0	0	0	0	2.86258e-05	0	0	0	0	0	0	0	0	0	0	0	0	0	0	0	0	0	0	0	0	0	0	0	0	0	0	0	0	0
04938a6f44b837d3ca489317efce5cf1	D_0__Bacteria;D_1__Actinobacteria;D_2__Actinobacteria;D_3__Micrococcales;D_4__Microbacteriaceae;D_5__ML602J-51	0.835701	ATTGCACAATGGGCGCAAGCCTGATGCAGCAACGCCGCGTGAGGGACGAAGGCCTTCGGGTTGTAAACCTCTTTTAGCAGGGAAGAAGCGAAAGTGACGGTACCTGCAGAAAAAGCACCGGCTAACTACGTGCCAGCAGCCGCGGTAATACGTAGGGTGCAAGCGTTGTCCGGAATTATTGGGCGTAAAGAGCTCGTAGGCGGTTTGTCGCGTCTGCTGTGAAAATCCGAGGCTCAACCTCGGACCTGCAGTGGGTACGGGCAAACTAGAGTGCGGTAGGGGAGATTGGAATTCCTGGTGTAGCGGTGGAATGCGCAGATATCAGGAGGAACACCAATGGCGAAGGCAGATCTCTGGGCCGTAACTGACGCTGAGGAGCGAAAGCGTGGGGAGCGAACA	0	0	0	0	0	0	0	0	0	0	0	0	0	0	0	0	0.000257632	0	0	0	0	0	0	0	0	0	0	0	0	0	0	0	0	0	0	0	0	0	0	0	0	0	0	0	0	0
0493da576b5d19ce20e818c8045f9db1	D_0__Bacteria;D_1__Firmicutes;D_2__Clostridia;D_3__Clostridiales;D_4__Ruminococcaceae	1	ATTGGGCAATGGGCGCAAGCCTGACCCAGCAACGCCGCGTGAAGGAAGAAGGCTTTCGGGTTGTAAACTTCTTTTCTCAGGGACGAAGAAAGTGACGGTACCTGAGGAATAAGCCACGGCTAACTACGTGCCAGCAGCCGCGGTAATACGTAGGTGGCAAGCGTTATCCGGATTTACTGGGTGTAAAGGGCGTGTAGGCGGGAGTGCAAGTCAGATGTGAAAACCACGGGCTCAACCTGTGGCCTGCATTTGAAACTGTACTTCTTGAGTACTGGAGAGGCAGACGGAATTCCTAGTGTAGCGGTGAAATGCGTAGATATTAGGAGGAACACCAGTGGCGAAGGCGGTCTGCTGGACAGCAACTGACGCTGAGGCGCGAAAGCGTGGGGAGCATACA	0	0	0	0	0	0	0	0	0	0	0	0	0	0	0	0	0	0	0	0	0	0	0	0	0	0	0	0	0	0	0	0	0	0	0.000929756	0	0	0	0	0	0	0	0	0	0	0
049c25e856ef3496a0135de131d87ecc	D_0__Bacteria;D_1__Bacteroidetes;D_2__Bacteroidia;D_3__Flavobacteriales;D_4__Flavobacteriaceae;D_5__Flavobacterium;D_6__uncultured bacterium	0.812846	ATTGGTCAATGGACGCAAGTCTGAACCAGCCATGCCGCGTGCAGGAAGAAGCATCTATGGTGTGTAAACTGCTTTTATACAGGAAGAAACAACGCTACGTGTAGCGTCTTGACGGTACTGTAAGAATAAGGACCGGCTAACTCCGTGCCAGCAGCCGCGGTAATACGGAGGGTCCAAGCGTTATCCGGAATCATTGGGTTTAAAGGGTCCGTAGGCGGTCTTATAAGTCAGTGGTGAAATCTCCTAGCTCAACTAGGAAACTGCCATTGATACTGTAAGACTTGAATTTTTGTGAAGTAACTAGAATATGTAGTGTAGCGGTGAAATGCTTAGATATTACATGGAATACCAATTGCGAAGGCAGGTTACTAACAAACGATTGACGCTGATGGACGAAAG…	0	0.000504626	0.00100966	0	0	0	0.000321509	0	0	0.000940805	0	0	0	0	0	0	0	0	0	0	0	0	0	0	0	0	0	0	0	0	0	0	0	0	0	0	0	0	0	0	0	0	0	0	0	0
049cc098cead96e88c231b57dbf7917f	D_0__Bacteria;D_1__Bacteroidetes;D_2__Bacteroidia;D_3__Bacteroidales;D_4__Dysgonomonadaceae;D_5__Proteiniphilum	0.999674	ATTGGTCAATGGACGCAAGTCTGAACCAGCCACGTCGCGTGAAGGAAGACGGCCCCACGGGTTGTAAACTTCTTTTGTAAGGGAATAAAGTGAGTCACGCGTGACTTTTTGCATGTACCTTACGAATAAGGATCGGCTAACTCCGTGCCAGCAGCCGCGGTAATACGGAGGATCCGAGCGTTATCCGGATTTATTGGGTTTAAAGGGTGCGCAGGCGGGAGATTAAGTCGGCGGTGAAATTTTGCAGCTCAACTGTAAAAGTGCCTTCGAAACTGGTTTTCTTGAGTATGGATGAAGTAGGCGGAATTTGTGGTGTAGCGGTGAAATGCATAGATATCACGAGGAACTCCGATTGCGCAGGCAGCTTACTAAGCCATAACTGACGCTCAGGCACGAAGG…	0	0	0	0	0	0	0	0	0	0	0	0	0	0	0	0.000279211	0	0	0	0	0	0	0	0	0	0	0	0	0	0	0	0	0	0	0	0	0	0	0	0	0	0	0	0	0	0
04ac4df8ce93e5cb4227a847e191891e	D_0__Bacteria;D_1__Firmicutes;D_2__Bacilli;D_3__Lactobacillales;D_4__Streptococcaceae;D_5__Streptococcus	1	CTTCGGCAATGGGGGCAACCCTGACCGAGCAACGCCGCGTGAGTGAAGAAGGTTTTCGGATCGTAAAGCTCTGTTGTAAGAGAAGAACGAGTGTGAGAGTGGAAAGTTCACGCTGTGACGGTATCTTACCAGAAAGGGACGGCTAACTACGTGCCAGCAGCCGCGGTAATACGTAGGTCCCGAGCGTTATCCGGATTTATTGGGCGTAAAGCGAGCGCAGGCGGTTAGATAAGTCTGAAGTTAAAGGCTGTGGCTTAACCATAGTACGCTTTGGAAACTGTTTAACTTGAGTGCAGAAGGGGAGAGTGGAATTCCATGTGTAGCGGTGAAATGCGTAGATATATGGAGGAACACCGGTGGCGAAAGCGGCTCTCTGGTCTGTAACTGACGCTGAGGCTC…	0	0	0	0	0	0	0	0	0	0	0	0	0	0	0	0	0	0	0	0	0	0	0	0	0	0	0	0	0	0	0	0.000165621	0	0	0	0	0	0	0	0	0	0	0	0	0	0
04bd62f6715cbea78ad9fd681a035f97	D_0__Bacteria;D_1__Firmicutes;D_2__Clostridia;D_3__Clostridiales;D_4__Lachnospiraceae	0.999987	ATTGCACAATGGGGGAAACCCTGATGCAGCGACGCCGCGTGAGTGAAGAAGCGCCTCGGCGCGTAAAGCTCTGTCAGCAGGAACGATAATGACGGTACCTGAAGAAGAAGCCCCGGCTAACTACGTGCCAGCAGCCGCGGTAATACGTAGGGGGCAAGCGTTATCCGGATTTACTGGGTGTAAAGGGAGCGTAGACGGCGGGGCAAGTCTGGAGTGAAAGGCCGGGGCCCAACCCCGGGACCGCTCTGGAAACTGCCCGGCTGGAGTGCGGGAGAGGTAAGCGGAATTCCTAGTGTAGCGGTGAAATGCGTAGATATTAGGAGGAACACCAGCGGCGAAGGCGGCTTACTGGACCGTGACTGACGTTGAGGCTCGAAAGCGTGGGGAGCAAACA	0	0	0	0	0	0	0	0	0	0	0	0	0	0	0	0.000940499	0	0	0	0	0	0	0	0	0	0	0	0	0	0	0	0	0	0	0	0	0	0	0	0	0	0	0.000196922	0	0	0
04df4fb6d750aab66979bc11e4aa9c27	D_0__Bacteria;D_1__Firmicutes;D_2__Clostridia;D_3__Clostridiales;D_4__Lachnospiraceae;D_5__[Eubacterium] hallii group;D_6__uncultured bacterium	0.9821	ATTGCACAATGGGGGAAACCCTGATGCAGCAACGCCGCGTGAGTGAAGAAGTATTTCGGTATGTAAAGCTCTATCAGCAGGGAAGATAATGACGGTACCTGACTAAGAAGCTCCGGCTAAATACGTGCCAGCAGCCGCGGTAATACGTATGGAGCAAGCGTTAACCGGATTTACTGGGTGTAAAGGGTGCGTAGGCGGCAAGGCAAGTCAGATGTGAAAGACCGGGGCTCAACTCCGGGGCTGCATTTGAAACTGTTTTGCTGGAGTCCAGGAGAGGCAGGCGGAATTCCTAGTGTAGCGGTGAAATGCGTAGATATTAGGAGGAACACCAGTGGCGAAGGCGGCCTGCTGGACTAGTACTGACGCTGAGGCACGAAAGCGTGGGGAGCAAACA	0	0	0	0	0	0	0	0	0	0	0	0	0	0	0	0	0	0	0	0	0	0	0	0	0	0	0	0	0	0	0	0	0	0	0.000151797	0	0	0	0	0	0	0	0	0	0	0
04e3c4074ddfe1f48ec108b19a969e6e	D_0__Bacteria;D_1__Proteobacteria;D_2__Alphaproteobacteria;D_3__Rhodobacterales;D_4__Rhodobacteraceae	1	CTTAGACAATGGGCGCAAGCCTGATCTAGCCATGCCGCGTGTGTGATGAAGGTCTTAGGATCGTAAAGCACTTTCGCCAGGGATGATAATGACAGTACCTGGTAAAGAAACCCCGGCTAACTCCGTGCCAGCAGCCGCGGTAATACGGAGGGGGTTAGCGTTGTTCGGAATTACTGGGCGTAAAGCGTACGTAGGCGGATCAGAAAGTAAGGGGTGAAATCCCAGGGCTCAACCCTGGAACTGCCTCTTAAACTCCTGGTCTTGAGTTCGAGAGAGGTGAGTGGAATTCCAAGTGTAGAGGTGAAATTCGTAGATATTTGGAGGAACACCAGTGGCGAAGGCGGCTCACTGGCTCGATACTGACGCTGAGGTACGAAAGTGTGGGGAGCAAACA	0	0	0	0	0	0	0	0	0	0	0	0	0	0	0	0	0	0	0	0	0	0	0	0	0	0	0	0	0	0	0	0.000754495	0	0	0.000474365	0	0	0	0	0	0	0	0	0	0	0
04eb31bb4b5ed634a8becc26a08ab2d4	D_0__Bacteria;D_1__Proteobacteria;D_2__Gammaproteobacteria;D_3__Pseudomonadales;D_4__Moraxellaceae;D_5__Psychrobacter;D_6__Psychrobacter sp.	0.72231	ATTGGACAATGGGGGGAACCCCGATCCAGCCATGCCGCGTGTGTGAAGAAGGCCTTTTGGTTGTAAAGCACTTTAAGCACTGAAGAAGACCTAACGGTTAATACCCGTTAGCGATGACATTAGCTGCAGAATAAGCACCGGCTAACTCTGTGCCAGCAGCCGCGGTAATACAGAGGGTGCAAGCGTTAATCGGAATTACTGGGCGTAAAGCGAGCGTAGGTGGCTTGATAAGTCAGATGTGAAATCCCCGGGCTTAACCTGGGAACTGCATCTGATACTGTTGGGCTAGAGTAGGTGAGAGGGAGGTAGAATTTCAGGTGTAGCGGTGAAATGCGTAGAGATCTGAAGGAATACCGATGGCGAAGGCAGCCTCCTGGCATCATACTGACACTGAGGTTC…	0	0	0	0	0	0	0	0	0	0	0	0	0	0	0	0.000132258	0	0	0	0	0	0	0	0	0	0	0	0	0	0	0	0	0	0	0	0	0	0	0	0	0	0	0	0	0	0
04ed0c7afa1eea8990e6d82992910cfa	D_0__Bacteria;D_1__Epsilonbacteraeota;D_2__Campylobacteria;D_3__Campylobacterales;D_4__Campylobacteraceae;D_5__Campylobacter	1	ATTGCTCAATGGGGGAAACCCTGAAGCAGCAACGCCGCGTGGAGGATGACACTTTTCGGAGCGTAAACTCCTTTTGTTAGGGAAGAACAATGACGGTACCTAACGAATAAGCACCGGCTAACTCCGTGCCAGCAGCCGCGGTAATACGGAGGGTGCAAGCGTTACTCGGAATCACTGGGCGTAAAGGACGCGTAGGCGGATTATCAAGTCTCTTGTGAAATCCTATGGCTTAACCATAGAACTGCTTGGGAAACTGATAATCTAGAGTGAGGGAGAGGCAGATGGAATTGGTGGTGTAGGGGTAAAATCCGTAGAGATCACCAGGAATACCCATTGCGAAGGCGATCTGCTGGAACTCAACTGACGCTAATGCGTGAAAGCGTGGGGAGCAAACA	0	0	0	0	0	0	0	0	0	0	0	0	0	0	0	0	0	0	0	0	0	0	0	0	0	0	0	0	0	0	0	0	0	0	0.000607188	0	0	0	0	0	0	0	0	0	0	0
04f7780eaf66ef0757eed3116fb09ac5	D_0__Bacteria;D_1__Proteobacteria;D_2__Gammaproteobacteria;D_3__Pseudomonadales;D_4__Moraxellaceae;D_5__Acinetobacter	1	ATTGGACAATGGGGGGAACCCTGATCCAGCCATGCCGCGTGTGTGAAGAAGGCCTTTTGGTTGTAAAGCACTTTAAGCGAGGAGGAGGCTCCTATAGATAATACCTATAGTGAGTGGACGTTACTCGCAGAATAAGCACCGGCTAACTCTGTGCCAGCAGCCGCGGTAATACAGAGGGTGCAAGCGTTAATCGGATTTACTGGGCGTAAAGCGTGCGTAGGTGGTCTTTTAAGTCGGATGTGAAATCCCTGAGCTTAACTTAGGAATTGCATTCGATACTGGGAGACTAGAGTATGGGAGAGGATGGTAGAATTCCAGGTGTAGCGGTGAAATGCGTAGAGATCTGGAGGAATACCGATGGCGAAGGCAGCCATCTGGCCTAATACTGACACTGAGGTA…	0	0	0	0	0	0	0	0.000733242	0	0	0	0	0	0	0	0	0	0	0	0	0	0	0	0	0	0	0	0	0	0	0	0	0	0	0	0	0	0	0	0	0	0	0	0	0	0
04f8fb124f4ff5ee414bbcedf70d84a0	D_0__Bacteria;D_1__Proteobacteria;D_2__Gammaproteobacteria;D_3__Pseudomonadales;D_4__Moraxellaceae;D_5__Psychrobacter	0.999994	ATTGGACAATGGGGGGAACCCTGATCCAGCCATGCCGCGTGTGTGAAGAAGGCCTTTTGGTTGTAAAGCACTTTAAGCAGTGAAGAAGACCTAACGGTTAATACCCGTTAGCGATGACATTAGCTGCAGAATAAGCACCGGCTAACTCTGTGCCAGCAGCCGCGGTAATACAGAGGGTGCAAGCGTTAATCGGAATTACTGGGCGTAAAGCGAGCGTAGGTGGCTTGATAAGTCAGATGTGAAATCCCCGGGCTTAACCTGGGAACTGCATCTGATACTGTCAGGCTAGAATAGGTGAGAGGAAGGTAGAATTCCAGGTGTAGCGGTGAAATGCGTAGAGATCTGGAGGAATACCGATGGCGAAGGCAGCCTTCTGGCATCATATTGACACTGAGGTTC…	0	0	0	0	0	0	0	0	0	0	0	0	0	0	5.91296e-05	0	0	0	0	0	0	0	0	0	0	0	0	0	0	0	0	0	0	0	0.000341543	0	0	0	0	0	3.16306e-05	0	0	0.000265315	0.000167107	0
05060029703f84beadd1d767fa6560b6	D_0__Bacteria;D_1__Patescibacteria;D_2__Saccharimonadia;D_3__Saccharimonadales;D_4__uncultured bacterium;D_5__uncultured bacterium;D_6__uncultured bacterium	0.894905	TTTCCACAATGGACGAAAGTCTGATGGAGCAACGCCGCGTGCAGGATGAATGCCTTCGGGTTGTAAACTGCTTTTATGATTGAAGATTTTGACGGTAAATCATGAATAAGGATCGGCTAACTCCGTGCCAGCAGCCGCGGTCATACGGAGGATCCAAGCGTTATCCGGAATTACTGGGCGTAAAGAGTTGCGTAGGTGGCATAGTAAGCAGGTAGTGAAAGCGTGTGGCTCAACCATACTCACATTATCTGAACTGCTAAGCTAGAGTACATGAGAGGTAGTTGGAATTCCTAGTGTAGGAGTGAAATCCGTAGATATTAGGAGGAACACCAATGGCGTAGGCAGACTACTGGCATGTTACTGACACTAAGGCACGAAAGCGTGGGGAGCGAACC	0	0	0	0	0	0	0	0	0	0	0	0	0	0	0	0	0	0	0	0	0	0	0	0	0	0	0	0	0	0	0	0	0	0	0	0	0	0	9.0009e-05	0	0	0	0	0	0	0
052164947707e1ff7d3a1b2970dcd676	D_0__Bacteria;D_1__Proteobacteria;D_2__Alphaproteobacteria;D_3__Rhodobacterales;D_4__Rhodobacteraceae	0.999992	CTTGGACAATGGGGGAAACCCTGATCCAGCCATGCCGCGTGAGTGACGAAGGCCTTAGGGTCGTAAAGCTCTTTCGCCTGGGAAGATAATGACGGTACCAGGTAAAGAAACCCCGGCTAACTCCGTGCCAGCAGCCGCGGTAATACGGAGGGGGTTAGCGTTGTTCGGAATTACTGGGCGTAAAGCGCACGTAGGCGGACTTTTAAGTCGGGGGTGAAATCCCGGGGCTCAACCCCGGAACTGCCTTCGATACTGGGGGTCTTGAGGTCGAGAGAGGTGAGTGGAATTCCGAGTGTAGAGGTGAAATTCGTAGATATTCGGAGGAACACCAGTGGCGAAGGCGGCTCACTGGCTCGAATCTGACGCTGAGGTGCGAAAGCGTGGGGAGCAAACA	0	0	0	0	0	0	0	0	0	0	0	0	0.000735614	0	0	0	0	0	0	0	0	0	0	0	0	0	0	0	0	0	0	0	0	0	0	0	0	0	0	0	0	0	0	0	0	0
05317a82775ee2c0d790c5aa40104c05	D_0__Bacteria;D_1__Proteobacteria;D_2__Gammaproteobacteria;D_3__Pseudomonadales;D_4__Pseudomonadaceae;D_5__Pseudomonas	0.999967	ATTGGACAATGGGCGAAAGCCTGATCCAGCCATGCCGCGTGTGTGAAGAAGGTCTTCGGATTGTAAAGCACTTTAAGTTGGGAGGAAGGGCAGTAAGCTAATACCTTGCTGTTTTGACGTTACCGACAGAATAAGCACCGGCTAACTCTGTGCCAGCAGCCGCGGTAATACAGAGGGTGCAAGCGTTAATCGGAATTACTGGGCGTAAAGCGCGCGTAGGTGGTTTGTTAAGTTGGATGTGAAATCCCCGGGCTCAACCTGGGAACTGCATTCAAAACTGACAAGCTAGAGTATGGTAGAGGGTGGTGGAATTTCCTGTGTAGCGGTGAAATGCGTAGATATAGGAAGGAACACCAGTGGCGAAGGCGACCACCTGGACTGATACTGACACTGAGGTGC…	0	0	0	0	0	0	0.000589433	0	0	0	0	0	0	0	0	0	0	0	0	0	0	0	0	0	0	0	0	0	0	0	0	0	0	0	0	0	0	0	0	0	0	0	0	0	0	0
053face1d3a1b0d390607b7502774935	D_0__Bacteria;D_1__Proteobacteria;D_2__Gammaproteobacteria;D_3__Vibrionales;D_4__Vibrionaceae;D_5__Vibrio	0.947407	ATTGCACAATGGGGGAAACCCTGATGCAGCCATGCCGCGTGTGTGAAGAAGGCCTTCGGGTTGTAAAGCACTTTCAGTTGTGAGGAAGGTTCATGCGTTAATAGCGTATGGATTTGACGTTAGCAACAGAAGAAGCACCGGCTAACTCCGTGCCAGCAGCCGCGGTAATACGGAGGGTGCGAGCGTTAATCGGAATTACTGGGCGTAAAGCGCATGCAGGTGGTTAATTAAGTCAGATGTAAAATCCCCGAGCTCAACTTGGGACTGTGATTTGAAACTGGTTAACTAGAGTACTGTAGAGGGGGGTAGAATTTCAGGTGTAGCGGTGAAATGCGTAGAGATCTGAAGGAATACCGGTGGCGAAGGCGGCCCCCTGGACAGATACTGACACTCAGATGC…	0	0	0	0	0	0	0	0	0	0	0	0	0	0	0	0	0	0	0	0	0	0	7.22139e-05	0	0	0	0	0	0	0	0	0	0	0	0	0	0	0	0	0	0	0	0	0	0	0
0555793bcc0e3f80718f025b6143d2ec	D_0__Bacteria;D_1__Proteobacteria;D_2__Gammaproteobacteria;D_3__Pseudomonadales;D_4__Moraxellaceae;D_5__Acinetobacter	1	ATTGGACAATGGGCGGAAGCCTGATCCAGCCATGCCGCGTGTGTGAAGAAGGCCTTTTGGTTGTAAAGCACTTTAAGCGAGGAGGAGGCTACCTAGATTAATACTCTGGGATAGTGGACGTTACTCGCAGAATAAGCACCGGCTAACTCTGTGCCAGCAGCCGCGGTAATACAGAGGGTGCGAGCGTTAATCGGATTTACTGGGCGTAAAGCGTGCGTAGGCGGCTTTTTAAGTCGGATGTGAAATCCCTGAGCTTAACTTAGGAATTGCATTCGATACTGGGAAGCTAGAGTATGGGAGAGGATGGTAGAATTCCAGGTGTAGCGGTGAAATGCGTAGAGATCTGGAGGAATACCGATGGCGAAGGCAGCCATCTGGCCTAATACTGACGCTGAGGTA…	0	0	0	0	0.000385505	0	0	0	0	0	0	0	0	0	0	0	0	0	0	0	0	0	0	0	0	0	0	0	0	0	0	0	0	0	0	0	0	0	0	0	0	0	0	0	0	0
0557b53d2bb7b78f1963759edb87b6ef	D_0__Bacteria;D_1__Firmicutes;D_2__Clostridia;D_3__Clostridiales;D_4__Eubacteriaceae;D_5__Acetobacterium	1	ATTGCGCAATGGGGGCAACCCTGACGCAGCAATACCGCGTGAGTGAAGAAGGTTTTCGGATCGTAAAGCTCTGTTATTGGGGAAGAAAAAAGACGGTACCCAAGAAGAAAGTCCCGGCTAACTACGTGCCAGCAGCCGCGGTAATACGTAGGGGACAAGCGTTGTCCGGATTTACTGGGCGTAAAGGGCACGCAGGCGGTTTTTTAAGTCAGATGTGAAAGGTACCGGCTCAACCGGTGACATGCATTTGAAACTGAAAGACTTGAGTATTGGAGAGGCAAGTGGAATTCCTAGTGTAGCGGTGAAATGCGTAGATATTAGGAGGAACACCGGTGGCGAAGGCGGCTTGCTGGACAAATACTGACGCTGAGGTGCGAAAGCGTGGGGAGCAAACA	0	0	0	0	0	0	0	0	0	0	0	0	0	0	0	0	0	0	0	0	0	0	0	0	0	0	0	0	0	0	0	0	0	0.000556823	0	0	0	0	0	0	0	0	0	0	0	0
056b478d8f072ab3c5fa4b7c9746a931	D_0__Bacteria;D_1__Bacteroidetes;D_2__Bacteroidia;D_3__Bacteroidales;D_4__Prevotellaceae;D_5__Prevotella 1;Ambiguous_taxa	0.810497	ATTGGTCAATGGGCGAGAGCCTGAACCAGCCAAGTAGCGTGCAGGATGACGGCCCTATGGGTTGTAAACTGCTTTTATATAGGAATAAAGTGACCCACGTGTGGGTTTTTGTAGGTACTATATGAATAAGGACCGGCTAATTCCGTGCCAGCAGCCGCGGTAATACGGAAGGTCCGGGCGTTATCCGGATTTATTGGGTTTAAAGGGAGCGCAGGCCGACTGGTAAGCGTGACGTGAAATGTAGCCGCTCAACGGCTGAACTGCGTCGCGAACTGTCAGTCTTGAGTGAGTTCGATGTTGGCGGAATTCGTGGTGTAGCGGTGAAATGCTTAGATATCACGAAGAACTCCGATTGCGAAGGCAGCCAACAAGGCCTTTACTGACGCTAAAGCTCGAAGG…	0	0	0	0	0	0	0	0	0	0	0	0	0	0	0	4.40859e-05	0	0	0	0	0	0	0	0	0	0	0	0	0	0	0	0	0	0	0	0	0	0	0	0	0	0	0	0	0	0
05761fdc1a7857ed509f9acf16604b7b	D_0__Bacteria;D_1__Actinobacteria;D_2__Coriobacteriia;D_3__Coriobacteriales;D_4__Atopobiaceae;D_5__Coriobacteriaceae UCG-002;D_6__uncultured bacterium	0.878693	CTTGCGCAATGGGCGAAAGCCTGACGCAGCGACGCCGCGTGCGGGATGACGGCCTTCGGGTTGTAAACCGCTTTCAGCAGGGACGAGGCCGCAAGGTGACGGTACCTGCAGAAGAAGCCCCGGCTAACTACGTGCCAGCAGCCGCGGTAATACGTAGGGGGCGAGCGTTATCCGGATTCATTGGGCGTAAAGCGCGCGTAGGCGGCCAGTTAGGTCGGGAGTCAAATTTCGGGGCTCAACCCCGTCTCGCTCCCGATACCGGCTGGCTTGAGTGTGGTAGGGGAAGGCGGAATTCCCGGTGTAGCGGTGGAATGCGCAGATATCGGGAAGAACACCGGTGGCGAAGGCGGCCTTCTGGGCCATCACTGACGCTGAGGCGCGAAAGCTAGGGGAGCAAACA	0	0	0	0	0	0	0	0	0	0	0	0	0	0	0	0	0	0	0	0	0	0	0	0	0	0	0	0	0	0	0	0	0	0	0	0	0	0	0	0	0	0	0	0	0	0
057ab36f7d75aebbc922eafba7f8315e	D_0__Bacteria;D_1__Bacteroidetes;D_2__Bacteroidia;D_3__Bacteroidales;D_4__Bacteroidaceae;D_5__Bacteroides;D_6__Bacteroides thetaiotaomicron	0.74479	ATTGGTCAATGGGCGCAGGCCTGAACCAGCCAAGTAGCGTGAAGGATGACTGCCCTATGGGTTGTAAACTTCTTTTATATGGGAATAAAGTTTTCCACGTGTGGAATTTTGTATGTACCATATGAATAAGGATCGGCTAACTCCGTGCCAGCAGCCGCGGTAATACGGAGGATCCGAGCGTTATCCGGATTTATTGGGTTTAAAGGGAGCGTAGGTGGACAGTTAAGTCAGTTGTGAAAGTTTGCGGCTCAACCGTAAAATTGCAGTTGATACTGGCTGTCTTGAGTACAGTAGAGGTGGGCGGAATTCGTGGTGTAGCGGTGAAATGCTTAGATATCACGAAGAACTCCGATTGCGAAGGCAGCTCACTGGACTGCAACTGACACTGATGCTCGAAAG…	0	0	0	0	0	0	0	0	0	0	0	0	0	0	0	0.00961072	0	0	0.000457905	0	0	0	0	0.00086767	0	0	0	0	0	0	0	0	0	0.00159862	0.038101	0	0	0	0	0	0	0	0.000618899	0	0	0
05822da770fa472ce68a9d479d46d86e	D_0__Bacteria;D_1__Bacteroidetes;D_2__Bacteroidia;D_3__Sphingobacteriales;D_4__Sphingobacteriaceae;D_5__Sphingobacterium;D_6__uncultured Sphingobacterium sp.	0.847591	ATTGGTCAATGGACGGAAGTCTGAACCAGCCATGCCGCGTGCAGGATGACTGCCCTATGGGTTGTAAACTGCTTTTGTCGAGGAATAAACCTATCTACGTGTAGATAGCTGAATGTACTCGAAGAATAAGGATCGGCTAACTCCGTGCCAGCAGCCGCGGTAATACGGAGGATCCGAGCGTTATCCGGATTTATTGGGTTTAAAGGGTGCGTAGGCGGCACTTTAAGTCAGGGGTGAAAGACGGCAGCTTAACTGTCGCAGTGCCTTTGATACTGAAGTGCTTGAATGCGGTTGAAGACGGCGGAATGAGACAAGTAGCGGTGAAATGCATAGATATGTCTCAGAACACCGATTGCGAAGGCAGCTGTCTAAGCCGTTATTGACGCTGATGCACGAAAG…	0	0	0	0	0	0	0	0	0	0	0	0	0	0	0	0	0	0	0	0	0	0	0	0	0	0	0	0	0	0	0	0	0	0.000161658	0	0	0	0	0	0	0	0	0	0	0	0
0585cc7a478251d0dc1dd2fd89e8cfe0	D_0__Bacteria;D_1__Bacteroidetes;D_2__Bacteroidia;D_3__Bacteroidales;D_4__Prevotellaceae;D_5__Alloprevotella	1	ATTGGTCAATGGACGGAAGTCTGAACCAGCCAAGTAGCGTGCAGGATGACGGCCCTCCGGGTTGTAAACTGCTTTTGGTCGGGAATAAAGTGCCCCACGTGTGGGGTATTGCATGTACCGTCAGAAAAAGGACCGGCTAATTCCGTGCCAGCAGCCGCGGTAATACGGAAGGTCCGGGCGTTATCCGGATTTATTGGGTTTAAAGGGAGCGCAGGCGGACGTTTAAGTCAGTTGTGAAATACGGCGGCTCAACCGTCGGGGTGCAGTTGATACTGGACGTCTTGAGTGCACACAAGGATGCCGGAATTCATGGTGTAGCGGTGAAATGCTCAGATATCATGAAGAACTCCGATCGCGAAGGCAGGTGTCCGGGGTGCAACTGACGCTGAGGCTCGAAAG…	0	0	0	0	0	0	0	0	0	0	0	0	0	0	0	0	0	0	0	0	0	0	0	0	0	0	0	0	0	0	0	0	0	0	0.00271337	0	0	0	0	0	0	0	0	0	0	0
05a4269f6a34f7c3d3ab01b985fd4287	D_0__Bacteria;D_1__Proteobacteria;D_2__Gammaproteobacteria;D_3__Betaproteobacteriales;D_4__Neisseriaceae;D_5__Neisseria	0.998741	ATTGCGCAATGGGGGCAACCCTGACGCAGCCATGCCGCGTGAATGAGGAAGGCCTTCGGGTTGTAAAGTTCTTTCGGTAGCGAGGAAGGCACTTAGTTTAATAAACTAGGTGATTGACGTTAACTACAGAAGAAGCACCGGCTAACTCCGTGCCAGCAGCCGCGGTAATACGGAGGGTGCGAGCGTTAATCGGAATTACTGGGCGTAAAGCGGGCGCAGACGGTTACTTAAGCAGGATGTGAAATCCCCGGGCTCAACCCGGGAATTGCGTTCTGAACTGGGTGGCTAGAGTGTGTCAGAGGGAGGTAGAATTCCACGTGTAGCAGTGAAATGCGTAGAGATGTGGAGGAATACCGATGGCGAAGGCAGCCTCCTGGGATAACACTGACGTTCATGCCC…	0	0	0	0	0	0	0	0	0	0	0	0	0	0	0	0	0	0	0	0	0	0	0	0	0	0	0	0	0	0	0	0	0	0	9.48731e-05	0	0	0	0	0	0	0	0	0	0	0
05a99c3bf882b94d16dcf263b84d63aa	D_0__Bacteria;D_1__Acidobacteria;D_2__Thermoanaerobaculia;D_3__Thermoanaerobaculales;D_4__Thermoanaerobaculaceae;D_5__Subgroup 10	1	ATTGGACAATGGGCGCAAGCCTGATCCAGCAACGCCGCGTGGAGGACGAAGGCCTTCGGGTCGTAAACTCCTGTCAGTTGGGACGAAAAGCCGTCGGTCAATATCCGGCGGTCATGACGGTACCAGCAGAGGAAGCCCCGGCTAACTCCGTGCCAGCAGCCGCGGTAATACGGAGGGGGCTAGCGTTATTCGGAATTATTGGGCGTAAAGGGCGCGTAGGCGGCTTGGTAGGTCAAAGGTGAAATCCCTCAGCTCAACTGAGGAACTGCCTTTGAAACCACCTCGCTCGAGGCTGGGAGGGGGTAGCGGAATTCCCGGTGTAGCGGTGAAATGCGTAGATATCGGGAGGAACACCGGTGGCGAAGGCGGCTACCTGGACCAGTTCTGACGCTGAGGCGC…	0	0	0	0	0	0	0	0	0	0	0	0	0	0	0.00042869	0	0	0	0	0	0	0	0	0	0	0	0	0	0	0	0	0	0	0	0	0	0	0	0	0	0	0	0	0	0	0
05b490a9cb73fb5bbf1a8fe01195edd2	D_0__Bacteria;D_1__Firmicutes;D_2__Clostridia;D_3__Clostridiales;D_4__Clostridiaceae 1	1	ATTGCACAATGGGGGAAACCCTGATGCAGCAACGCCGCGTGAGTGATGAAGGTCTTCGGATTGTAAAGCTCTGTCTTTGGGGACGATAATGACGGTACCCAAGGAGGAAGCCACGGCTAACTACGTGCCAGCAGCCGCGGTAATACGTAGGTGGCAAGCGTTATCCGGATTTACTGGGCGTAAAGGGAGCGTAGGCGGATACTTAAGTGGGATGTGAAATACCTGGGCTCAACCTGGGTGCTGCATTCCAAACTGAGTATCTAGAGTGTGGGAGAGGAGAGTGGAATTCCTAGTGTAGCGGTGAAATGCGTAGAGATTAGGAAGAACACCAGTGGCGAAGGCGACTCTCTGGACCATAACTGACGCTGAGGCTCGAAAGCGTGGGGAGCAAACA	0	0	0	0	0	0	0	0	0	0	0	0	0	0	0.000561731	0	0	0	0	0	0	0	0	0	0	0	0	0	0	0	0	0	0	0	0	0	0	0	0	0	0	0	0	0	0	0
05e40bf0ed30a9a1aa7b8e931559b322	D_0__Bacteria;D_1__Firmicutes;D_2__Clostridia;D_3__Clostridiales;D_4__Peptococcaceae;D_5__uncultured	0.999887	CTTCCGCAATGGGCGAAAGCCTGACGGAGCAATGCCGCGTGAGTGAAGAAGGCCTTCGGGTTGTAAAGCTCTGTCCTAAGGGAAGAATGTACTTATTGTGAATAATGATAGGTAATGACGGTACCTTAGGAGGAAGCCCCGGCTAACTACGTGCCAGCAGCCGCGGTAATACGTAGGGGGCGAGCGTTGTCCGGAATTACTGGGCGTAAAGCGCGCGTAGGCGGATTATTAAGTCAGATGTGAAAACTCTGGGCTTAACCGAGAGGTTGCATCTGATACTGGTAATCTTGAGTGTAGAAGAGGAGAGTGGAATTCCTAGTGTAGCGGTGAAATGCGTAGATATTAGGAGGAACACCAGTGGCGAAGGCGACTCTCTGGTCTATAACTGACGCTGAGGCG…	0	0	0	0	0	0	0	0	0	0	0	0	0	0	0	0	0	0	0	0	0	0	0	0	0	0	0	0	0	0	0	0	0	7.18481e-05	0	0	0	0	0	0	0	0	0	0	0	0
05e8423447019a885abb5f5209462c12	D_0__Bacteria;D_1__Proteobacteria;D_2__Alphaproteobacteria;D_3__Rickettsiales;D_4__Rickettsiaceae;D_5__uncultured;D_6__uncultured bacterium	0.944082	ATTGGACAATGGGCGCAAGCCTGATCCAGCAATGTCGCGTGAATGATGAAGGCCTTAGGGTTGTAAAATTCTTTCGGTGGGGAAGAAAATGACGGTACCCACAGAAGAAGCTCCGGCTAACTCCGTGCCAGCAGCCGCGGTAATACGGGGGGAGCTAGCGTTTTTCGGAATTACTGGGCGTAAAGGGCGCGTAGGCGGTTAATAAAGTTGGAAGTGAAATCCCCGGGCTTAACCTGGGAACTGCTTTCAAAACTTATTAACTAGAGAACGATAGAGGATAGTAGAATTCCTAGTGTAGAGGTGAAATTCTTAGATATTAGGAGGAATACCGGTGGCGAAGGCGGCTATCTGGATCGTTTCTGACGCTGAGGCGCGAAAGCGTGGGGAGCAAACA	0	0	0	0	0	0	0	0	0	0	0	0	0	0	0	5.87812e-05	7.15645e-05	0	0	0	0	0	0	0	0	0	0	0	0	0	0	0.000165621	0	3.59241e-05	0	0	0	0	0	0	0	0	0	0	0	0
05fcb32bd4791bbb240e982a21ecb4df	D_0__Bacteria;D_1__Bacteroidetes;D_2__Bacteroidia;D_3__Bacteroidales;D_4__Prevotellaceae;D_5__Prevotella 9	1	ATTGGTCAATGGGCGAGAGCCTGAACCAGCCAAGTAGCGTGCAGGAAGACGGCCCTATGGGTTGTAAACTGCTTTTATAAGGGAATAAAGTGAGTCTCGTGAGACTTTTTGCATGTACCTTATGAATAAGGACCGGCTAATTCCGTGCCAGCAGCCGCGGTAATACGGAAGGTCCGGGCGTTATCCGGATTTATTGGGTTTAAAGGGAGCGTAGGCCGGAGATTAAGCGTGTTGTGAAATGTAGACGCTCAACGTCTGCACTGCAGCGCGAACTGGTTTCCTTGAGTACGCACAAAGTGGGCGGAATTCGTGGTGTAGCGGTGAAATGCTTAGATATCACGAAGAACTCCGATTGCGAAGGCAGCTCACTGGAGCGCAACTGACGCTGAAGCTCGAAAG…	0	0	0	0	0	0	0	0	0	0	0	0	0	0	0.000399125	0	0	0	0	0	0	0	0	0	0	0	0	0	0	0	0	0	0	0	0	0	0	0	0	0	0	0	0	0	0	0
0609b974581a0cf7d90b9c4ce2ba4bce	D_0__Bacteria;D_1__Firmicutes;D_2__Clostridia;D_3__Clostridiales;D_4__Lachnospiraceae;D_5__Lachnoclostridium	0.704705	ATTGCACAATGGGGGAAACCCTGATGCAGCGACGCCGCGTGAGTGAAGAAGTATTTCGGTATGTAAAGCTCTATCAGCAGGGAAGAAAATGACGGTACCTGACTAAGAAGCCCCGGCTAACTACGTGCCAGCAGCCGCGGTAATACGTAGGGGGCAAGCGTTATCCGGATTTACTGGGTGTAAAGGGAGCGTAGACGGTAAAGCAAGTCTGAAGTGAAAGCCCGGGGCTCAACCCCGGGACTGCTTTGGAAACTGTTTAACTAGAGTGCTGGAGAGGTAAGCGGAATTCCTAGTGTAGCGGTGAAATGCGTAGATATTAGGAGGAACACCAGTGGCGAAGGCGGCTTACTGGACAGTAACTGACGTTGAGGCTTGAAAGCGTGGGGAGCAAACA	0	0	0	0	0	0	0	0	0	0	0	0	0	0	0	0	0.000200381	0	0	0	0	0	0	0	0	0	0	0	0	0	0	0	0	0	0	0	0	0	0	0	0	0	0	0	0	0
060cc8a6189d8e3ca364fbffed307517	D_0__Bacteria;D_1__Bacteroidetes;D_2__Bacteroidia;D_3__Bacteroidales;D_4__Prevotellaceae;D_5__Prevotellaceae NK3B31 group;D_6__uncultured rumen bacterium	1	ATTGGTCAATGGGCGCGAGCCTGAACCAGCCAAGTAGCGTGGGGGATGACTGCCCTATGGGTTGTAAACCCCTTTTGCGCGGGGATAAACCGGCGGACGTGTCCGTCGCTGCAGGTACCGCGCGAATAAGGACCGGCTAATTCCGTGCCAGCAGCCGCGGTAATACGGAAGGTCCGGGCGTTATCCGGATTTATTGGGTTTAAAGGGAGCGTAGGCGGGAGATTAAGCGTGCTGTGAAATCCGGCGGCTCAACCGTCGCGAGCAGCGCGAACTGGTTTCCTTGAGTGCGCGGGAGGCAGGCGGAATTCGTGGTGTAGCGGTGAAATGCTTAGATATCACGAAGAACCCCGATTGCGAAGGCAGCCTGCCGTAGCGTTACTGACGCTGAAGCTCGAAGGT…	0	0	0	0	0	0	0	0	0	0	0	0	0	0	0	0.000764155	0	0	0	0	0	0	0	0	0	0	0	0	0	0	0	0	0	0	0	0	0	0	0	0	0	0	0	0	0	0
06165dadfc5d789021331a3501af79d9	D_0__Bacteria;D_1__Bacteroidetes;D_2__Bacteroidia;D_3__Flavobacteriales;D_4__Flavobacteriaceae;D_5__Flavobacterium;D_6__uncultured Flavobacterium sp.	0.852898	ATTGGTCAATGGGCGCAAGCCTGAACCAGCCATGCCGCGTGCAGGAAGACGGTCCTATGGATTGTAAACTGCTTTTATACAGGAAGAAACCTCCCTACGTGTAGGGACTTGACGGTACTGTAGGAATAAGGATCGGCTAACTCCGTGCCAGCAGCCGCGGTAATACGGAGGATCCAAGCGTTATCCGGAATCATTGGGTTTAAAGGGTCCGTAGGCGGCCTTATAAGTCAGTGGTGAAATCTCCCAGCTCAACTGGGAAACTGCCATTGATACTGTAGGGCTTGAATTATTAGGAAGTAACTAGAATATGTAGTGTAGCGGTGAAATGCTTAGATATTACATGGAATACCAATTGCGAAGGCAGGTTACTACTAATATATTGACGCTGATGGACGAAAG…	0	0	0	0	0	0	0	0	0	0	0	0	0	0	0	0	0	0	0	0	0	0	0	0	0	0	0	0	0	0	0	0	0	0	0	0	0	0	0	0.000143176	0	0	0	0	0	0
061828919d8208ce6987df089fa311c5	D_0__Bacteria;D_1__Firmicutes;D_2__Bacilli;D_3__Lactobacillales;D_4__Streptococcaceae;D_5__Lactococcus	0.999999	CTTCGGCAATGGACGAAAGTCTGACCGAGCAACGCCGCGTGAGTGAAGAAGGTTTTCGGATCGTAAAACTCTGTTGTTAGAGAAGAACGTTGTGTAGAGTGGAAAATTACACAAGTGACGGTATCTAACCAGAAAGGGACGGCTAACTACGTGCCAGCAGCCGCGGTAATACGTAGGTCCCGAGCGTTGTCCGGATTTATTGGGCGTAAAGCGAGCGCAGGTGGTTTAATAAGTCTGATGTAAAAGGCAGTGGCTCAACCATTGTGTGCATTGGAAACTGTTAGACTTGAGTGCAGTAGAGGAGAGTGGAATTCCATGTGTAGCGGTGAAATGCGTAGATATATGGAGGAACACCGGTGGCGAAAGCGGCTCTCTGGACTGTCACTGACACTGAGGCTC…	0	0	0	0	0	0	0	0	0	0	0	0	0	0	0	0	0	0.00554959	3.27075e-05	0.00047931	0.000211245	0.00018458	0.000288856	0	0	0	0.000400232	0	2.79213e-05	0.000427134	0	0	0	0	0	0	0	0	0	0	0	0	0	0	0	0
06208e16a6603b70a6b9e623c4b10fa7	D_0__Bacteria;D_1__Proteobacteria;D_2__Alphaproteobacteria;D_3__Rhizobiales;D_4__Rhizobiaceae;D_5__Allorhizobium-Neorhizobium-Pararhizobium-Rhizobium	0.999852	ATTGGACAATGGGCGCAAGCCTGATCCAGCCATGCCGCGTGAGTGATGAAGGCCTTAGGGTTGTAAAGCTCTTTCACCGATGAAGATAATGACGGTAGTCGGAGAAGAAGCCCCGGCTAACTTCGTGCCAGCAGCCGCGGTAATACGAAGGGGGCTAGCGTTGTTCGGAATTACTGGGCGTAAAGCGCACGTAGGCGGATATTTAAGTCAGGGGTGAAATCCCGCAGCTCAACTGCGGAACTGCCTTTGATACTGGGTATCTTGAGTATGGAAGAGGTTAGTGGAATTGCGAGTGTAGAGGTGAAATTCGTAGATATTCGCAGGAACACCAGTGGCGAAGGCGGCTAACTGGTCCATAACTGACGCTGAGGTGCGAAAGCGTGGGGAGCAAACA	0	0	0	0	0	0	0	0	0	0	0	0	0	0	0	0	0	0	0	0	0	0	0	0	0	0	0	0	0	0	0	0.000423253	0	0	0	0	0	0	0	0	0	0	0	0	0	0
0624db77b0bbfc390d4da410bde149d2	D_0__Bacteria;D_1__Firmicutes;D_2__Bacilli;D_3__Bacillales;D_4__Bacillaceae;D_5__Bacillus	0.867873	CTTCCGCAATGGACGAAAGTCTGACGGAGCAACGCCGCGTGAGTGAAGAAGGTTTTCGGATCGTAAAGCTCTGTTGTCAGGGAAGAACAAGTACCATAGTAACTGATGGTACCTTGACGGTACCTGACCAGAAAGCCACGGCTAACTACGTGCCAGCAGCCGCGGTAATACGTAGGTGGCAAGCGTTGTCCGGAATTATTGGGCGTAAAGCGCGCGCAGGCGGTCCTTTAAGTCTGATGTGAAAGCCCACGGCCCAACCGTGGAGGGTCATTGGAAACTGGGGGACTTGAGTACAGAAGAGAAGAGTGGAATTCCACGTGTAGCGGTGAAATGCGTAGAGATGTGGAGGAACACCAGTGGCGAAGGCGACTCTTTGGTCTGTAACTGACGCTGAGGCGC…	0	0	0	0	0	0	0	0	0	0	0	0	0	7.90264e-05	0	0	0	0	0	0	0	0	0	0	0	0	0	0	0	0	0	0	0	0	0	0	0	0	0	0	0	0	0	0	0	0
062730fbcc76962f9d523b6ce53dbda0	D_0__Bacteria;D_1__Bacteroidetes;D_2__Bacteroidia;D_3__Bacteroidales;D_4__Prevotellaceae;D_5__Prevotella 9	1	ATTGGTCAATGGGCGAGAGTCTGAACCAGCCAAGTAGCGTGCAGGATGACGGCCCTATGGGTTGTAAACTGCTTTTATAAGGGAATAAAGTGGGAGTCGTGACTCCTTTTGCATGTACCTTATGAATAAGGACCGGCTAATTCCGTGCCAGCAGCCGCGGTAATACGGAAGGTCCGGGCGTTATCCGGATTTATTGGGTTTAAAGGGAGCGTAGGCCGGAGATTAAGCGTGTTGTGAAATGTAGATGCTCAACATCTGCACTGCAGCGCGAACTGGTTTCCTTGAGTACGCACAAAGTGGGCGGAATTCGTGGTGTAGCGGTGAAATGCTTAGATATCACGAAGAACTCCGATTGCGAAGGCAGCTCACTGGAGCGCAACTGACGCTGAAGCTCGAAAG…	0	0	0	0	0	0	0	0	0	0	0	0	0	0	0	0	0	0	0	0	0	0	0	0	0	0	0	0	0	0	0	0	0	0	0.00100565	0	0	0	0	0	0	0	0	0	0	0
062bd22e6be06eb7f0e50ed751780f64	D_0__Bacteria;D_1__Firmicutes;D_2__Clostridia;D_3__Clostridiales;D_4__Lachnospiraceae;D_5__Lachnospiraceae NK4A136 group;Ambiguous_taxa	0.750246	ATTGCACAATGGGGGAAACCCTGATGCAGCGACGCCGCGTGAGTGAAGAAGTAATTCGTTACGTAAAGCTCTATCAGCAGGGAAGAAAATGACGGTACCTGAGTAAGAAGCCCCGGCTAACTACGTGCCAGCAGCCGCGGTAATACGTAGGGGGCAAGCGTTATCCGGATTTACTGGGTGTAAAGGGAGCGTAGACGGTGCGCCAAGTCTGGAGTGAAATGCCGCGGCTTAACTGCGGAACTGCTTTGGAAACTGGCGGACTGGAGTGCGGGAGGGGTAAGCGGAATTCCTAGTGTAGCGGTGAAATGCGTAGATATTAGGAGGAACACCGGTGGCGAAGGCGGCTTACTGGACCGTAACTGACGTTGAGGCTCGAAAGCGTGGGGAGCAAACA	0	0	0	0	0	0	0	0	0	0	0	0	0	0	0	0.000146953	0	0	0	0	0	0	0	0	0	0	0	0	0	0	0	0	0	0	0	0	0	0	0	0	0	0	0	0	0	0
0630b88557cf7e06f96df5b5861b0506	D_0__Bacteria;D_1__Proteobacteria;D_2__Gammaproteobacteria;D_3__Oceanospirillales;D_4__Nitrincolaceae;D_5__Marinobacterium	1	ATTGGACAATGGGGGCAACCCTGATCCAGCCATGCCGCGTGTGTGAAGAAGGCCTTCGGGTTGTAAAGCACTTTCAGCTGTGAGGAAAGGCGAGTGGTTAATACCCGCTTGCTGTGACGTTAACAGCAGAAGAAGGACCGGCTAACTCCGTGCCAGCAGCCGCGGTAATACGGAGGGTCCGAGCGTTAATCGGAATTACTGGGCGTAAAGCGCGCGTAGGTGGTTCAGTCAGTCAGATGTGAAAGCCCCGGGCTCAACCTGGGAACTGCACCTGATACTGCTGAGCTAGAGTACGGTAAAGGGCAGTGGAATTTCCGGTGTAGCGGTGAAATGCGTAGAGATCGGAAGGAACACCAGTGGCGAAGGCGACTGCCTGGACTGATACTGACACTGAGGTGC…	0	0	0	0	0	0.000137809	0	0	0	0	0	0	0	0	0	0	0	0	0	0	0	0	0	0	0	0	0	0	0	0	0	0	0	0	0	0	0	0	0	0	0	0	0	0	0	0
0631db51ec35e1f579be222e8d2fde4a	D_0__Bacteria;D_1__Proteobacteria;D_2__Gammaproteobacteria;D_3__Vibrionales;D_4__Vibrionaceae;D_5__Photobacterium	0.999835	ATTGCACAATGGGGGAAACCCTGATGCAGCCATGCCGCGTGTATGAAGAAGGCCTTCGGGTTGTAAAGTACTTTCAGCAGTGAGGAAGGTAGTGTCGTTAATAGCGGCATTGCTTGACGTTAGCTGCAGAAGAAGCACCGGCTAACTCCGTGCCAGCAGCCGCGGTAATACGGAGGGTGCGAGCGTTAATCGGAATTACTGGGCGTAAAGCGCATGCAGGCGGTCTGTTAAGCAAGATGTGAAAGCCCGGGGCTTAACCTCGGAACTGCATTTTGAACTGGCAGACTAGAGTCTTGTAGAGGGGGGTAGAATTTCAGGTGTAGCGGTGAAATGCGTAGAGATCTGAAGGAATACCGGTGGCGAAGGCGGCCCCCTGGACAAAGACTGACGCTCAGATGC…	0	0	0	0	0	0	0	0	0	0	0	0	0	0	0	0	0	0	0	0	0	0.00688219	0	0	0	0	0	0.00106998	0	0	0	0	0	0	0	0	0	0	0	0	0	0	0	0	0	0
06364455865b85d804cde3337371b592	D_0__Bacteria;D_1__Proteobacteria;D_2__Alphaproteobacteria;D_3__Rhodobacterales;D_4__Rhodobacteraceae;D_5__Paracoccus	0.999755	CTTAGACAATGGGGGCAACCCTGATCTAGCCATGCCGCGTGAGTGATGAAGGCCTTAGGGTTGTAAAGCTCTTTCAGCTGGGAAGATAATGACGGTACCAGCAGAAGAAGCCCCGGCTAACTCCGTGCCAGCAGCCGCGGTAATACGGAGGGGGCTAGCGTTGTTCGGAATTACTGGGCGTAAAGCGCACGTAGGCGGACCAGAAAGTTGGGGGTGAAATCCCGGGGCTCAACCCCGGAACTGCCTTCAAAACTATTGGTCTGGAGTTCGAGAGAGGTGAGTGGAATACCGAGTGTAGAGGTGAAATTCGTAGATATTCGGTGGAACACCAGTGGCGAAGGCGGCTCACTGGCTCGATACTGACGCTGAGGTGCGAAAGCGTGGGGAGCAAACA	0	0	0	0	0	0	0	0	0	0	0	0	0	0	0.000206954	0	0	0	0	0	0	0	0	0	0	0	0	0	0	0	0	0	0	0	0	0	0	0	0	0	0	0	0	0	0	0
063ae067817bf94cb4dd179095971821	D_0__Bacteria;D_1__Firmicutes;D_2__Clostridia;D_3__Clostridiales;D_4__Christensenellaceae;D_5__uncultured;D_6__uncultured bacterium	0.99886	ATTGGGCAATGGGGGAAACCCCGACCCAGCAACGCCGCGTGAGGGAAGAAGGCTTTCGAGTTGTAAACCTCTGTCCTATGGGAAGAAGAAGTGACAGTACCATAGGAGGAAGCTCCGGCTAACTACGTGCCAGCAGCCGCGGTAATACGTAGGGAGCAAGCGTTGTCCGGAATTACTGGGCGTAAAGGGTGCGTAGGCGGCGCAGTGAGTCAGAAGTGAAATATCGGGGCTTAACCCCGGGGCTGCTTCTGATACTGCTGTGCTTGAGTGCAGGAGAGGTAAGCGGAATTCCTAGTGTAGCGGTGAAATGCGTAGATATTAGGAGGAACACCAGTGGCGAAGGCGGCTTACTGGACTGTAACTGACGCTGAAGCACGAAAGCGTGGGTAGCAAACA	0	0	0	9.95297e-05	0	0	0	0	0	0	0	0	0	0	0	0	0	0	0	0	0	0	0	0	0	0	0	0	0	0	0	0	0	0	0	0	0	0	0	0	0	0	0	0	0	0
06432e7a8e04fe31880cdd34e6585507	D_0__Bacteria;D_1__Firmicutes;D_2__Bacilli;D_3__Bacillales;D_4__Planococcaceae;D_5__Lysinibacillus	0.928334	CTTCCACAATGGACGAAAGTCTGATGGAGCAACGCCGCGTGAGTGAAGAAGGTTTTCGGATCGTAAAACTCTGTTGTAAGGGAAGAACAAGTACGTGAGTAACTGCACGTACCTTGACGGTACCTTATTAGAAAGCCACGGCTAACTACGTGCCAGCAGCCGCGGTAATACGTAGGTGGCAAGCGTTGTCCGGAATTATTGGGCGTAAAGCGCGCGCAGGCGGTCCTTTAAGTCTGATGTGAAAGCCCACGGCTCAACCGTGGAAGGTCATTGGAAACTGGGGGACTTGAGTGCAGAAGAGGTTAGTGGAATTCCAAGTGTAGCGGTGAAATGCGTAGAGATTTGGAGGAACACCAGTGGCGAAGGCGACTAACTGGTCTGTAACTGACGCTGAGGCGC…	0	0	0	0	0	0	0	0	0	0	0	0	0	0	0	0	0	0	0	0	0	0	0	0	0	0	0	0	6.98032e-05	0	0	0	0	0	0	0	0	0	0	0	0	0	0	0	0	0
065786b5c1c84ea43173fbb8e9acf1c9	D_0__Bacteria;D_1__Acidobacteria;D_2__Thermoanaerobaculia;D_3__Thermoanaerobaculales;D_4__Thermoanaerobaculaceae;D_5__Subgroup 10	1	ATTGGACAATGGGCGCAAGCCTGATCCAGCAACGCCGCGTGGAGGACGAAGGCCTTCGGGTCGTAAACTCCTGTCAGTTGGGACGAAAAGCTGTCGGCAAATAGGCGGCAGTCATGACGGTACCAGCAGAGGAAGCCCCGGCTAACTCCGTGCCAGCAGCCGCGGTAATACGGAGGGGGCTAGCGTTATTCGGAATTATTGGGCGTAAAGGGCGCGTAGGCGGCTTGGTAGGTCAAAGGTGAAATCCCTCAGCTCAACTGAGGAACTGCCTTTGAAACCACCTCGCTAGAGGCTGGGAGGGGGTAGCGGAATTCCCGGTGTAGCGGTGAAATGCGTAGATATCGGGAGGAACACCGGTGGCGAAGGCGGCTACCTGGACCAGTTCTGACGCTGAGGCGC…	0	0	0	0	0	0	0	0	0	0	0	0.000382226	0	0	0	0	0	0	0	0	0	0	0	0	0	0	0	0	0	0	0	0	0	0	0	0	0	0	0	0	0	0	0	0	0	0
0657996423521025bf0e206187ceaf57	D_0__Bacteria;D_1__Proteobacteria;D_2__Gammaproteobacteria;D_3__Vibrionales;D_4__Vibrionaceae;D_5__Vibrio;D_6__Vibrio rumoiensis	0.793709	ATTGCACAATGGGCGAAAGCCTGATGCAGCCATGCCGCGTGTATGAAGAAGGCCTTCGGGTTGTAAAGTACTTTCAGTTGTGAGGAAGGTTTCGTAGTTAATAACTGCGTTGCTTGACGTTAGCAACAGAAGAAGCACCGGCTAACTCCGTGCCAGCAGCCGCGGTAATACGGAGGGTGCGAGCGTTAATCGGAATTACTGGGCGTAAAGCGCATGCAGGTGGTTTGTTAAGTCAGATGTGAAAGCCCGGGGCTCAACCTCGGAAGGTCATTTGAAACTGGCAAACTAGAGTACTGTAGAGGGGGGTAGAATTTCAGGTGTAGCGGTGAAATGCGTAGAGATCTGAAGGAATACCAGTGGCGAAGGCGGCCCCCTGGACAGATACTGACACTCAGATGC…	0.00036703	0	0	0	0	0	0	0	0	0	0	0	0	0	0	0	0	0.000837674	0.000147184	0.000570607	0	0.0108111	0.00083046	0.00244158	0.000797366	0.000232795	0.00970563	0.00396864	0.000293173	0.00118648	0.00650347	0	0	0	0.00024667	0	0	0	0	0	0.00148664	0	0	0	0.000902376	0
0666aa857145d05a169c84af0120bd94	D_0__Bacteria;D_1__Bacteroidetes;D_2__Bacteroidia;D_3__Bacteroidales;D_4__Rikenellaceae;D_5__Alistipes;D_6__uncultured bacterium	0.985576	ATTGGTCAATGGACGCAAGTCTGAACCAGCCATGCCGCGTGCAGGAAGACGGCTCTATGAGTTGTAAACTGCTTTTGTACGAGGGTAAATCCCGATACGTGTATCGGGTTGAAAGTATCGTACGAATAAGGATCGGCTAACTCCGTGCCAGCAGCCGCGGTAATACGGAGGATTCAAGCGTTATCCGGATTTATTGGGTTTAAAGGGTGCGTAGGCGGTTCGATAAGTTAGAGGTGAAATCCCGGGGCTCAACTCCGGCATTGCCTCTGATACTGTCGGGCTAGAGTTTAGTTGCGGTAGGCGGAATGTATGGTGTAGCGGTGAAATGCATAGAGATCATACAGAACACCGATTGCGAAGGCAGCTTACCAAACTACGACTGACGTTGAGGCACGAAAG…	0	0	0	0	0	0	0	0	0	0	0	0	0	0	0	0	0	0	0	0	0	0	0	0	0	0	0	0	0	0	0	0	0	0	0	0	0	0	0	5.72705e-05	0	0	0	0	0	0
0681b27a4f81f5499d03f7b672f36441	D_0__Bacteria;D_1__Bacteroidetes;D_2__Bacteroidia;D_3__Bacteroidales;D_4__Rikenellaceae;D_5__Alistipes;D_6__uncultured organism	0.77514	ATTGGTCAATGGACGCAAGTCTGAACCAGCCATGCCGCGTGCAGGAAGACGGCTCTATGAGTTGTAAACTGCTTTTGTACGAGGGTAAACTCACCTACGTGTAGGTGACTGAAAGTATCGTACGAATAAGGATCGGCTAACTCCGTGCCAGCAGCCGCGGTAATACGGAGGATTCAAGCGTTATCCGGATTTATTGGGTTTAAAGGGTGCGTAGGCGGTTTGATAAGTTAGAGGTGAAATTTCGGGGCTCAACCCTGAACGTGCCTCTAATACTGTTGAGCTAGAGAGTAGTTGCGGTAGGCGGAATGTATGGTGTAGCGGTGAAATGCTTAGAGATCATACAGAACACCGATTGCGAAGGCAGCTTACCAAACTATATCTGACGTTGAGGCACGAAAG…	0	0	0	0	0	0	0	0	0	0	0	0	0	0	0	1.46953e-05	0	0	0	0	0	0	0	0	0	0	0	0	0	0	0	0	0	0	0	0	0	0	0	0	0	0	0	0	0	0
06b3264c40d1b53cbbbaab2cdef90bc7	D_0__Bacteria;D_1__Proteobacteria;D_2__Gammaproteobacteria;D_3__Vibrionales;D_4__Vibrionaceae;D_5__Vibrio;D_6__Vibrio fluvialis	0.821416	ATTGCACAATGGGCGCAAGCCTGATGCAGCCATGCCGCGTGTATGAAGAAGGCCTTCGGGTTGTAAAGTACTTTCAGCAGTGAGGAAGGAGGTATCGTTAATAGCGATATCTTTTGACGTTAGCTGCAGAAGAAGCACCGGCTAACTCCGTGCCAGCAGCCGCGGTAATACGGAGGGTGCGAGCGTTAATCGGAATTACTGGGCGTAAAGCGCATGCAGGTGGTTTGTTAAGTCAGATGTGAAAGCCCGGGGCTCAACCTCGGAATTGCATTTGAAACTGGCAGGCTAGAGTACTGTAGAGGGGGGTAGAATTTCAGGTGTAGCGGTGAAATGCGTAGAGATCTGAAGGAATACCGGTGGCGAAGGCGGCCCCCTGGACAGATACTGACACTCAGATGC…	0	0	0	0	0	0	0.00233094	0	0	0	0	0	0	0	0	0	0	0	0	0	0	0	0	0	0	0	0	0	0	0	0	0	0	0	0	0	0	0	0	0	0	0	0	0	0	0
06bd75625c4f445cf0927b6f4c8af203	D_0__Bacteria;D_1__Tenericutes;D_2__Mollicutes;D_3__Mycoplasmatales;D_4__Mycoplasmataceae;D_5__Mycoplasma	1	ATTCCACAATGAACGAAAGTTTGATGGAGCGACACAGCGTGCAGGATGAAGGTCTTCGGATCGTAAACTGCTGTTATAAGAGAAGAACAAGCTTAATAGGAAATGATTAAGCCCTGACGGTACCTTATCAGAAAGCACCGGCAAACTATGTGCCAGCAGCCGCGGTAATACATAGGGTGCAAGCGTTATCCGGAATTATTGGGCGTAAAGCGTTCGTAGGCGGTTTATTAAGTCTAAAGTTAAAGCCTGGGGCTCAACCCCAGCCCGCTTTGGATACTGATAAACTAGAGTTATAGAGAGGTTAGTGGAACTCCATGTGAAGCGGTGGAATGCGTAGATATATGGAAGAACACCAATGGCGAAGGCAACTAACTGGCTATACACTGACGCTGAGGAACG…	0	0	0	0	0	0	0	0	0	0	0	0	0	0	0	0	0	0	0	0	0	0	0	0	0	0	0	9.72706e-05	0	0	0	0	0	0	0	0	0	0	0	0	0	0	0	0	0	0
06bf8cb97cb47df47626ff97f631c103	D_0__Archaea;D_1__Euryarchaeota;D_2__Methanomicrobia;D_3__Methanosarcinales;D_4__Methanosaetaceae;D_5__Methanosaeta;D_6__Methanosaeta harundinacea 6Ac	0.780572	AACTTTACAATGCGGGAAACCGTGATAAGGGAATCTCGAGTGCCAGCATATAATGTTGGCTGTCCAGATGCCTAAAAAGCATCTGTTAGCAAGGGCCGGGCAAGACCGGTGCCAGCCGCCGCGGTAACACCGGCGGCCCGAGTGGTAACCGCTTTTATTGGGTCTAAAGGGTCTGTAGCCGGCCAAGTAAGTCCCTTGGGAAATCTGGCAGCTTAACTGTCAGGCTGCTAGGGGATACTGCTAGGCTTGGGACCGGGAGAGGTGAGAGGTACCTTGGGGGTAGGGGTGAAATCTTGTGATCCTCGGGGGACCACCAGTGGCGAAGGCGTCTCACCAGAACGGGTCCGACGGTAAGGGACGAAAGCTAGGGGCACGAACC	0	0	0	0	0	0	0	0	0	0	0	0	0	0	0	0	0	0	0	0	0	0	0	0	0	0	0	0	0	0	0	0	0	0	0	0	0	0	0	0	0	0	0	0	0	0
06e62bd749e5af22ac4295da73d4797b	D_0__Bacteria;D_1__Bacteroidetes;D_2__Bacteroidia;D_3__Bacteroidales;D_4__Prevotellaceae;D_5__Prevotella 1;D_6__uncultured bacterium	0.997897	ATTGGTCAATGGGCGAGAGCCTGAACCAGCCAAGTAGCGTGCAGGATGACGGCCCTATGGGTTGTAAACTGCTTTTGGAGGGGAATAAAGTGGCGTACGTGTACGCCATTGTATGTACCCTCAGAATAAGGACCGGCTAATTCCGTGCCAGCAGCCGCGGTAATACGGAAGGTCCGGGCGTTATCCGGATTTATTGGGTTTAAAGGGAGCGCAGGCCGCCGATTAAGCGTGACGTGAAATGTCCCGGCTCAACCGGGGAGTTGCGTCGCGAACTGGTTGGCTTGAGTGCGGACGAGGTATGCGGAATTCGTGGTGTAGCGGTGAAATGCTTAGATATCACGAAGAACCCCGATTGCGAAGGCAGCGTACCAGGCCGTAACTGACGCTAATGCTCGAAGG…	0	0	0	0	0	0	0	0	0	0	0	0	0	0	0	0.000146953	0	0	0	0	0	0	0	0	0	0	0	0	0	0	0	0	0	0	0	0	0	0	0	0	0	0	0	0	0	0
06e8a10a4d7ea539a56889b4e10fcd48	D_0__Bacteria;D_1__Proteobacteria;D_2__Gammaproteobacteria;D_3__Vibrionales;D_4__Vibrionaceae;D_5__Vibrio	0.99844	ATTGCACAATGGGCGCAAGCCTGATGCAGCCATGCCGCGTGTATGAAGAAGGCCTTCGGGTTGTAAAGTACTTTCAGCAGTGAGGAAGGTAGTGTAGTTAATAGCTGCATTATTTGACGTTAGCTGCAGAAGAAGCACCGGCTAACTCCGTGCCAGCAGCCGCGGTAATACGGAGGGTGCGAGCGTTAATCGGAATTACTGGGCGTAAAGCGCATGCAGGTGGTGTGTTAAGTCAGATGTGAAAGCCCGGGGCTCAACCTCGGAATAGCATTTGAAACTGGCACACTAGAGTACTGTAGAGGGGGGTAGAATTTCAGGTGTAGCGGTGAAATGCGTAGAGATCTGAAGGAATACCGGTGGCGAAGGCGGCCCCCTGGACAGATACTGACACTCAGATGC…	0	0	0	0	0	0	0	0	0	0	0	0	0	0	0	0	0	0	0	0	0	0.00105474	0.0012818	0.00181605	0.00324091	0	0	0.00066144	0	0	0.00108391	0	0	0	0	0	0	0	0	0	0	0	0	0	0	0
06ec00f6bbc9ef5ea2370448378d4734	D_0__Bacteria;D_1__Proteobacteria;D_2__Alphaproteobacteria;D_3__Rhizobiales;D_4__Rhizobiaceae;D_5__Allorhizobium-Neorhizobium-Pararhizobium-Rhizobium	0.996974	ATTGGACAATGGGCGCAAGCCTGATCCAGCCATGCCGCGTGAGTGATGAAGGCCTTAGGGTTGTAAAGCTCTTTCACCGATGAAGATAATGACGGTAGTCGGAGAAGAAGCCCCGGCTAACTTCGTGCCAGCAGCCGCGGTAATACGAAGGGGGCTAGCGTTGTTCAGAATTACTGGGCGTAAAGCGCACGTAGGCGGATATTTAAGTCAGGGGTGAAATCCCGCAGCTCAACTGCGGAACTGCCTTTGATACTGGGTATCTTGAGTATGGAAGAGGTAAGTGGAATTCCGAGTGTAGAGGTGAAATTCGTAGATATTCGGAGGAACACCAGTGGCGAAGGCGGCTTACTGGTCCATTACTGACGCTGAGGTGCGAAAGCGTGGGGAGCAAACA	0	0	0	0	0	0	0	0	0	0	0	0	0	0	0	0	0.000271945	0	0	0	0	0	0	0	0	0	0	0	0	0	0	0	0	0	0	0	0	0	0	0	0	0	0	0	0	0
06f367ae056cad5815504ce15b96327e	D_0__Bacteria;D_1__Bacteroidetes;D_2__Bacteroidia;D_3__Flavobacteriales;D_4__Flavobacteriaceae	1	ATTGGACAATGGTGGGAACACTGATCCAGCCATGCCGCGTGCAGGAAGACTGCCCTATGGGTTGTAAACTGCTTTTATAGGGGAAGAAACGCCGGTATGTATACCGGTCTGACGGTACCCTACGAATAAGGATCGGCTAACTCCGTGCCAGCAGCCGCGGTAATACGGAGGATCCAAGCGTTATCCGGAATCATTGGGTTTAAAGGGTCCGTAGGCGGGCCTATAAGTCAGTGGTGAAAGTTTGCGGCTCAACCGTAAAATTGCCATTGATACTGTAGGCCTTGAATTATTGTGAAGTGGTTAGAATGTGTAGTGTAGCGGTGAAATGCATAGATATTACACAGAATACCGATTGCGAAGGCAGATCACTAACAATTGATTGACGCTAAGGGACGAAAG…	0	0	0	0	0	0	0	0	0	0	0	0	0	0	0.000206954	0	0	0	0	0	0	0	0	0	0	0	0	0	0	0	0	0	0	0	0	0	0	0	0	0	0	0	0	0	0	0
06f7514fc60eaa191db30de250f449f0	D_0__Bacteria;D_1__Bacteroidetes;D_2__Bacteroidia;D_3__Flavobacteriales;D_4__Flavobacteriaceae;D_5__Tenacibaculum;D_6__uncultured bacterium	0.805807	ATTGGACAATGGGCGCAAGCCTGATCCAGCCATGCCGCGTGCAGGAAGACTGCCCTATGGGTTGTAAACTGCTTTTATACAGGAAGAAACCTACTTACGTGTAAGTAGCTGACGGTACTGTAAGAATAAGCACCGGCTAACTCCGTGCCAGCAGCCGCGGTAATACGGAGGGTGCAAGCGTTATCCGGAATCATTGGGTTTAAAGGGTCCGCAGGCGGTCAATTAAGTCAGAGGTGAAATCCCATAGCTTAACTATGGAACTGCCTTTGATACTGGTTGACTTGAGTCATATGGAAGTAGATAGAATAAGTAGTGTAGCGGTGAAATGCATAGATATTACTTAGAATACCGATTGCGAAGGCAGTCTACTACGTATGTACTGACGCTCATGGACGAAAG…	0	0	0	0	0	0	0	0	0	0	0	0	0	0	0.000206954	0	0	0	0	0	0	0	0	0	0	0	0	0	0	0	0	0	0	0	0	0	0	0	0	0	0	0	0	0	0	0
07232790946ee5bf8f703dcbd19420c5	D_0__Bacteria;D_1__Bacteroidetes;D_2__Bacteroidia;D_3__Bacteroidales;D_4__Rikenellaceae;D_5__Alistipes	1	ATTGGTCAATGGACGCAAGTCTGAACCAGCCATGCCGCGTGCAGGATGACGGCTCTATGAGTTGTAAACTGCTTTTGTACGAGGGTAAACCCCGATACGTGTATCGGGTTGAAAGTATCGTACGAATAAGGATCGGCTAACTCCGTGCCAGCAGCCGCGGTAATACGGAGGATCCGAGCGTTATCCGGATTTATTGGGTTTAAAGGGTGCGTAGGCGGTTTGATAAGTTAGAGGTGAAATTTCGGGGCTCAACCCTGAACGTGCCTCTAATACTGTTGAGCTAGAGAGTAGTTGCGGTAGGCGGAATGTATGGTGTAGCGGTGAAATGCTTAGAGATCATACAGAACACCGATTGCGAAGGCAGCTTACCAAACTATATCTGACGTTGAGGCACGAAAG…	0	0	0	0	0	0	0	0	0	0	0	0	0	0	0	0	7.15645e-05	0	0	0	0	0	0	0	0	0	0	0	0	0	0	0	0	0	0	0	0	0	0	0	0	0	0	0	0	0
073c32a4649c818a357f25145d7a7ffd	D_0__Bacteria;D_1__Bacteroidetes;D_2__Bacteroidia;D_3__Bacteroidales;D_4__Muribaculaceae;Ambiguous_taxa;Ambiguous_taxa	0.890867	ATTGGTCAATGGACGAGAGTCTGAACCAGCCAAGTCGCGTGAAGGAAGACGGATCTATGGTTTGTAAACTTCTTTAGTGCGGGAACAAAGCGGCGTCGTGACGCCGGATGAGTGTACCGCAAGAATAAGCATCGGCTAACTCCGTGCCAGCAGCCGCGGTAATACGGAGGATGCGAGCGTTATCCGGATTTATTGGGTTTAAAGGGAGCGCAGGCTGCGAGGCAAGTCAGCGGTCAAATGTCGGGGCTCAACCCCGGCCTGCCGTTGAAACTGTCTTGCTAGAGTTCGAGTGAGGTATGCGGAATGCGTTGTGTAGCGGTGAAATGCATAGATATGACGCAGAACTCCGATTGCGAAGGCAGCATACCAACTCGCGACTGACGCTGAGGCTCGAAAGCG…	0	0	0	0	0	0	0	0	0	0	0	0	0	0	0.000266083	0	0	0	0	0	0	0	0	0	0	0	0	0	0	0	0	0	0	0	0	0	0	0	0	0	0	0	0	0	0	0
0752af10510d2670e40ffcce937bcfe8	D_0__Bacteria;D_1__Tenericutes;D_2__Mollicutes;D_3__Mycoplasmatales;D_4__Mycoplasmataceae;D_5__Mycoplasma;D_6__uncultured bacterium	0.962517	GTTCCACAATGGGCGAAAGCCTGATGGAGCGACACATCGTGCAGGACGAAGGCCTTCGGGTTGTAAACTGCTGTTGTAAGGGAAGAACTACTTGGATAGGTAATGATCCAAGCCTGACGGTACCTTATCAGAAAGCACCGGCAAACTATGTGCCAGCAGCCGCGGTAATACATAGGGTGCAAGCGTTATCTGGAATTATTGGGCGTAAAGCGTTCGTAGGTGGTCAAGTAAGTCTGAAGTTAAAGCCCGGGGCTCAACCCCGGCCCGCTTTGGAAACTACTTGACTAGAGTCATGAAGAGGTTAGCGGAACTCCATGTGAAGCGGTGGAATGCGTAGATATATGGAAGAACACCAATGGCGAAGGCAGCTAACTGGGAATGTACTGACACTGAGGGACG…	0	0	0	0	0.000289129	0	0	0	0	0	0	0	0	0	0	0	0	0	0	0	0	0	0	0	0	0	0	0	0	0	0	0	0	0	0	0	0	0	0	0	0	0	0	0	0	0
07572a28ddd573c1b16384c120402347	D_0__Bacteria;D_1__Proteobacteria;D_2__Gammaproteobacteria;D_3__Betaproteobacteriales;D_4__Burkholderiaceae	1	TTTGGACAATGGGGGCAACCCTGATCCAGCCATGCCGCGTGCAGGATGAAGGCCTTCGGGTTGTAAACTGCTTTTGTACGGAACGAAAAGACTCTGGTTAATACCTGGGGTCCATGACGGTACCGTAAGAATAAGCACCGGCTAACTACGTGCCAGCAGCCGCGGTAATACGTAGGGTGCAAGCGTTAATCGGAATTACTGGGCGTAAAGCGTGCGCAGGCGGTTATATAAGACAGATGTGAAATCCCCGGGCTCAACCTGGGAACTGCATTTGTGACTGTATAGCTAGAGTACGGCAGAGGGGGATGGAATTCCGCGTGTAGCAGTGAAATGCGTAGATATGCGGAGGAACACCGATGGCGAAGGCAATCCCCTGGGCCTGTACTGACGCTCATGCAC…	0	0	0	0	0	0	0	0	0	0	0	0	0	0.000395132	0	0	0	0	0	0	0	0	0	0	0	0	0	0	0	0	0	0	0	0	0	0	0	0	0	0	0	0	0	0	0	0
07590a84ddf1bb84658b092ec6c1bf88	D_0__Bacteria;D_1__Bacteroidetes;D_2__Bacteroidia;D_3__Flavobacteriales;D_4__Flavobacteriaceae;D_5__Hanstruepera;D_6__Hanstruepera neustonica	0.74922	ATTGGACAATGGGCGGGAGCCTGATCCAGCCATGCCGCGTGCAGGAAGACTGCCCTATGGGTTGTAAACTGCTTTTGTACAGGAAGAAACACTCCCTCGTGAGGGAGCTTGACGGTACTGTAAGAATAAGGATCGGCTAACTCCGTGCCAGCAGCCGCGGTAATACGGAGGATCCAAGCGTTATCCGGAATCATTGGGTTTAAAGGGTCCGTAGGTGGATTGGTAAGTCAGAGGTGAAAGCCTGCAGCTCAACTGTAGAACTGCCTTTGATACTGCTAGTCTTGAGTCGTTGTGAGGTGGTTAGAATATGTAGTGTAGCGGTGAAATGCATAGATATTACATAGAATACCAATTGCGAAGGCAGATCACTAACAACGTACTGACACTGATGGACGAAAG…	0	0	0	0	0	0	0	0	0	0	5.29759e-05	0	0	0	0	0	0	0	0	0	0	0	0	0	0	0	0	0	0	0	0	0	0	0	0	0	0	0	0	0	0	0	0	0	0	0
076033ad705846cba44c6e21af1473a6	D_0__Bacteria;D_1__Bacteroidetes;D_2__Bacteroidia;D_3__Bacteroidales;D_4__Barnesiellaceae;D_5__Barnesiella;Ambiguous_taxa	0.755486	ATTGGTCAATGGTCGGCAGACTGAACCAGCCAAGTCGCGTGAGGGAAGACGGCCCTACGGGTTGTAAACCTCTTTTGTCGGAGAGTAAAGTACGCTACGTGTAGCGTATTGCAAGTATCCGAAGAAAAAGCATCGGCTAACTCCGTGCCAGCAGCCGCGGTAATACGGAGGATGCGAGCGTTATCCGGATTTATTGGGTTTAAAGGGTGCGTAGGCGGCACGCCAAGTCAGCGGTGAAATTTTCGGGCTCAACCCGGAATCTGCCGTTGAAACTGGCGAGCTAGAGTGCACAAGAGGCAGGCGGAATGCGTGGTGTAGCGGTGAAATGCATAGATATCGCGCAGAACCCCGATTGCGAAGGCAGCCTGCTAGGGTGCGACAGACGCTGAGGCACGAAAG…	0	0	0	0	0	0	0	0	0	0	0	0	0	0	0.000118259	0	0	0	0	0	0	0	0	0	0	0	0	0	0	0	0	0	0	0	0	0	0	0	0	0	0	0	0	0	0	0
07658b88d5fe4021860a6b5ad74046a6	D_0__Bacteria;D_1__Proteobacteria;D_2__Alphaproteobacteria;D_3__Sphingomonadales;D_4__Sphingomonadaceae;D_5__Sphingomicrobium	0.996017	ATTGGACAATGGGCGAAAGCCTGATCCAGCAATGCCGCGTGAGTGATGAAGGCCTTAGGGTTGTAAAGCTCTTTTGCCAGGGATGATAATGACAGTACCTGGAGAATAAGCTCCGGCTAACTCCGTGCCAGCAGCCGCGGTAATACGGAGGGAGCTAGCGTTGTTCGGAATTACTGGGCGTAAAGCGCGCGTAGGCGGCTTTGTAAGTCAGAGGTGAAATCCCGGGGCTCAACCCCGGAACTGCCTTTGAAACTACATCGCTAGAGTCTTGGAGAGGTGAGTGGAATTCCGAGTGTAGAGGTGGAATTCGTAGATATTCGGAAGAACACCAGTGGCGAAGGCGACTCACTGGACAAGTACTGACGCTGAGGTGCGAAAGCGTGGGGAGCAAACA	0	0	0	0	0	0	0	0	0	0	0	0	0	0.000474158	0	0	0	0	0	0	0	0	0	0	0	0	0	0	0	0	0	0	0	0	0	0	0	0	0	0	0	0	0	0	0	0
076a6ced55701223a3116c26ff0c7638	D_0__Bacteria;D_1__Bacteroidetes;D_2__Bacteroidia;D_3__Bacteroidales;D_4__Muribaculaceae;D_5__uncultured bacterium;D_6__uncultured bacterium	0.77943	ATTGGTCAATGGCCGAGAGGCTGAACCAGCCAAGTCGCGTGAGGGAAGACGGCCCTACGGGTTGTAAACCTCTTTTGTCAGGGAGCAAAGAACGCCACGAGTGGCGTCTCGAGAGTACCTGAAGAAAAAGCATCGGCTAACTCCGTGCCAGCAGCCGCGGTAATACGGAGGATGCGAGCGTTATCCGGATTTATTGGGTTTAAAGGGTGCGCAGGCGGGCTGTCAAGTCAGCGGTAAAATTGAGAGGCTCAACCTCTTCGAGCCGTTGAAACTGGCGGTCTTGAGTGAGCGAGAAGTACGCGGAATGCGTGGTGTAGCGGTGAAATGCATAGATATCACGCAGAACTCCGATTGCGAAGGCAGCGTACCGGCGCTCAACTGACGCTCATGCACGAAAGC…	0	0	0	0	0	0	0	0	0	0	0	0	0	0	0	0	0	0	0	0	0	0	0	0	0	0	0	0	0	0	0	0	0	0.00817272	0.0181397	0	0	0	0.00108011	0	0	0	0	0	0	0.000304835
07705745113996376c7bd0e69ab187ed	D_0__Bacteria;D_1__Bacteroidetes;D_2__Bacteroidia;D_3__Flavobacteriales;D_4__Crocinitomicaceae;D_5__Fluviicola;D_6__uncultured bacterium	0.757543	ATTGGACAATGGAGGCAACTCTGATCCAGCCATGCCGCGTGCAGGAAGACTGCCCTATGGGTTGTAAACTGCTTTTATTTGGGAATAAACCTCCTTACGTGTAGGGAGCTGAATGTACCAAACGAATAAGGACCGGCTAACTCCGTGCCAGCAGCCGCGGTAATACGGAGGGTCCAAGCGTTATCCGGAATCATTGGGTTTAAAGGGTCCGCAGGCGGATTTGTAAGTCAGTGGTGAAATCCTACAGCTTAACTGTAGAACTGCCATTGATACTGCAAGTCTTGAATTCGGTCGAAGTGGGCGGAATATGTCATGTAGCGGTGAAATGCTTAGATATGACATAGAACACCGATAGCGAAGGCAGCTCACTAGGCCTGGATTGACGCTCAGGGACGAAAG…	0	0	0	0	0	0	0	0	0	0	0	0	0	0	0	0	0	0	0	0	0	0	0	0	0	0	0	0	0	0	0	0	0	0.000305354	0	0	0	0	0	0	0	0	0	0	0	0
07763f147724e4e6101116546c83219d	D_0__Bacteria;D_1__Proteobacteria;D_2__Gammaproteobacteria;D_3__Betaproteobacteriales;D_4__Burkholderiaceae;D_5__Noviherbaspirillum	0.716733	TTTGGACAATGGGCGCAAGCCTGATCCAGCCATGCCGCGTGTCTGAAGAAGGCCTTCGGGTTGTAAAGGACTTTTGTCGGGGAGGAAATCCTCTGGGTTAATACCCTGGGGGGATGACAGTACCTGAAGAATAAGCACCGGCTAACTACGTGCCAGCAGCCGCGGTAATACGTAGGGTGCAAGCGTTAATCGGAATTACTGGGCGTAAAGCGTGCGCAGGCGGTTGTGCAAGACCGATGTGAAATCCCCGGGCTTAACCTGGGAATTGCATTGGTGACTGCACGGCTAGAGTGTGTCAGAGGGGGGTAGAATTCCACGTGTAGCAGTGAAATGCGTAGAGATGTGGAGGAATACCGATGGCGAAGGCAGCCCCCTGGGATAACACTGACGCTCATGCAC…	0	0	0	0	0	0	0	0	0	0	0	0	0	0	0	0	0	0	0	0	0	0	0	0	0	0	0	0	0	0	0	0	1.96703e-05	0	0	0	0	0	0	0	0	0	0	0	0	0
077afdf84fabc84caa01a425a9bad27d	D_0__Bacteria;D_1__Firmicutes;D_2__Clostridia;D_3__Clostridiales;D_4__Lachnospiraceae	0.999997	ATTGCACAATGGGGGAAACCCTGATGCAGCGACGCCGCGTGAGTGAAGAAGTATTTCGGTACGTAAAGCTCTATCAGCAGGGAAGAGAATGACGGTACCTGAGTAAGAAGCCCCGGCTAACTACGTGCCAGCAGCCGCGGTAATACGTAGGGGGCAAGCGTTATCCGGATTTACTGGGTGTAAAGGGAGCGTAGACGGCGAAGAAAGTCTGAAGTGAAAGCCCGCGGCTTAACCGCGGAACTGCTTTGGAAACTTTTTTGCTAGAGTACCGGAGAGGTAAGCGGAATTCCTAGTGTAGCGGTGAAATGCGTAGATATTAGGAGGAACACCAGTGGCGAAGGCGGCTTACTGGACGGTAACTGACGTTGAGGCTCGAAAGCGTGGGGAGCAAACA	0	0	0	0	0	0	0	0	0	0	0	0	0	0	0	0	0	0	0	0	0	0	0	0	0	0	0	0	0	0	0	0.000202425	0	0	0	0	0	0	0	0	0	0	0	0	0	0
0792fbdd72d40b915248be48de0889f9	D_0__Bacteria;D_1__Bacteroidetes;D_2__Bacteroidia;D_3__Chitinophagales;D_4__Saprospiraceae;D_5__uncultured	0.999343	ATTGGACAATGGCGGAGACGCTGATCCAGCTATCCCGCGTGCAGGATGAAGGACCTATGGTTTGTAAACTGCTTTAGACTGGGGCGAAAAAGTGGGATTTATCCTACATTGACGGTACCAGTAAAATAAGCACCGGCTAACTCCGTGCCAGCAGCCGCGGTAATACGGAGGGTGCAAGCGTTATCCGGAATCACTGGGTATAAAGGGTGCGTAGGCGGCTTGCTAAGTCAGGAGTGAAAGGCCACGGCTTAACCGTGGGATTGCTTTTGATACTGGCGAGCTTGGATTAGGACGAGGTTGGCGGAATGTGGCAAGTAGCGGTGAAATGCATAGATATGCCATAGAATACCGATTGCGAAGGCAGCTGACTAGACCTATATTGACGCTGAGGCACGAAAG…	0	0	0	0	0	0	0	0	0	0	0	0	0	0	0.000295648	0	0	0	0	0	0	0	0	0	0	0	0	0	0	0	0	0	0	0	0	0	0	0	0	0	0	0	0	0	0	0
079937a5c29b1ef2537484ca4780fdce	D_0__Bacteria;D_1__Patescibacteria;D_2__Gracilibacteria;D_3__Absconditabacteriales (SR1);Ambiguous_taxa;Ambiguous_taxa;Ambiguous_taxa	0.969961	CTTGCACAATGGACGAAAGTCTGATGCAGCAATTTCGCGTGAAGGATGAAGCATTACGGTGTGTAAACTTCTTTTTTGGAGGAAGACGAATGACGGTACTTCAAGAATAAGAGACGGCTAACTACGTGCCAGCAGCCGCGGTAATACGTAGGTCTCAAGCGTTATCCGGATTTACTGGGCGTAAAGTGTCCGTAGTCTGATCTGTAAGTCTGTTTTCAAATCCTACGACTCAATCGTAGAAAGGGAGTGGATACTGCAGATCTAGAAGTATCTAGGGGTTAGTGGAATTTCCGGTGGAGCGGTGAAATGCGTTGATATCGGAAGGAACGCCGAAAGCGAAAGCAGCTAACTATAGAATACTTGACGATGAGGGACGACAGTTTGGGGAGCAAACA	0	0	0	0	0	0	0	0	0	0	0	0	0	0	0	0	0	0	0	0	0	0	0	0	0	0	0	0	0	0	0	0	0	0	0	0	0	0	0	0	0	0	0	0	0	0
079cc561b3b08e16a2f7af5659647fd1	D_0__Bacteria;D_1__Firmicutes;D_2__Clostridia;D_3__Clostridiales;D_4__Clostridiaceae 1;D_5__Clostridium sensu stricto 1	0.999903	ATTGCACAATGGGGGAAACCCTGATGCAGCAACGCCGCGTGAGTGATGACGGCCTTCGGGTTGTAAAGCTCTGTCTTCAGGGACGATAATGACGGTACCTGAGGAGGAAGCCACGGCTAACTACGTGCCAGCAGCCGCGGTAATACGTAGGTGGCAAGCGTTGTCCGGATTTACTGGGCGTAAAGGGAGCGTAGGCGGACTTTTAAGTGAGATGTGAAATACCCGGGCTCAACTTGGGTGCTGCATTTCAAACTGGAAGTCTAGAGTGCAGGAGAGGAGAATGGAATTCCTAGTGTAGCGGTGAAATGCGTAGAGATTAGGAAGAACACCAGTGGCGAAGGCGATTCTCTGGACTGTAACTGACGCTGAGGCTCGAAAGCGTGGGGAGCAAACA	0	0	0	0	0	0	0	0	0	0	0	0	0	0	0.000960856	0	0	0	0	0	0	0	0	0	0	0	0	0	0	0	0	0	0.0167985	0	0	0	0	0	0	0	0	0	0	0	0	0
07b0d8d422d22b255c2b2a747fb4d9c3	D_0__Bacteria;D_1__Fusobacteria;D_2__Fusobacteriia;D_3__Fusobacteriales;D_4__Fusobacteriaceae;D_5__Fusobacterium	0.999994	ATTGGACAATGGACCGAAAGTCTGATCCAGCAATTCTGTGTGCACGATGAAGTTTTTCGGAATGTAAAGTGCTTTCAGTTGGGGCGAAGTAAGTGACGGTACCAACAGAAGAAGCGACGGCTAAATACGTGCCAGCAGCCGCGGTAATACGTATGTCGCAAGCGTTATCCGGATTTATTGGGCGTAAAGCGCGTCTAGGCGGTTTGGTAAGTCTGATGTGAAAATGCGGGGCTCAACTCCGTATTGCGTTGGAAACTGCCAAACTAGAGTACTGGAGAGGTGGGCGGAACTACAAGTGTAGAGGTGAAATTCGTAGATATTTGTAGGAATGCCGATGGGGAAGCCAGCCCACTGGACAGATACTGACGCTAAAGCGCGAAAGCGTGGGTAGCAAACA	0	0	0	0	0	0	0	0	0	0	0	0	0	0	0.000384342	0	0	0	0	0	0	0	0	0	0	0	0	0	0	0	0	0	0	0	0	0	0	0	0	0	0	0	0	0	0	0
07ba9004672f74851be998da022a078e	D_0__Bacteria;D_1__Bacteroidetes;D_2__Bacteroidia;D_3__Bacteroidales;D_4__Bacteroidaceae;D_5__Bacteroides;D_6__Bacteroides fragilis	0.957022	ATTGGTCAATGGGCGTTAGCCTGAACCAGCCAAGTAGCGTGAAGGATGAAGGCTCTATGGGTCGTAAACTTCTTTTATATAAGAATAAAGTGCAGTATGTATACTGTTTTGTATGTATTATATGAATAAGGATCGGCTAACTCCGTGCCAGCAGCCGCGGTAATACGGAGGATCCGAGCGTTATCCGGATTTATTGGGTTTAAAGGGAGCGTAGGTGGACTGGTAAGTCAGTTGTGAAAGTTTGCGGCTCAACCGTAAAATTGCAGTTGATACTGTCAGTCTTGAGTACAGTAGAGGTGGGCGGAATTCGTGGTGTAGCGGTGAAATGCTTAGATATCACGAAGAACTCCGATTGCGAAGGCAGCTCACTGGACTGCAACTGACACTGATGCTCGAAAG…	0	0	0	9.95297e-05	0	0	0	0	0	0	0	0	0	0	0	0.00074946	0	0	0	0	0	0	0	0	0	0	0	0	0	0	0	0	0	0	0	0	0	0	0	0	0	0	0	0	0	0
07c3053e0d27bedd95dbe216c19c5817	D_0__Bacteria;D_1__Proteobacteria;D_2__Gammaproteobacteria;D_3__Betaproteobacteriales;D_4__Burkholderiaceae	1	TTTGGACAATGGGCGAAAGCCTGATCCAGCAATGCCGCGTGCAGGATGAAGGCCTTCGGGTTGTAAACTGCTTTTGTACGGAACGAAAAGCTTTGGGTTAATACCCTGGAGTCATGACGGTACCGTAAGAATAAGCACCGGCTAACTACGTGCCAGCAGCCGCGGTAATACGTAGGGTGCAAGCGTTAATCGGAATTACTGGGCGTAAAGCGTGCGCAGGCGGTGATGTAAGACAGATGTGAAATCCCCGGGCTCAACCTGGGAACTGCATTAGTGACTGCATCGCTGGAGTGCGGCAGAGGGGGATGGAATTCCGCGTGTAGCAGTGAAATGCGTAGATATGCGGAGGAACACCGATGGCGAAGGCAATCCCCTGGGCCTGCACTGACGCTCATGCAC…	0	0	0.000264436	0	0	0	0	0	0	0.000112897	0	0	0	0	0	0	0	0	0	0	0	0	0	0	0	0	0	0	0	0	0	0	0	0	0	0	0	0	0	0	0	0	0	0	0	0
07c42f53909cabaa15df745e208b9bda	D_0__Bacteria;D_1__Firmicutes;D_2__Bacilli;D_3__Bacillales;D_4__Bacillaceae;D_5__Bacillus	0.999997	CTTCCGCAATGGACGAAAGTCTGACGGAGCAACGCCGCGTGAGTGATGAAGGCTTTCGGGTCGTAAAACTCTGTTGTTAGGGAAGAATAAGTACAAGAGTAACTGCTTGTACCTTGACGGTACCTAACCAGAAAGCCACGGCTAACTACGTGCCAGCAGCCGCGGTAATACGTAGGTGGCAAGCGTTATCCGGAATTATTGGGCGTAAAGCGCGCGCAGGCGGTTTCTTAAGTCTGATGTGAAAGCCCACGGCTCAACCGTGGAGGGTCATTGGAAACTGGGGAACTTGAGTGCAGAAGAGAAAAGCGGAATTCCACGTGTAGCGGTGAAATGCGTAGAGATGTGGAGGAACACCAGTGGCGAAGGCGGCTTTTTGGTCTGTAACTGACGCTGAGGCGC…	0	0	0	0	0	0	0	0	0	0	0	0	0	0	0.000221736	0	0	0	0	0	0	0	0	0	0	0	0	0	0	0	0	0	0	0	0	0	0	0	0	0	0	0	0	0	0	0
07c9016cafc3adbc67db1565944ad615	Unassigned	0.703687	CTATACGAATACGGCCATAAATATCAGCAAGCAAGCATTCAGAAGTTGAAGTTCTATTCGCTTTGATTATTCATTATTCGAATTTAAAAGGTATTCTGTGATCAGTTTGCTATTCAATTAACTATAAACATGCTCATAAACGTATATTCAAAATCCACATAAATGTCCTTATGTTCAATTTAAAGAAACAATATTAGAGAAAAAAATATTTACTAGAATAGTTAGCGAAAAGGTATGAAAATGATCATATTCTTCGAAATGAGAATAGTATTCACGGGGCTGGCAAACACGATGTATCCCACATTTGGAGAGGATGGGGTCCCAGGAAAGTCCTGTCGACCCTCAAAAGGAATTGGGTGATCCCACCAATAATA	0	0	0	0	0	0	0	0	0	0	0	0	0	0	0	0	0	0	0	0	0	0	0	0	0.000231493	0	0	0	0	0	0	0	0	0	0	0	0	0	0	0	0	0	0	0	0	0
07d6cf88d4aac48a8ac0d6f88b36fd60	D_0__Bacteria;D_1__Firmicutes;D_2__Bacilli;D_3__Lactobacillales;D_4__Streptococcaceae;D_5__Streptococcus	1	CTTCGGCAATGGGGGGAACCCTGACCGAGCAACGCCGCGTGAGTGAAGAAGGTTTTCGGATCGTAAAGCTCTGTTGTTAAGGAAGAACGAGTGTGAGAATGGAAAGTTCATACTGTGACGGTACTTAACCAGAAAGGGACGGCTAACTACGTGCCAGCAGCCGCGGTAATACGTAGGTCCCGAGCGTTGTCCGGATTTATTGGGCGTAAAGCGAGCGCAGGCGGTTAGATAAGTCTGAAGTTAAAGGCAGTGGCTCAACCATTGTAGGCTTTGGAAACTGTTTAACTTGAGTGCAGAAGGGGAGAGTGGAATTCCATGTGTAGCGGTGAAATGCGTAGATATATGGAGGAACACCGGTGGCGAAAGCGGCTCTCTGGTCTGTAACTGACGCTGAGGCTC…	0	0	0	0	0	0	0	0	0	0	0	0	0	0	0	0	0	0	0	0	0	0	0	0	0	0	0	0	0	0	0	0	0	0	0.000512315	0	0	0	0	0	0	0	0	0	0	0
07d8001c680a44aa0e51ef022431cd00	D_0__Bacteria;D_1__Bacteroidetes;D_2__Bacteroidia;D_3__Bacteroidales;D_4__Rikenellaceae;D_5__Blvii28 wastewater-sludge group;D_6__metagenome	0.917136	ATTGGTCAATGGGCGGAAGCCTGAACCAGCCATGCCGCGTGCAGGAAGGAGGCCCTACGGGTTGTAAACTGCTTTTACCCGGGAAGAAACCGCCCCCTGTGGGGGGCGTTGCCGGTACCGGGGGAAAAAGGATCGGCTAACTCCGTGCCAGCAGCCGCGGTAATACGGAGGATCCGGGCGTTATCCGGAATTACTGGGTTTAAAGGGTGCGTAGGCGGGGCTTTAAGCCGGCGGTGAAATGCAGCGGCTCAACCGCTGGAATGCCGTTGGGACTGGGGCTCTTGGATACGGTCGGGGCGGGTGGAACTCGTGGTGTAGCGGTGAAATGCATAGATATCACGAGGAACGCCGGTAGCGAAGGCAGCTCGCCGGGCCGGTATTGACGCTGAGGCACGAAAG…	0	0	0	0	0	0	0	0	0	0	0	0	0	0	0	0	0	0	0	0	0	0	0	0	0	0	0	0	0	0	0	0	0	0	0	0	0	0	0	0	0	0	0	0	0	0
07f8d3177901040e80d8d6f2592cb9a5	D_0__Bacteria;D_1__Proteobacteria;D_2__Gammaproteobacteria;D_3__Aeromonadales;D_4__Aeromonadaceae;D_5__Aeromonas	0.922215	ATTGCACAATGGGGGAAACCCTGATGCAGCCATGCCGCGTGTGTGAAGAAGGCCTTCGGGTTGTAAAGCACTTTCAGCGAGGAGGAAAGGTCAGTAGCTAATATCTGCTGACTGTGACGTTACTCGCAGAAGAAGCACCGGCTAACTCCGTGCCAGCAGCCGCGGTAATACGGAGGGTGCAAGCGTTAATCAGAATTACTGGGCGTAAAGCGCACGCAGGCGGTTGGATAAGTTAGATGTGAAAGCCCCGGGCTCAACCTGGGAATTGCATTTAAAACTGTCCAGCTAGAGTCTTGTAGAGGGGGGTAGAATTCCAGGTGTAGCGGTGAAATGCGTAGAGATCTGGAGGAATACCGGTGGCGAAGGCGGCCCCCTGGACAAAGACTGACGCTCAGGTGC…	0	0	0	0	0	0	0	0	0	0	0	0	0	0	0	0	0	0	0	0	0	0	0	0	0	0	0	0	0	0	0	0.000533667	0	0	0	0	0	0	0	0	0	0	0	0	0	0
08119960984d5e315230d4927ed14535	D_0__Bacteria;D_1__Chloroflexi;D_2__Anaerolineae;D_3__Caldilineales;D_4__Caldilineaceae;D_5__uncultured	1	ATTGCACAATGGGGGGAACCCTGATGCAGCAACGCCGCGTGAAGGATGAAGGTCTTTGGATTGTAAACTTCTTTTAACGGGGAAGAGGGAGGACGGTACCCGTTGAATAAGTCACGGCTAACTACGTGCCAGCAGCCGCGGTAACACGTAGGTGGCGAGCGTTATCCGGAATTACTGGGCGTAAAGGGCGCGCAGGCGGCCATTTAAGTTTGACGTGAAAGCTCCTGGCTTAACTGGGAGAGGTCGTTGGAGACTGAATGGCTTGTGGCAATGAGAGGGGTGTGGAATTCCCGGTGTAGTGGTGGAATGCGTAGATATCGGGAGGAACACCAGTGGCGAAAGCGGCACCCTGGCATTGGCCTGACGCTGAAGTGCGAAAGCGTGGGGAGCGAACG	0	0	0	0	0.000128502	0	0	0	0	0	0	0	0	0	0	0	0	0	0	0	0	0	0	0	0	0	0	0	0	0	0	0	0	0	0	0	0	0	0	0	0	0	0	0	0	0
081edd55cf326914246e3113559f2b53	D_0__Bacteria;D_1__Firmicutes;D_2__Bacilli;D_3__Bacillales;D_4__Bacillaceae;D_5__Bacillus;D_6__Bacillus coagulans	0.9001	CTTCCGCAATGGACGAAAGTCTGACGGAGCAACGCCGCGTGAGTGAAGAAGGCCTTCGGGTCGTAAAACTCTGTTGCCGGGGAAGAACAAGTGCCGTTCGAACAGGGCGGCGCCTTGACGGTACCCGGCCAGAAAGCCACGGCTAACCACGTGCCAGCAGCCGCGGTAATACGTAGGTGGCAAGCGTTGTCCGGAATTATTGGGCGTAAAGCGCGCGCAGGCGGTCCTTTAAGTCTGATGTGAAATCTTGCGGCTCAACCGCAAGCGGTCATTGGAAACTGGGGGACTTGAGTGCAGAAGAGGAAAGCGGAATTCCACGTGTAGCGGTGAAATGCGTAGAGATGTGGAGGAACACCAGTGGCGAAGGCGGCTTTCTGGTCTGTAACTGACGCTGAGGCG…	0	0	0	0	0	0	0	0	0	0	0	0	0	0	0	0	0	0	0	0	0	0	0	0	0	0	0	0	0	0	0	0	0	0	1.89746e-05	0	0	0	0	0	0	0	0	0	0	0
0825e00969929f566c4e35ed9e315c24	D_0__Bacteria;D_1__Proteobacteria;D_2__Alphaproteobacteria	0.999466	ATTGGACAATGGGGGAAACCCTGATCCAGCAATGCCGCGTGAGTGAAGAAGGCCTTCGGGTTGTAAAGCTCTTTCAATAGGGAAGATAATGACGGTACCTATAGAAGAAGCCCCGGCTAAATCCGTGCCAGCAGCCGCGGTAAGACGGATGGGGCTAGCGTTGTTCGGAATTACTGGGCGTAAAGGGCGCGTAGGCGGCCATTTAAGTTAGACGTGAAAGCCCTGGGCTTAACCTAGGAATTGCGTTTAATACTGGATGGCTAGAGTACGGTAGAGGAAAGCGGAATTCCTAGTGTAGAGGTGAAATTCGTAGATATTAGGAGGAATACCAGAGGCGAAGGCGGCTTTCTGGACCGATACTGACGCTGAGGCGCGAAAGCGTGGGGAGCAAACA	0	0	0	0	0	0	0	0	0	0	0	0	0.000100311	0	0	0	0	0	0	0	0	0	0	0	0	0	0	0	0	0	0	0	0	0	0	0	0	0	0	0	0	0	0	0	0	0
083f43cf5234e5f63399da0d9065bc3e	D_0__Bacteria;D_1__Firmicutes;D_2__Clostridia;D_3__Clostridiales;D_4__Ruminococcaceae;D_5__uncultured	0.837032	TGCGCAATGGGGGAAACCCTGACGCAGCAACGCCGCGTGAAGGACGAAGGTTTTCGGATTGTAAACTTCTTTTGTTAGGGACGAAGAAATGACGGTACCTGACGAATAAGCTCCGGCTAACTACGTGCCAGCAGCCGCGGTAATACGTAGGGAGCGAGCGTTGTCCGGAATTACTGGGTGTAAAGGGTGCGTAGGCGGCAGAGCAAGTCAGATGTGAAATACACGGGCTTAACCCGTGGGCTGCATTTGAAACTGTTCAGCTTGAGTGGAGCAGAGGCAGGCGGAATTCCCGGTGTAGCGGTGAAATGCGTAGAGATCGGGAGGAACACCAGTGGCGAAGGCGGCCTGCTGGGCTTTAACTGACGCTGAGGCACGAAAGCGTGGGTAGCAAACA	0	0	0	0	0	0	0	0	0	0	0	0	0	0	0	0	0	0	0	0	0	0	0	0	0	0	0	0	0	0	0	0.000184023	0	0	0	0	0	0	0	0	0	0	0	0	0	0
08426e0d776bd9368a68008f0c6e9240	D_0__Bacteria;D_1__Bacteroidetes;D_2__Bacteroidia;D_3__Sphingobacteriales;D_4__Sphingobacteriaceae;D_5__Sphingobacterium;D_6__Sphingobacterium multivorum	0.744434	ATTGGTCAATGGGCGGAAGCCTGAACCAGCCATGCCGCGTGCAGGATGACTGCCCTATGGGTTGTAAACTGCTTTTGTCCAGGAATAAACCTAGATACGTGTATCTGGCTGAATGTACTGGAAGAATAAGGATCGGCTAACTCCGTGCCAGCAGCCGCGGTAATACGGAGGATCCGAGCGTTATCCGGATTTATTGGGTTTAAAGGGTGCGTAGGCGGCCTGTTAAGTCAGGGGTGAAATACGGTGGCTCAACCATCGCAGTGCCTTTGATACTGACGGGCTTGAATCCATTTGAAGTGGGCGGAATAAGACAAGTAGCGGTGAAATGCATAGATATGTCTTAGAACTCCGATTGCGAAGGCAGCTCACTAAGCTGGTATTGACGCTGATGCACGAAAG…	0	0	0	0	0	0	0	0	0	0	0	0	0	0	0	0	0	0	0	0	0	0	0	0	0	0	0	0	0	0	0	0	0	0	0	0	0	0	0	0	0	0.000707235	0	0	0	0
084dfed261ba99a8dc512a8b991ab026	D_0__Bacteria;D_1__Firmicutes;D_2__Clostridia;D_3__Clostridiales;D_4__Christensenellaceae;D_5__Christensenellaceae R-7 group	0.987171	ATTGGGCAATGGGGGAAACCCTGACCCAGCAACGCCGCGTGAGGGAAGAAGGTTTTCGGATTGTAAACCTCTGTCCTTGGGGACGAAATGAATGACGGTACCCGAGGAGGAAGCCCCGGCTAACTACGTGCCAGCAGCCGCGGTAATACGTAGGGGGCGAGCGTTGTCCGGAATGACTGGGCGTAAAGGGCGTGTAGGCGGCGATTTAAGTTTGGAGTGAAAGTCCCGTTTTTAAGATGGGAATTGCTTTGGATACTGGATTGCTTGAGTACAGAAGAGGTAAGCGGAATTCCCGGTGTAGCGGTGAAATGCGTAGAGATCGGGAGGAACACCAGTGGCGAAGGCGGCTTACTGGGCTGTAACTGACGCTGAGGCGCGAAAGCGTGGGGAGCGAACA	0	0	0	0	0	0	0	0	0	0	0	0	0	0	0	0.000102867	0	0	0	0	0	0	0	0	0	0	0	0	0	0	0	0	0	0	0	0	0	0	0	0	0	0	0	0	0	0
0855cadf1820d8ec92735b84199802be	D_0__Bacteria;D_1__Firmicutes;D_2__Clostridia;D_3__Clostridiales;D_4__Ruminococcaceae;D_5__Ruminococcaceae NK4A214 group;D_6__uncultured bacterium	0.77179	ATTGGGCAATGGGCGAAAGCCTGACCCAGCAACGCCGCGTGAAGGAAGAAGGCCTTCGGGTTGTAAACTTCTTTTAAGAGGGACGAAGAAGTGACGGTACCTCTTGAATAAGCCACGGCTAACTACGTGCCAGCAGCCGCGGTAATACGTAGGTGGCGAGCGTTATCCGGATTTACTGGGTGTAAAGGGCGCGTAGGCGGGAATGCAAGTCAGATGTGAAATCCAGGGGCTTAACCCTTGAACTGCATTTGAAACTGTATTTCTTGAGTGTCGGAGAGGTTGACGGAATTCCTAGTGTAGCGGTGAAATGCGTAGATATTAGGAGGAACACCAGTGGCGAAGGCGGTCAACTGGACGATAACTGACGCTGAGGCGCGAAAGCGTGGGGAGCAAACA	0	0	0	0	0	0	0	0	0	0	0	0	0	0	0	0	0.000500952	0	0	0	0	0	0	0	0	0	0	0	0	0	0	0	0	0	0	0	0	0	0	0	0	0	0	0	0	0
0859f5174bceca7f09d1d5eaf401ce49	D_0__Bacteria;D_1__Proteobacteria;D_2__Alphaproteobacteria;D_3__Rhodobacterales;D_4__Rhodobacteraceae;D_5__Gemmobacter	0.979273	CTTAGACAATGGGCGCAAGCCTGATCTAGCCATGCCGCGTGATCGATGAAGGCCTTAGGGTTGTAAAGATCTTTCAGCTGGGAAGATAATGACTGTACCAGCAGAAGAAGCCCCGGCTAACTCCGTGCCAGCAGCCGCGGTAATACGGAGGGGGCTAGCGTTGTTCGGAATTACTGGGCGTAAAGCGCACGTAGGCGGACCAGAAAGTTAGGGGTGAAATCCCGGGGCTCAACCTCGGAACTGCCTCTAAAACTCCTGGTCTTGAGTTCGAGAGAGGTGAGTGGAATTCCGAGTGTAGAGGTGAAATTCGTAGATATTCGGAGGAACACCAGTGGCGAAGGCGGCTCACTGGCTCGATACTGACGCTGAGGTGCGAAAGCGTGGGGAGCAAACA	0	0	0	0	0	0	0	0	0	0	0	0	0	0	0	0	0	0	0	0	0	0	0	0	0	0	0	0	0	0	0	0	0	0	0	0	0	0	0	0	0	0	0	0	0	0
087244d012054077e3c2fbd3e4b4940f	D_0__Bacteria;D_1__Bacteroidetes;D_2__Ignavibacteria;D_3__Ignavibacteriales;D_4__PHOS-HE36;D_5__metagenome;D_6__metagenome	0.748437	ATTGGGCAATGCCCGCAAGGGTGACCCAGCAACGCCGCGTGGAGGATGAAGGCCGTAAGGTTGTAAACTCCTGTTAGAGGAGAAGAACAGTACCGATTGGATCGGTATTTGACTGTACCCTCAGAGAAAGCCCCGGCTAACTACGTGCCAGCAGCCGCGGTAATACGTAGGGGGCAAGCGTTGTCCGGATTTACTGGGTGTAAAGGGCGCGCAGGCGGAATAACAAGTCAGAGGTGAAATCCTACAGCTTAACTGTAGAACTGCCTTTGATACTGTTATTCTTGAGTTCGGGAGAGAGAGACGGAATTCCAGGTGTAGTGGTGAAATACGTAGATATCTGGAAGAACACCAGTTGCGAAGGCGGTCTCTTGGTCCGATACTGACGCTGAGGCGCGAAAG…	0	0	0	0	0	0	0	0	0	0	0	0	0	0.00073758	0	0	0	0	0	0	0	0	0	0	0	0	0	0	0	0	0	0	0	0	0	0	0	0	0	0	0	0	0	0	0	0
088b304318ca24ecdaa82d546e67cb7f	D_0__Bacteria;D_1__Firmicutes;D_2__Clostridia;D_3__Clostridiales;D_4__Ruminococcaceae;D_5__Ruminococcaceae UCG-002	0.999967	ATTGGGCAATGGGCGCAAGCCTGACCCAGCAACGCCGCGTGAAGGAAGAAGGCTTTCGGGTTGTAAACTTCTTTTGTCAGGGACGAGTAGAAGACGGTACCTGACGAATAAGCCACGGCTAACTACGTGCCAGCAGCCGCGGTAATACGTAGGTGGCAAGCGTTGTCCGGATTTACTGGGTGTAAAGGGCGTGTAGCCGGGAGGGCAAGTCAGATGTGAAATCCACGGGCTTAACTCGTGAACTGCATTTGAAACTGTTCTTCTTGAGTATCGGAGAGGCAATCGGAATTCCTAGTGTAGCGGTGAAATGCGTAGATATTAGGAGGAACACCAGTGGCGAAGGCGGATTGCTGGACGACAACTGACGGTGAGGCGCGAAAGCGTGGGGAGCAAACA	0	0	0	0	0	0	0	0	0	0	0	0	0	0	0	0	0	0	0	0	0	0	0	0.000544816	0	0	0	0	0	0	0	0	0	0	0	0	0	0	0	0	0	0	0	0	0	0
089e19feedaeadb05d487f353762e3dd	D_0__Bacteria;D_1__Proteobacteria;D_2__Gammaproteobacteria;D_3__Betaproteobacteriales;D_4__Burkholderiaceae;D_5__Parasutterella	1	GTTGGACAATGGGCGCAAGCCTGATCCAGCTATTCCGCGTGTGGGATGAAGGCCCTCGGGTTGTAAACCACTTTTGTAGAGAACGAAAAGACACCTTCGAATAAAGGATGTTGCTGACGGTACTCTAAGAATAAGCACCGGCTAACTACGTGCCAGCAGCCGCGGTAATACGTAGGGTGCGAGCGTTAATCGGAATTACTGGGCGTAAAGGGTGCGCAGGCGGTTGAGTAAGACAGATGTGAAATCCCCGAGCTTAACTCGGGAATGGCATATGTGACTGCTCGACTAGAGTGTGTCAGAGGGAGGTGGAATTCCACGTGTAGCAGTGAAATGCGTAGATATGTGGAAGAACACCGATGGCGAAGGCAGCCTCCTGGGACATAACTGACGCTCAGGCAC…	0	0	0	0	0	0	0	0	0	0	0	0	0	0	0	0	0	0	0	0	0	0	0	0	0	0	0	0	0	0	0	0	0	0	0	0	0	0	0	0	9.48917e-05	0	0	0	0	0
08bdc569c3db0d043974096414481681	D_0__Bacteria;D_1__Tenericutes;D_2__Mollicutes;D_3__Mycoplasmatales;D_4__Mycoplasmataceae;D_5__Mycoplasma	1	TTTCCACAATGGACGAAAGTCTGATGGAGCGACACAGCGTGCAGGATGAAGGTCTTCGGATCGTAAACTGCTGTTATAAGAGAAGAACAACACTGGTAGGAAATGACCAGTGCCTGACGGTACCTTATCAGAAAGCACCGGCAAACTATGTGCCAGCAGCCGCGGTAATACATAGGGTGCAAGCGTTATCCGGAATTATTGGGCGTAAAGCGTTCGTAGGCGGTTTATTAAGTCTGAAGTCAAAGCTCGGTGCTCAACACCGACCCGCTTTGGATACTGGTAGACTAGAGTTATATAGAGATTAGCGGAACTCCATGTGAAGCGGTGGAATGCGTAGATATATGGAAGAACACCAATGGCGAAGGCAGCTAATTGGATATACACTGACGCTGAGGAACG…	0.000996225	0	0.00338959	0	0.0164161	0.0161513	0.00117887	0.00518	0.000760149	0.0132842	0.0100654	0.00627488	0	0.00600601	0.0261796	0	0	0	0	0	0	0	0	0	0	0	0	0	0	0	0	0	0	0	0	0.00424952	0.0031348	0.00969066	0.00840084	0.00526888	0	0.00427416	0	0	0	0.00347043
08c9501b67b9c964795bdf419c0df5ab	D_0__Bacteria;D_1__Firmicutes;D_2__Clostridia;D_3__Clostridiales;D_4__Lachnospiraceae;D_5__uncultured	0.771244	ATTGCACAATGGGGGAAACCCTGATGCAGCGACGCCGCGTGGGTGAAGAAGTATTTCGGTATGTAAAGCCCTATCAGCAGGGAAGAAAATGACGGTACCTGACTAAGAAGCCCCGGCTAACTACGTGCCAGCAGCCGCGGTAATACGTAGGGGGCAAGCGTTATCCGGATTTACTGGGTGTAAAGGGAGCGTAGGTGGCATGGTAAGCCAGAAGTGAAAACCCAGGGCTCAACCCTGAGGATTGCTTTTGGAACTATCAGGCTGGAGTGCTGGAGGGGTAAGCGGAATTCCTAGTGTAGCGGTGAAATGCGTAGATATTAGGAGGAACACCGGTGGCGAAGGCGGCTTACTGGACAGAAACTGACACTGAGGCTCGAAAGCGTGGGGAGCAAACA	0	0	0	0	0	0	0	0	0	0	0	0	0	0	5.91296e-05	0	0	0	0	0	0	0	0	0	0	0	0	0	0	0	0	0	0	0	0	0	0	0	0	0	0	0	0	0	0	0
08d71f9142eb02e73c45ffa5120ab300	D_0__Bacteria;D_1__Firmicutes;D_2__Clostridia;D_3__Clostridiales;D_4__Clostridiaceae 1;D_5__Clostridium sensu stricto 13	0.999928	ATTGCGCAATGGGGGAAACCCTGACGCAGCAACGCCGCGTGAATGAAGAAGGCCTTAGGGTTGTAAAGTTCTGTTTACAGGGACGATAATGACGGTACCTGTGGAGGAAGCCACGGCTAACTACGTGCCAGCAGCCGCGGTAATACGTAGGTGGCAAGCGTTGTCCGGATTTACTGGGCGTAAAGGATGCGTAGGCGGATGTTTAAGTGAGATGTGAAATACCCGAGCTCAACTTGGGTGCTGCATTTCAAACTGGATATCTAGAGTGCAGGAGAGGAAAGCGGAATTCCTAGTGTAGCGGTGAAATGCGTAGAGATTAGGAAGAACACCAGTGGCGAAGGCGGCTTTCTGGACTGTAACTGACGCTGAGGCATGAAAGCGTGGGGAGCAAACA	0	0	0	0	0.000578258	0.000165371	0	0	0	0	0	0.00337633	0	0	0	0	0	0	0	0	0	0	0	0	0	0	0	0	0	0	0	0	0	0	0	0	0	0	0	0	0	0	0	0	0	0
08e0c7d26fadd5f763a2bfdcbc43db76	D_0__Bacteria;D_1__Firmicutes;D_2__Clostridia;D_3__Clostridiales;D_4__Peptostreptococcaceae;D_5__Terrisporobacter	0.97948	ATTGCACAATGGGCGAAAGCCTGATGCAGCAACGCCGCGTGAGCGATGAAGGCCTTCGGGTCGTAAAGCTCTGTCCTCAAGGAAGATAATGACGGTACTTGAGGAGGAAGCCCCGGCTAACTACGTGCCAGCAGCCGCGGTAATACGTAGGGGGCTAGCGTTATCCGGATTTACTGGGCGTAAAGGGTGCGTAGGTGGTTTCTTAAGTCAGGAGTGAAAGGCTACGGCTCAACCGTAGTAAGCTCTTGAAACTGGGAAACTTGAGTGCAGGAGAGGAAAGTGGAATTCCTAGTGTAGCGGTGAAATGCGTAGATATTAGGAGGAACACCAGTAGCGAAGGCGGCTTTCTGGACTGTAACTGACACTGAGGCACGAAAGCGTGGGGAGCAAACA	0	0	0	0	0	0	0	0	0	0	0	0	0	0	0	0	0	0	0	0	0	0	0	0	0	0	0	0	0	0	0	0	0.00456352	0	0	0	0	0	0	0	0	0	0	0	0	0
08e5ce9b611ef77faaf60f2559d6c928	D_0__Archaea;D_1__Euryarchaeota;D_2__Methanomicrobia;D_3__Methanosarcinales;D_4__Methanosaetaceae;D_5__Methanosaeta	0.997751	AACTTTACAATGCTGGGAACAGCGATAAGGGAACCTCGAGTGCCAGGTTACAAATCTGGCTGTCGTGATGCCTAAAAAGCATTATATAGCAAGGGCCGGGCAAGACCGGTGCCAGCCGCCGCGGTAACACCGGCGGCTCGAGTGGTAACCGTTATTATTGGGTCTAAAGGGTCTGTAGCCGGCCGGATAAGTCTCTTGGGAAATCTGGCAGCTTAACTGTCAGGCTTTCAGGGGATACTGTCTGGCTCGAGGCCGGGAGAGGTGAGAGGTACTTCAGGGGTAGGGGTGAAATCTTGTAATCCTTGAAGGACCACCAGTGGCGAAGGCGTCTCACCAGAACGGACCTGACGGCAAGGGACGAAAGCTAGGGGCACGAACC	0	0	0	0	0	0	0	0	0	0	0	0	0	0	0	0	0	0	0	0	0	0	0	0	0	0	0	0	0	0	0	0	0	8.98101e-05	0	0	0	0	0	0	0	0	0	0	0	0
08eb6f5c80cb78dd94db38b96cba5dea	D_0__Bacteria;D_1__Firmicutes;D_2__Clostridia;D_3__Clostridiales;D_4__Christensenellaceae;D_5__Christensenellaceae R-7 group;D_6__bacterium YE57	0.99691	ATTGGGCAATGGGCGAAAGCCTTACCCAGCAACGCCGCGTGAGGGAAGAAGGTTTTCGGATTGTAAACCTCTGTCCTGGGGGACGAAGGAAGTGACGGTACCCCGGGAGGAAGCCCCGGCTAACTACGTGCCAGCAGCCGCGGTAATACGTAGGGGGCGAGCGTTGTCCGGAATTATTGGGCGTAAAGGGCGCGTAGACGGCCGAGTAAGTTATAGGTGAAAGCCCATCTTTCAAGGATGGAATTGCCTGTAATACTGCCTGGCTTGAGTGCAGGAGAGGGAAGCGGAATTCCTAGTGTAGCGGTGAAATGCGTAGATATTAGGAGGAACACCAGTGGCGAAGGCGGCTTTCTGGACTGTAACTGACGTTGAGGCGCGAAAGCGTGGGGAGCAAACA	0	0	0	0	0	0	0	0	0	0	0	0	0	0	0.000133042	0	0	0	0	0	0	0	0	0	0	0	0	0	0	0	0	0	0	0	0	0	0	0	0	0	0	0	0	0	0	0
08fc734dbaf9083a2bd219ffefbdce9d	D_0__Bacteria;D_1__Rokubacteria;D_2__NC10;D_3__Methylomirabilales;D_4__Methylomirabilaceae;D_5__Sh765B-TzT-35;D_6__uncultured bacterium	0.883346	ACGTAGGGGGCGAGCGTTGTTCGGATTTACTGGGCGTAAAGAGCGCGTAGGCGGTTCGATTAGTCGGAGGTGAAATCCCTCGGCTTAACCGAGGACCCGCGTCCGATACTGTCGAACTTGAGTGCAGGAGAGGAGAGCGGAATTCCCAGTGTAGCGGTGAAATGCGTAGATATTGGGAGGAACACCGGTGGCGAAGGCGGCTCTCTGGACTGTCACTGACGCTGAGGCGCGAAAGCTAGGGGAGCAAACG	0	0	0	0	0	0	0	0	0	0	0	0	0	0	0	0	0	0	0	0	0	0	0	0	0	0	0	0	0	0	0	0.000147218	0	0	0	0	0	0	0	0	0	0	0	0	0	0
08fe3022d7ef5d6c6eb4c869bc43f417	D_0__Bacteria;D_1__Proteobacteria;D_2__Gammaproteobacteria;D_3__Betaproteobacteriales;D_4__Burkholderiaceae;D_5__Kerstersia;D_6__uncultured bacterium	0.929863	TTTGGACAATGGGGGAAACCCTGATCCAGCCATCCCGCGTGTGCGATGAAGGCCTTCGGGTTGTAAAGCACTTTTGGCAGGAAAGAAATCGCACGGGTTAATACCTTGTGTGGATGACGGTACCTGCAGAATAAGCACCGGCTAACTACGTGCCAGCAGCCGCGGTAATACGTAGGGTGCAAGCGTTAATCGGAATTACTGGGCGTAAAGCGTGCGCAGGCGGTTCGGAAAGAAAGGTGTGAAATCCCAAGGCTTAACCTTGGAACTGCATTTTTAACTACCGGGCTAGAGTATGTCAGAGGGGGGTGGAATTCCGCGTGTAGCAGTGAAATGCGTAGATATGCGGAGGAACACCGATGGCGAAGGCAGCCCCCTGGGATAATACTGACGCTCATGCAC…	0	0.000140174	0	0	0	0	0	0	0	0	0	0	0	0	0	0	0	0	0	0	0	0	0	0	0	0	0	0	0	0	0	0	0	0	0	0	0	0	0	0	0	0	0	0	0	0
08feadaa6e62a46c9dbb8c18a0135e9e	D_0__Bacteria	0.913163	ATTAAGCAATGAACGAAAGTTTGACTAAGCTATACCTCTCAGGGTTGGTAAATTTCGTGCCAGCCACCGCGGTCATACGATTAACCCAAACTAATTATTTTCGGCGTAAAACGTGCCAACTATAAATCTCATAATAGAATTAAAATCCAACTTATATGTGAAAATTCATTGTTAGGACCTAAGCCCAATAACGAAAGTAATTCTAATCATTTATATAATGCACGATAGCTAAGACCCAAACTG	0	0	0	0	0	0	0	0	0	0	0	0	0	0.000210737	0	0	0	0	0	0	0	0	0	0	0	0	0	0	0	0	0	0	0	0	0	0	0	0	0	0	0	0	0	0	0	0
0903d1b27bcf307bdd383fc019d8cc12	D_0__Bacteria;D_1__Proteobacteria;D_2__Gammaproteobacteria;D_3__Vibrionales;D_4__Vibrionaceae;D_5__Vibrio;D_6__Vibrio aestuarianus	0.930839	ATTGCACAATGGGCGCAAGCCTGATGCAGCCATGCCGCGTGTATGAAGAAGGCCTTCGGGTTGTAAAGTACTTTCAGTCGTGAGGAAGGTGGTGTTGTTAATAGCAGCATCATTTGACGTTAGCGACAGAAGAAGCACCGGCTAACTCCGTGCCAGCAGCCGCGGTAATACGGAGGGTGCGAGCGTTAATCGGAATTACTGGGCGTAAAGCGCATGCAGGTGGTTCGTTAAGTCAGATGTGAAAGCCCGGGGCTCAACCTCGGAACTGCATTTGAAACTGGCGGACTAGAGTACTGTAGAGGGGGGTAGAATTTCAGGTGTAGCGGTGAAATGCGTAGAGATCTGAAGGAATACCGGTGGCGAAGGCGGCCCCCTGGACAGATACTGACACTCAGATGC…	0.0235424	0	0.00144238	0	0.0035338	0	0	0.001159	0	0.00331163	0.0134029	0.0671444	0.00498211	0	0.00106433	0	0	0	0	0	0	0	0	0	0	0	0	0	0	0	0	0	0	0.00132919	0	0	0	0	0	0	0.000632611	0	0	0	0.00962535	0.163509
091cb4ade5b7c22aae8172a435a9c9c9	D_0__Bacteria;D_1__Firmicutes;D_2__Clostridia;D_3__Clostridiales;D_4__Family XIII;D_5__Family XIII AD3011 group	0.963255	ATTGCACAATGGGCGAAAGCCTGATGCAGCAACGCCGCGTGAAGGAAGAAGGTCTTCGGATCGTAAACTTCTGTCCTTGGGGAAGATAATGACGGTACCCTTGGAGGAAGCCCCGGCTAACTACGTGCCAGCAGCCGCGGTAATACGTAGGGGGCAAGCGTTATCCGGAATTATTGGGCGTAAAGAGTGCGTAGGTGGTTACTTAAGCGCGGGGTTTAAGGCAATGGCTCAACCATTGTTCGCCCTGCGAACTGGGTTACTTGAGTGCAGGAGAGGAAAGCGGAATTCCTAGTGTAGCGGTGAAATGCGTAGATATTAGGAGGAACACCAGTGGCGAAGGCGGCTTTCTGGACTGTTACTGACACTGAGGCACGAAAGTGTGGGGAGCAAACA	0	0	0	0	0	0	0	0	0	0	0	0	0	0	0	0	0	0	0	0	0	0	0	0	0	0	0	0	0	0	0	0	0	0	0.00024667	0	0	0	0	0	0	0	0	0	0	0
092d9733e50c39c8846b111ffb2ad418	D_0__Bacteria;D_1__Proteobacteria;D_2__Deltaproteobacteria;D_3__Myxococcales;D_4__Nannocystaceae;D_5__Nannocystis;D_6__metagenome	0.97134	ATTGCGCAATGGGCGAAAGCCTGACGCAGCCACGCCGCGTGAGCGATGAAGGCCTTCGGGTCGTAAAGCTCTGTGGGGAGAGAAGAATAAAGCCTGTGAAGAGCGGGCCTTGACGGTATCTCCTTAGCAAGCACCGGCTAACTCCGTGCCAGCAGCCGCGGTAATACGGAGGGTGCAAACGTTGCTCGGAATCATTGGGCGTAAAGCGCACGTAGGCGGCGAAGTAAGTTGGGTGTGAAAGCCCCGGGCTCAACCCGGGAAGTGCATTCAAAACTGTTTCGCTTGAATCTCGGAGGGGGTCAGAGAATTCCCGGTGTAGAGGTGAAATTCGTAGATATCGGGAGGAATACCAGTGGCGAAGGCGCTGACCTGGACGAAGATTGACGCTGAGGTGCGAAA…	0	0	0	0	0	0	0	0	0	0	0	0	0	0.000289763	0	0	0	0	0	0	0	0	0	0	0	0	0	0	0	0	0	0	0	0	0	0	0	0	0	0	0	0	0	0	0	0
09471f28394e8250b08ca6c0da46e46d	D_0__Bacteria;D_1__Proteobacteria;D_2__Gammaproteobacteria;D_3__Alteromonadales;D_4__Shewanellaceae;D_5__Shewanella	1	ATTGCACAATGGGGGAAACCCTGATGCAGCCATGCCGCGTGTGTGAAGAAGGCCTTCGGGTTGTAAAGCACTTTCAGTAGGGAGGAAAGGTAGCAGTTTAATACGCTGTTGCTGTGACGTTACCTACAGAAGAAGGACCGGCTAACTCCGTGCCAGCAGCCGCGGTAATACGGAGGGTCCGAGCGTTAATCGGAATTACTGGGCGTAAAGCGTGCGCAGGCGGTTTGTTAAGCCAGATGTGAAAGCCCCGGGCTCAACCTGGGAATTGCATTTGGAACTGGCGAACTAGAGTCTTGTAGAGGGAGGTAGAATTTCAGGTGTAGCGGTGAAATGCGTAGATATCTGAAGGAATACCGGTGGCGAAGGCGGCCTCCTGGACAAAGACTGACGCTCATGCAC…	0	0	0	0	0	0.000220495	8.03772e-05	0	0	0	0	0	0	0	0	0	0	0	0	0	0	0	0	0	0	0	0	0	0	0	0	0	0	0	0	0	0	0	0	0	0	0	0	0	0	0
094b47fe7565de760f8f06c8efc336eb	D_0__Bacteria;D_1__Bacteroidetes;D_2__Bacteroidia;D_3__Bacteroidales;D_4__Bacteroidaceae;D_5__Bacteroides	1	ATTGGTCAATGGACGAGAGTCTGAACCAGCCAAGTAGCGTGAAGGATGACTGCCCTATGGGTTGTAAACTTCTTTTATATGGGAATAAAGTTCTCCACGTGTGGAGTTTTGTATGTACCATTATGAATAAGCATCGGCTAACTCCGTGCCAGCAGCCGCGGTAATACGGAGGATGCGAGCGTTATCCGGATTTATTGGGTTTAAAGGGAGCGTAGGTGGACTGGTAAGTCAGTTGTGAAAGTTTGCGGCTCAACCGTAAAATTGCAGTTGATACTGTCAGTCTTGAGTACAGTAGAGGTGGGCGGAATTCGTGGTGTAGCGGTGAAATGCTTAGATATCACGAAGAACTCCGATTGCGAAGGCAGCTCACTAGACTGCAACTGACACTGAGGCTCGAAA…	0	0	0	0	0	0	0	0	0	0	0	0	0	0	0	0	0	0	0	0	0	0	0	0	0	0	0	0	0	0	0	0	0	0	0	0	0.000417973	0	0	0	0	0	0	0	0	0
0953b3e3aada5a82b471e28d9782a635	D_0__Bacteria;D_1__Firmicutes;D_2__Clostridia;D_3__Clostridiales;D_4__Lachnospiraceae;D_5__Lachnospiraceae NK4A136 group;D_6__uncultured bacterium	0.850703	ATTGCACAATGGGGGAAACCCTGATGCAGCGACGCCGCGTGAGTGAAGAAGTATCTCGGTATGTAAAGCTCTATCAGCAGGAAAGATAATGACGGTACCTGACTAAGAAGCCCCGGCTAACTACGTGCCAGCAGCCGCGGTAATACGTAGGGGGCAAGCGTTATCCGGATTTACTGGGTGTAAAGGGAGCGTAGACGGCAGCGCAAGTCTGGAGTGAAATGCCGGGGCCCAACCCCGGAACTGCTTTGGAAACTGTGCAGCTCGAGTGCAGGAGAGGTAAGCGGAATTCCTAGTGTAGCGGTGAAATGCGTAGATATTAGGAGGAACACCAGTGGCGAAGGCGGCTTACTGGACTGTAACTGACGTTGAGGCTCGAAAGCGTGGGGAGCAAACA	0	0	0	0	0	0	0	0	0	0	0	0	0	0	0	0	0	0	0	0	0	0	0	0	0	0	0	0	0	0	0	0	0	0	0	0	0	0	0	0	0	0	0	0	0	0
095b5c47116d1f1294c9ab751d4103c0	D_0__Bacteria;D_1__Firmicutes;D_2__Clostridia;D_3__Clostridiales;D_4__Gracilibacteraceae;D_5__Lutispora;D_6__uncultured bacterium	0.774685	ATTGCACAATGGAGGGAACTCTGATGCAGCAACGCCGCGTGGAGGAAGAAGGTTTTCGGATTGTAAACTCCTGTCATTTGGGACGATAATGACGGTACCAAAGGAGGAAGCCACGGCTAACTACGAGCCAGCAGCCGCGGTAATACGTAGGTGGCGAGCGTTGTCCGGAATTACTGGGCGTAAAGGGCGCGTAGGCGGCCAAATAAGTCAGATGTGAAACCCCTAGGCTCAACTTAGGGCTTGCATTTGAAACTGATTGGCTTGTGTGTCGGAGAGGGAAGCGGAATTCCTAGTGTAGCGGTGAAATGCGTAGATATTAGGAGGAACACCAGTGGCGAAGGCGGCTTTCTGGACGATAACTGACGCTGAGGCGCGAAAGCGTGGGGAGCAAACA	0	0	0	0	0	0	0	0	0	0	0	0	0	0	0	0.000235125	0	0	0	0	0	0	0	0	0	0	0	0	0	0	0	0	0	0	0	0	0	0	0	0	0	0	0	0	0	0
095c197d71d1cc7338fb5b86bc6a72a1	D_0__Bacteria;D_1__Firmicutes;D_2__Clostridia;D_3__Clostridiales;D_4__Clostridiaceae 1;D_5__Clostridium sensu stricto 1;D_6__Clostridium sp. ND2	0.999136	ATTGCACAATGGGGGAAACCCTGATGCAGCAACGCCGCGTGAGTGATGACGGTCTTCGGATTGTAAAGCTCTGTCTTTGGGGACGATAATGACGGTACCCAAGGAGGAAGCCACGGCTAACTACGTGCCAGCAGCCGCGGTAATACGTAGGTGGCGAGCGTTATCCGGAATTATTGGGTGTAAAGGGAGCGTAGGCGGATAATTAAGTGGGATGTGAAATACTCAGGCTCAACCTGGGGCTGCATTCCAAACTGATTATCTAGAGTGCAGGAGAGGAGAGTGGAATTCCTAGTGTAGCGGTGAAATGCGTAGAGATTAGGAAGAACACCAGTGGCGAAGGCGACTCTCTGGACTGTAACTGACGCTGAGGCTCGAAAGCGTGGGGAGCAAACA	0	0	0	0	0	0	0	0	0	0	0	0	0	0	0	0	0	0	0	0	0	0	0	0	0	0	0	0	0	0	0	0	0.000157363	0	0	0	0	0	0	0	0	0	0	0	0	0
0964075389d8d635036008479532b780	D_0__Bacteria;D_1__Firmicutes;D_2__Clostridia;D_3__Clostridiales;D_4__Clostridiaceae 1;D_5__Clostridium sensu stricto 12	0.714578	ATTGCACAATGGGGGAAACCCTGATGCAGCAACGCCGCGTGAGTGATGACGGTCTTCGGATTGTAAAACTCTGTCTTTTGGGACGATAATGACGGTACCAAAGGAGGAAGCCACGGCTAACTACGTGCCAGCAGCCGCGGTAATACGTAGGTGGCAAGCGTTGTCCGGATTTACTGGGCGTAAAGGGTGCGTAGGTGGACAAATAAGTGAGATGTGAAATCCCCGAGCTTAACTTGGGGGCTGCATTTCAAACTGTTTGTCTAGAGTGCAGGAGAGGAAAGCAGAATTCCTAGTGTAGCGGTGAAATGCGTAGAGATTAGGAAGAATACCAGTGGCGAAGGCGGCTTTCTGGACTGTAACTGACACTGAGGCACGAAAGCGTGGGGAGCGAACA	0	0	0	0	0	0	0	0	0	0	0	0	0	0	0	0	0	0	0	0	0	0	0	0	0	0	0	0	0	0	0	0.000349644	0	0	0	0	0	0	0	0	0	0	0	0	0	0
096f067467b01dc0f39554a183273e57	D_0__Bacteria;D_1__Bacteroidetes;D_2__Bacteroidia;D_3__Bacteroidales;D_4__Muribaculaceae;D_5__uncultured bacterium;D_6__uncultured bacterium	0.882507	ATTGGTCAATGGGCGGGAGCCTGAACCAGCCAAGTCGCGTGAGGGAAGACGGTCCTATGGATTGTAAACCTCTTTTGTCGGGGAGCAAAGAGGCCACGTGTGGTCAAAAGCGAGAGTACCCGAAGAAAAAGCATCGGCTAACTCCGTGCCAGCAGCCGCGGTAATACGGAGGATGCGAGCGTTATCCGGATTTATTGGGTTTAAAGGGTGCGTAGGCGGGACGTTAAGTCAGCGGTAAAAATGCGGAGCTCAACTCCGTCGAGCCGTTGAAACTGCCGTTCTTGAGTGAGCGAGAAGTATGCGGAATGCGTGGTGTAGCGGTGAAATGCATAGATATCACGCAGAACTCCGATTGCGAAGGCAGCATACCGGCGCTCAACTGACGCTGAAGCACGAAGG…	0	0	0	0	0	0	0	0	0	0	0	0	0	0.000632211	0	0	0	0	0	0	0	0	0	0	0	0	0	0	0	0	0	0	0	0	0	0	0	0	0	0	0	0	0	0	0	0
0971f0125e1c78634a39912489732955	D_0__Bacteria;D_1__Firmicutes;D_2__Clostridia;D_3__Clostridiales;D_4__Lachnospiraceae;D_5__Lachnospiraceae FCS020 group;D_6__uncultured bacterium	0.907645	ATTGCACAATGGGGGAAACCCTGATGCAGCGACGCCGCGTGGGTGAAGAAGTATTTCGGTATGTAAAGCCCTATCAGCAGGGAAGAAGATGACAGTACCTGACTAAGAAGCCCCGGCTAACTACGTGCCAGCAGCCGCGGTAATACGTAGGGGGCAAGCGTTATCCGGATTTACTGGGTGTAAAGGGAGCGTAGGTGGCATAGCAAGCCAGAAGTGAAAACCCGGGGCTCAACCCCGCGGATTGCTTTTGGAACTGTTAAGCTGGAGTGCAGGAGGGGCAGGCGGAATTCCTAGTGTAGCGGTGAAATGCGTAGATATTAGGAGGAACACCGGTGGCGAAGGCGGCCTGCTGGACTGTAACTGACACTGAGGCTCGAAAGCGTGGGGAGCAAACA	0	0	0	0	0	0	0	0	0	0	0	0	0	0	0	0	0	0	0	0	0	0	0	0	0	0	0	0	0	0	0	0	0	0	0.000227695	0	0	0	0	0	0	0	0	0	0	0
0984238b7f611d13aaa0b957fddb4de9	D_0__Bacteria;D_1__Proteobacteria;D_2__Gammaproteobacteria;D_3__Alteromonadales;D_4__Shewanellaceae;D_5__Shewanella;D_6__Shewanella aquimarina	0.797943	GTTGCACAATGGGCGCAAGCCTGATGCAGCCATGCCGCGTGTGTGAAGAAGGCCTTCGGGTTGTAAAGCACTTTCAGCGAGGAGGAAAGGTTAACGGTTAATACCCGTTAGCTGTGACGTTACTCGCAGAAGAAGCACCGGCTAACTTCGTGCCAGCAGCCGCGGTAATACGAGGGGTGCAAGCGTTAATCGGAATTACTGGGCGTAAAGCGTACGCAGGCGGTTGATTAAGCGAGATGTGAAAGCCCCGGGCTTAACCTGGGAACTGCATTTCGAACTGGTCAACTAGAGTCTTGTAGAGGGGGGTAGAATTTCAGGTGTAGCGGTGAAATGCGTAGAGATCTGAAGGAATACCGGTGGCGAAGGCGGCCCCCTGGACAAAGACTGACGCTCAGGTAC…	0	0	0	0	0	0	0	0	0	0	0	0	0	0	0	0	0	0	0	0	0	0	0	0	0	0	0	0	0	0	0	0	0	0	0	0	0	0	0	0	0	0	0	0	0.0043782	0
0988cd4965309c1b246587a5734057d2	D_0__Bacteria;D_1__Bacteroidetes;D_2__Bacteroidia;D_3__Bacteroidales;D_4__Muribaculaceae;D_5__uncultured bacterium;D_6__uncultured bacterium	0.834437	ATTGGTCAATGGGCGCGAGCCTGAACCAGCCAAGTCGCGTGAGGGAAGACGGCCCTACGGGTTGTAAACCTCTTTTGTCGGGGAGCAAGGACTGCCACGTGTGGCAGGGCGAGAGTACCCGAAGAAAAAGCATCGGCTAACTCCGTGCCAGCAGCCGCGGTAATACGGAGGATGCGAGCGTTATCCGGATTTATTGGGTTTAAAGGGTGCGTAGGCGGAACCTTAAGTCAGCGGTAAAATGTCGGTGCTCAACGCCGGCCGGCCGTTGAAACTGAGGTTCTTGAGTGAGCGAGAAGTATGCGGAATGCGTGGTGTAGCGGTGAAATGCATAGATATCACGCAGAACTCCGATTGCGAAGGCAGCATACCGGCGCTCAACTGACGCTGAGGCACGAAAGC…	0	0	0	0	0	0	0	0	0	0	0	0	0	0	0	0	0	0	0	0	0	0	0	0	0	0	0	0	0	0	0	0	0	0	1.89746e-05	0	0	0	0	0	0	0	0	0	0	0
098fe800e61033af0a9cce8962a7226c	D_0__Bacteria;D_1__Tenericutes;D_2__Mollicutes;D_3__Acholeplasmatales;D_4__Acholeplasmataceae;D_5__Acholeplasma	0.996222	TTTCGGCAATGGGGGCAACCCTGACCGAGCAATGCCGCGTGAATGACGAAGCACTTCGGTGCGTAAAGTTCTTTTATTGAGGAAGAACGATCCATATAGGAAATGATATGGATGTGACGGTACTCAATGAATAAGCCCCGGCTTACTATGTGCCAGCAGCCGCGGTAATACATAGGGGGCGAGCGTTATCCGGAATTATTGGGCGTAAAGGGTGCGTAGGCGGCCAAACAAGTCTAAGGTATAAGTGCAGTGCTCAACACTGTGAGGCTTTGGAAACTGTATGGCTAGAGAGAGGTAGAGGCAAGTGGAATTCCATGTGTAGCGGTAATATGCGTAAATATATGGAGGAACACCAGTGGCGAAGGCGGCTTGCTGGGCCTTATCTGACGCTGAGGCACG…	0	0	0	0	0	0	0	0	0	0	0	0	0	0	0	0	0	0	0	0	0	0	0	6.05351e-05	0	0	0	0	0	0	0	0	0	0	0	0	0	0	0	0	0	0	0	0	0	0
09983197a335b97c8b4f743debad949a	D_0__Bacteria;D_1__Firmicutes;D_2__Bacilli;D_3__Bacillales;D_4__Paenibacillaceae;D_5__Saccharibacillus	0.99495	CTTCCGCAATGGGCGAAAGCCTGACGGAGCAACGCCGCGTGAGTGATGAAGGTTTTCGGATCGTAAAGCTCTGTTGCCAGGGAAGAACGTCCAGGTGAGTAACTGCACCTGGAGTGACGGTACCTGAGAAGAAAGCCCCGGCTAACTACGTGCCAGCAGCCGCGGTAATACGTAGGGGGCAAGCGTTGTCCGGAATTATTGGGCGTAAAGCACGTGCAGGCGGCTTCTTAAGTTGGGTGTTTAAGACCGGGGCTCAACCCCGGCTCGCACCCAAAACTGGGAAGCTTGAGTGTAGGAGAGGAAAGTGGAATTCCACGTGTAGCGGTGAAATGCGTAGAGATGTGGAGGAACACCAGTGGCGAAGGCGACTTTCTGGCCTATAACTGACGCTGAGGCGCG…	0	0	0	0	0	0	0	0	0	0	0	0	0	0	0.000192171	0	0	0	0	0	0	0	0	0	0	0	0	0	0	0	0	0	0	0	0	0	0	0	0	0	0	0	0	0	0	0
099874ce58d67ecc62231b544864341a	D_0__Bacteria;D_1__Proteobacteria;D_2__Deltaproteobacteria;D_3__Bdellovibrionales;D_4__Bacteriovoracaceae;D_5__Peredibacter;D_6__uncultured Peredibacter sp.	0.991689	ATTGCACAATGGGGGAAACCCTGATGCAGCAATGCCACGTGAGTGAGGAAGGCCCTCGGGTTGTAAAGCTCTGTCCTATAGGAAGAACGGCATTATGGTTAATACCCATAGTGTTTGACGGTACTATAGAAGAAAGCACCGGCTAACTCCGTGCCAGCAGCCGCGGTAATACGGAGGGTGCAAGCGTTGTTCGGATTTACTGGGCGTAAAGCGCGCGCAGGCGGACTAGCAAGTCAGATGTGAAATCTCGGGGCTCAACCCCGAAACTGCGTCTGAAACTGTTAGTCTTGAGTATCAGAGGGGGCAGGGGAATTTCACGTGTAGGGGTAAAATCCGTAGAGATGTGAAGGAACACCGGTGGCGAAGGCGCCTGCCTGGATGATTACTGACGCTGAGGCG…	0	0	0	0	0	0	0	0	0	0	0	0	0	0	0	0	0	0	0	0	0	0	0	0	0	4.36491e-05	0	0	0	0	0	0	0	0	0	0	0	0	0	0	0	0	0	0	0	0
09a652870cf00f59390bf9160299130d	D_0__Bacteria;D_1__Proteobacteria;D_2__Gammaproteobacteria;D_3__Gammaproteobacteria Incertae Sedis;D_4__Unknown Family;D_5__Acidibacter	0.903191	ATTGGACAATGGGCGAAAGCCTGATCCAGCGACGCCGCGTGTGTGAAGAAGGCCTGCGGGTTGTAAAGCACTTTTAGTGGGGATGAAAAGCCTAGAGCTAATACCTCTGGGTCTTGACCTAACCCACAGAAAAAGCACCGGCTAACTCTGTGCCAGCAGCCGCGGTAATACAGAGGGTGCGAGCGTTAATCGGAATTACTGGGCGTAAAGCGTGCGTAGACGGTCATCTAAGTCGGATGTGAAATCCCCGGGCTCAACCTGGGAATTGCATTCGATACTGGATGGCTAGGGTGCGGAAGAGGGAAGCGGAATTTCCGGTGTAGCGGTGAAATGCGTAGATATCGGAAGGAACACCAGTGGCGAAAGCGGCTTCCTGGTCCAGCACCGACGTTCAGGCAC…	0	0	0	0	0	0	0	0	0	0	0	0	0	0.000131711	0	0	0	0	0	0	0	0	0	0	0	0	0	0	0	0	0	0	0	0	0	0	0	0	0	0	0	0	0	0	0	0
09a8e007a4f8e25537b8bb36259385f1	D_0__Bacteria;D_1__Proteobacteria;D_2__Gammaproteobacteria;D_3__Betaproteobacteriales;D_4__Burkholderiaceae	1	TTTGGACAATGGGCGAAAGCCTGATCCAGCAATGCCGCGTGCAGGATGAAGGCCTTCGGGTTGTAAACTGCTTTTGTACGGAACGAAAAGTCTCGGGATAATACCCTGGGACCATGACGGTACCGTAAGAATAAGCACCGGCTAACTACGTGCCAGCAGCCGCGGTAATACGTAGGGTGCAAGCGTTAATCGGAATTACTGGGCGTAAAGCGTGCGCAGGCGGTTATATAAGACAGATGTGAAATCCCCGGGCTCAACCTGGGAACTGCATTTGTGACTGTATAGCTAGAGTACGGTAGAGGGGGATGGAATTCCGCGTGTAGCAGTGAAATGCGTAGATATGCGGAGGAACACCGATGGCGAAGGCAATCCCCTGGACCTGTACTGACGCTCATGCAC…	0	0	0.000168277	0	0	0.00044099	0	0.000212877	0	0.000451586	0.00164225	0.00270744	0.00103655	0	0	0	0	0	0	0	0	0	0	0	0	0	0	0	0	0	0	0	0	0	0	0	0	0	0	0	0	0	0	0	0	0
09b3453cea6bcc06144da40f1d63014f	D_0__Bacteria;D_1__Firmicutes;D_2__Clostridia;D_3__Clostridiales;D_4__Ruminococcaceae	1	ATTGGGCAATGGACGCAAGTCTGACCCAGCAACGCCGCGTGAAGGAAGAAGGCTTTCGGGTTGTAAACTTCTTTTAAGGGGGAAGAGCAGAAGACGGTACCCCTTGAATAAGCCACGGCTAACTACGTGCCAGCAGCCGCGGTAATACGTAGGTGGCAAGCGTTGTCCGGATTTACTGGGTGTAAAGGGCGTGCAGCCGGAGAGGCAAGTCAGATGTGAAATCCGCGGGCTCAACCCGCGAACTGCATTTGAAACTGCTTCCCTTGAGTATCGGAGAGGTAACCGGAATTCCTAGTGTAGCGGTGAAATGCGTAGATATTAGGAAGAACACCAGTGGCGAAGGCGGGTTACTGGACGACAACTGACGGTGAGGCGCGAAAGCGTGGGGAGCAAACA	0	0	0	0	0	0	0	0	0	0	0	0	0	0.00105369	0	0	0	0	0	0	0	0	0	0	0	0	0	0	0	0	0	0	0	0	0	0	0	0	0	0	0	0	0	0	0	0
09bea051f99730f840119bb5c8155da5	D_0__Bacteria;D_1__Fusobacteria;D_2__Fusobacteriia;D_3__Fusobacteriales;D_4__Fusobacteriaceae;D_5__Fusobacterium;D_6__gut metagenome	0.783546	ATTGGACAATGGACCAAAAGTCTGATCCAGCAATTCTGTGTGCACGATGACGGTCTTCGGATTGTAAAGTGCTTTCAGTTGGGAAGAAAAAAATGACGGTACCAACAGAAGAAGCGACGGCTAAATACGTGCCAGCAGCCGCGGTAATACGTATGTCGCAAGCGTTATCCGGATTTATTGGGCGTAAAGCGCGTCTAGGTGGTTTGGTAAGTCTGATGTTAAAATGCGGAGCTCAACTCCGTATTGCGTTGGAAACTGCCTAACTAGAGTATCGGAGAGGTGGGCGGAACTACAAGTGTAGAGGTGAAATTCGTAGATATTTGTAGGAATGCCGATAGAGAAGTCAGCTCACTGGACGAATACTGACACTGAAGCGCGAAAGCATGGGGAGCAAACAGG…	0	0	0	0	0	0	0	0	0	0	0	0	0.000133748	0	0	0	0	0	0	0	0	0	0	0	0	0	0	0	0	0	0	0	0	0	0	0	0	0	0	0	0	0	0	0	0	0
09c49c43ebc3f0d7f6afe5062455e108	D_0__Bacteria;D_1__Actinobacteria;D_2__Coriobacteriia;D_3__Coriobacteriales;D_4__Eggerthellaceae;D_5__uncultured;D_6__uncultured bacterium	0.999992	TTTGCGCAATGGAGGCAACTCTGACGCAGCAACGCCGCGTGCGGGATGAAGGCCCTCGGGTTGTAAACCGCTTTCAGCAGGGAAGACTTCGACTGTACCTGCAGAAGAAGCCCCGGCTAACTACGTGCCAGCAGCCGCGGTAATACGTAGGGGGCGAGCGTTATCCGGATTCATTGGGCGTAAAGCGCGCGTAGGCGGCTCGCCAAGCGGGATCTCAAACCTGAGGGCTCAACCCCCAGCAGGATCCCGGACTGGCGGGCTCGAGTTCGGTAGGGGAAGGCGGAACTCCCAGTGTAGCGGTGAAATGCGCAGATATTGGGAGGAACACCGATGGCGAAGGCAGCCTTCTGGGCCGCAACTGACGCTGAGGTGCGAAAGCTAGGGGAGCGAACA	0	0	0	0	0	0	0	0	0	0	0	0	0	0	0	0	0	0	0	0	0	0	0	0	0	0	0	0	0	0	0	0	0	0	0	0	0	0	0	0	0	0	5.62635e-05	0	0	0
09c98152975a9f00dbda13be57e28ff9	D_0__Bacteria;D_1__Bacteroidetes;D_2__Bacteroidia;D_3__Bacteroidales;D_4__Prevotellaceae;D_5__Prevotella 9	1	GTTGGTCAATGGACGAGAGTCTGAACCAGCCAAGTAGCGTGCAGGATGACGGCCCTATGGGTTGTAAACTGCTTTTATAAGGGAATAAAGTGAGTCTCGTGAGGCTTTTTGCATGTACCTTATGAATAAGGACCGGCTAATTCCGTGCCAGCAGCCGCGGTAATACGGAAGGTCCGGGCGTTATCCGGATTTATTGGGTTTAAAGGGAGCGTAGGCCGGAGATTAAGCGTGTTGTGAAATGTAGATGCTCAACATCTGCACTGCAGCGCGAACTGGTTTCCTTGAGTACGCACAAAGTGGGCGGAATTCGTGGTGTAGCGGTGAAATGCTTAGATATCACGAAGAACTCCGATTGCGAAGGCAGCTCACTGGAGCGCAACTGACGCTGAAGCTCGAAAG…	0	0	0	0	0	0	0	0	0	0	0	0	0	0	0	0	0.000257632	0	0	0	0	0	0	0	0	0	0	0	0	0	0	0	0	0	0	0	0	0	0	0	0	0	0	0	0	0
09d4c7eb2fb4091abeb42f2255c09719	D_0__Bacteria;D_1__Firmicutes;D_2__Clostridia;D_3__Clostridiales;D_4__Peptococcaceae;D_5__Desulfotomaculum;D_6__Desulfotomaculum acetoxidans DSM 771	0.772492	CTTCCGCAATGGGCGAAAGCCTGACGGAGCAACGCCGCGTGAGCGAAGAAGGTCTTCGGATTGTAAAGCTCTGTGATATTGGACGAACAGTTTTCCTGTGAATAATGGGAAGAAATGACGGTACAATAAGAGGAAGCCACGGCTAACTACGTGCCAGCAGCCGCGGTAATACGTAGGTGGCAAACGTTGTCCGGAATTACTGGGCGTAAAGGGCGAGTAGGTGGTTTATTAAGTCAGAAGTGAAAACTCCGGGCTCAACTTGGAGACTGCTCCTGAAACTGGTAGACTTGAGTGCAGGAGAGGGAAGTGGAATTCCTAGTGTAGCGGTGAAATGCGTAGATATTAGGAGGAACACCAGTGGCGAAGGCGACTTCCTGGCCTGTAACTGACACTGAGGCG…	0	0	0	0	0	0	0	0	0	0	0	0	0	0	0	0	0	0	0	0	0	0	0	0	0	0	0	0	0	0	0	0	5.9011e-05	0	0	0	0	0	0	0	0	0	0	0	0	0
09d5fe4e765d5aacab273d6f76e7b22d	D_0__Bacteria;D_1__Bacteroidetes;D_2__Bacteroidia;D_3__Bacteroidales;D_4__Bacteroidaceae;D_5__Bacteroides	1	ATTGGTCAATGGGCGAGAGCCTGAACCAGCCAAGTAGCGTGAAGGATGAAGGTTCTATGGATTGTAAACTTCTTTTATACGGGAATAAAACCTCCCACGTGTGGGAGCTTGTATGTACCGTATGAATAAGCATCGGCTAACTCCGTGCCAGCAGCCGCGGTAATACGGAGGATGCGAGCGTTATCCGGATTTATTGGGTTTAAAGGGAGCGCAGACGGGAGATTAAGTCAGCTGTGAAAGTTTGCGGCTCAACCGTAAAATTGCAGTTGATACTGGTTTCCTTGAGTGCGGTTGAGGTGTGCGGAATTCGTGGTGTAGCGGTGAAATGCTTAGATATCACGAAGAACCCCGATTGCGAAGGCAGCACACTAAGCCGTAACTGACGTTCATGCTCGAAAG…	0	0	0	0	0	0	0	0	0	0	0	0	0	0	0	0	0	0	0	0	0	0	0	0	0	0	0	0	0	0	0	0	0	0	0.000815908	0	0	0	0	0	0	0	0	0	0	0
09f5afeceeb75a84988fd3d6645b1b48	D_0__Bacteria;D_1__Bacteroidetes;D_2__Bacteroidia;D_3__Bacteroidales;D_4__Bacteroidaceae;D_5__Bacteroides	1	ATTGGTCAATGGACGAGAGTCTGAACCAGCCAAGTAGCGTGAAGGATGACTGCCCTATGGGTTGTAAACTTCTTTTATATGGGAATAAAGTTCAGTATGTATACTGTTTTGTATGTACCATATGAATAAGGATCGGCTAACTCCGTGCCAGCAGCCGCGGTAATACGGAGGATCCGAGCGTTATCCGGATTTATTGGGTTTAAAGGGAGCGTAGGCGGACGCTTAAGTCAGTTGTGAAAGTTTGCGGCTCAACCGTAAAATTGCAGTTGATACTGGGTGTCTTGAGTGCAGCAGAGGTAGGCGGAATTCGTGGTGTAGCGGTGAAATGCTTAGATATCACGAAGAACTCCGATTGCGAAGGCAGCTTACTGGACTGTAACTGACGCTGATGCTCGAAAG…	0	0	0	0	0	0	0	0	0	0	0	0	0	0	0	0.000161648	0.00068702	0	0	0	0	0	0	0	0	0	0	0	0	0	0	0	0	0	0	0	0	0	0	0	0	0	0	0	0	0
09f86dc167b43340170542c3acdf34cc	D_0__Bacteria;D_1__Actinobacteria;D_2__Actinobacteria;D_3__Bifidobacteriales;D_4__Bifidobacteriaceae;D_5__Bifidobacterium;D_6__Bifidobacterium longum subsp. longum	0.861775	ATTGCACAATGGGCGCAAGCCTGATGCAGCGACGCCGCGTGAGGGATGGAGGCCTTCGGGTTGTAAACCTCTTTTATCGGGGAGCAAGCGAGAGTGAGTTTACCCGTTGAATAAGCACCGGCTAACTACGTGCCAGCAGCCGCGGTAATACGTAGGGTGCAAGCGTTATCCGGAATTATTGGGCGTAAAGGGCTCGTAGGCGGTTCGTCGCGTCCGGTGTGAAAGTCCATCGCTTAACGGTGGATCCGCGCCGGGTACGGGCGGGCTTGAGTGCGGTAGGGGAGACTGGAATTCCCGGTGTAACGGTGGAATGTGTAGATATCGGGAAGAACACCAATGGCGAAGGCAGGTCTCTGGGCCGTTACTGACGCTGAGGAGCGAAAGCGTGGGGAGCGAACA	0	0.00779366	0.000528872	0.0600164	0.00134927	0.00165371	0.000133962	0.00548749	0.000403829	0.00534377	0.00129791	0.000127409	0.00187247	0	0	0.00229247	0	0	0	0	0	0	0	0.000343032	0	0	0	0	0	0	0	0	0	0.000377203	0	0.000256947	0	0	0	0	0	0	0	0	0	0
09fcd471354b8d5cd2ff21c77c6998f3	D_0__Bacteria;D_1__Proteobacteria;D_2__Gammaproteobacteria;D_3__Alteromonadales;D_4__Moritellaceae;D_5__Moritella	0.998879	ATTGCACAATGGGGGAAACCCTGATGCAGCCATACCGCGTGTATGAAGAAGGCCTTAGGGTTGTAAAGTACTTTCAGCGAGGAGGAAAGGGTGCAGGTTAATACCCTGTATCTGTGACGTTACTCGCAGAAGAAGCACCGGCTAACTCCGTGCCAGCAGCCGCGGTAATACGGAGGGTGCAAGCGTTAATCGGAATTACTGGGCGTAAAGCGCATGCAGGCGGTTTGTTAAGCGAGATGTGAAAGCCCCGGGCTCAACCTGGGAACAGCATTTCGAACTGGCAAACTAGAGTTCTTGAGAGGGTGGTAGAATTTCAGGTGTAGCGGTGAAATGCGTAGAGATCTGAAGGAATACCAGTGGCGAAGGCGGCCACCTGGCAAGTAACTGACGCTCAGATGC…	0	0	0	0	0	0	0	0	0	0	0	0	0	0	0	0	0	0	0	0	0	0	0	0	0	0	0	0	0	0	0	0	0.000118022	0	0	0	0	0	0	0	0	0	0	0	0	0
0a0496d55979c7c71e1c058616aae95d	D_0__Bacteria;D_1__Bacteroidetes;D_2__Bacteroidia;D_3__Bacteroidales;D_4__Prevotellaceae;D_5__Alloprevotella;Ambiguous_taxa	0.964467	ATTGGTCAATGGGCGAGAGCCTGAACCAGCCAAGTAGCGTGCAGGATGACGGCCCTCCGGGTTGTAAACTGCTTTTAGTTGGGAATAAAAAAAGGGACTTGTCCCTTCTTGTATGTACCTTCAGAAAAAGGACCGGCTAATTCCGTGCCAGCAGCCGCGGTAATACGGAAGGTCCAGGCGTTATCCGGATTTATTGGGTTTAAAGGGAGCGTAGGCGGATTGTTAAGTCAGCGGTTAAAGGGTGTGGCTCAACCATGCATTGCCGTTGAAACTGGCGATCTTGAGTGTAGACAGGGATGCCGGAATTCGTGGTGTAGCGGTGAAATGCTTAGATATCACGAAGAACTCCGATCGCGAAGGCAGGTGTCCGGGCTGCAACTGACGCTGAGGCTCGAAAGT…	0	0	0	9.95297e-05	0	0	0	0	0	0	0	0	0	0	0	0	0	0	0	0	0	0	0	0	0	0	0	0	0	0	0	0	0	0	0	0	0	0	0	0	0	0	0	0	0	0
0a133c9f94da08a6628389fee7b328e9	D_0__Bacteria;D_1__Firmicutes;D_2__Clostridia;D_3__Clostridiales;D_4__Ruminococcaceae	0.999884	ATTGCACAATGGGGGAAACCCTGATGCAGCGACGCCGCGTGAGGGAAGACGGTTTTCGGATTGTAAACCTCTGTCTTTGGGGACGAATTGAGACGGTACCCAAGGAGGAAGCTCCGGCTAACTACGTGCCAGCAGCCGCGGTAATACGTAGGGAGCAAGCGTTGTCCGGAATTACTGGGTGTAAAGGGAGCGTAGGCGGGATAGTAAGTTGATTGTTAAAACTATCGGCTCAACTGGTAGATGCGATCAAAACTGCAATTCTTGAGTGAAGTAGAGGCAGGCGGAATTCCTAGTGTAGCGGTGAAATGCGTAGATATTAGGAGGAACACCAGTGGCGAAGGCGGCCTGCTGGGCTTTAACTGACGCTGAGGCTCGAAAGTGTGGGTAGCAAACA	0	0	0	0	0	0	0	0	0	0	0	0	0	0	0	0	0	0	0	0	0	0	0	0	0	0	0	0	0	0	0	0	0	0	0.000645137	0	0	0	0	0	0	0	0	0	0	0
0a2a4e0f304156145ac4a6ad6f3e1d97	D_0__Bacteria;D_1__Firmicutes;D_2__Clostridia;D_3__Clostridiales;D_4__Peptostreptococcaceae;Ambiguous_taxa	0.707137	ATTGCACAATGGGCGAAAGCCTGATGCAGCAACGCCGCGTGAGCGATGAAGGCCTTCGGGTCGTAAAGCTCTGTCCTCAAGGAAGATAATGACGGTACTTGAGGAGGAAGCCCCGGCTAACTACGTGCCAGCAGCCGCGGTAATACGTAGGGGGCTAGCGTTATCCGGAATTACTGGGCGTAAAGGGTGCGTAGGCGGTCTTTCAAGTCAGAAGTGAAAGGCTACGGCTCAACCGTAGTAAGCTTTTGAAACTGTAAGACTTGAGTGCAGGAGAGGAGAGTGGAATTCCTAGTGTAGCGGTGAAATGCGTAGATATTAGGAGGAACACCAGTTGCGAAGGCGGCTCTCTGGACTGTAACTGACGCTGAGGCACGAAAGCGTGGGGAGCAAACA	0	0	0	0	0	0	0	0	0	0	0	0	0	0	0	0	0	0	0	0	0	0	0	0	0	0	0	0	0	0	0	0	0	0	0	0	0	0	0	0	0	0	0.000506372	0	0	0
0a36db5f1e5f6d1e7ea809c527579d07	D_0__Bacteria;D_1__Proteobacteria;D_2__Alphaproteobacteria;D_3__Rhizobiales;D_4__Hyphomicrobiaceae;D_5__Filomicrobium;Ambiguous_taxa	0.795332	ATTGGACAATGGGCGAAAGCCTGATCCAGCCATGCCGCGTGAGTGACGAAGGCCTTAGGGTTGTAAAACTCTTTTGGCGGGGACGATAATGACGGTACCCGCAGAATAAGCCCCGGCTAACTTCGTGCCAGCAGCCGCGGTAATACGAAGGGGGCTAGCGTTGTTCGGAATCACTGGGCGTAAAGCGCACGTAGGCGGACTGGTCAGTTGGGGGTGAAATCCCAGGGCTCAACCCTGGAACTGCCTCCAATACTGCCAGTCTTGAGTCCGAGAGAGGTGAGTGGAATTCCTAGTGTAGAGGTGAAATTCGTAGATATTAGGAAGAACACCAGTGGCGAAGGCGGCTCACTGGCTCGGTACTGACGCTGAGGTGCGAAAGCGTGGGGAGCAAACA	0	0	0	0	0	0	0	0	0	0	0	0	0	0	0.000827815	0	0	0	0	0	0	0	0	0	0	0	0	0	0	0	0	0	0	0	0	9.88259e-05	0	0	0	0	0	0	0	0	0	0
0a398e47eae31a11a5bb8670c85f4084	D_0__Bacteria;D_1__Proteobacteria;D_2__Gammaproteobacteria;D_3__Pseudomonadales;D_4__Moraxellaceae;D_5__Acinetobacter	1	ATTGGACAATGGGCGAAAGCCTGATCCAGCCATGCCGCGTGTGTGAAGAAGGCCTTTTGGTTGTAAAGCACTTTAAGCGAGGAGGAGGCTACTTAGATTAATACTCTAGGATAGTGGACGTTACTCGCAGAATAAGCACCGGCTAACTCTGTGCCAGCAGCCGCGGTAATACAGAGGGTGCGAGCGTTAATCGGATTTACTGGGCGTAAAGCGTGCGTAGGCGGCTTTTTAAGTCGGATGTGAAATCCCTGAGCTTAACTTAGGAATTGCATTCGATACTGGGAAGCTAGAGTATGGGAGAGGATGGTAGAATTCCAGGTGTAGCGGTGAAATGCGTAGAGATCTGGAGGAATACCGATGGCGAAGGCAGCCATCTGGCCTAATACTGACGCTGAGGTA…	0	0.00109336	0.00110582	0	0	0	0.00112528	0.00144283	0.000855168	0	0	0	0	0.00144882	0.00031043	0.00202795	0.000615455	0	0	0	0	0	0	0	0	0.000261894	0	0	0	0	0	0	0.000550769	0	0	0.00166028	0	0	0	0.00461027	0	0	0	0	0	0
0a5130bfc6da19ed414e9ac531a82e95	D_0__Bacteria;D_1__Bacteroidetes;D_2__Bacteroidia;D_3__Bacteroidales;D_4__Muribaculaceae	0.999998	ATTGGTCAATGGGCGGGAGCCTGAACCAGCCAAGTCGCGTGAGGGAGGAAGGTCCTACGGATTGTAAACCTCTTTAGCCGGGGAGCAACGTGCGCCACGTGTGGCGCAGTGAGAGTACCCGGAGAATAAGCATCGGCTAACTCCGTGCCAGCAGCCGCGGTAATACGGAGGATGCGAGCGTTATCCGGATTTATTGGGTTTAAAGGGTGCGCAGGCGGCGCGTCAAGTCAGCGGTCAAAGTTCCGGGCTCAACCCGGTGATGCCGTTGAGACTGCCGCGCTGGAGTTCGGGCGAGGACGGCGGAATGCGTGGTGTAGCGGTGAAATGCATAGATATCACGCAGAACTCCGATTGCGAAGGCAGCTGTCCAGTCCGTTACTGACGCTGAGGCACGAAAGC…	0	0	0	9.95297e-05	0	0	0	0	0	0	0	0	0	0	0	0	0	0	0	0	0	0	0	0	0	0	0	0	0	0	0	0	0	0	0	0	0	0	0	0	0	0	0	0	0	0
0a513bc7f9840a08b8b31b4e82cff864	D_0__Bacteria;D_1__Bacteroidetes;D_2__Bacteroidia;D_3__Flavobacteriales;D_4__Flavobacteriaceae;D_5__Flavobacterium	0.999999	ATTGGACAATGGGCGCAAGCCTGATCCAGCCATGCCGCGTGCAGGATGACGGTCCTATGGATTGTAAACTGCTTTTATACAGGAAGAAACACTGGTTCGTGAACCAGCTTGACGGTACTGTAAGAATAAGGATCGGCTAACTCCGTGCCAGCAGCCGCGGTAATACGGAGGATCCAAGCGTTATCCGGAATCATTGGGTTTAAAGGGTCCGTAGGCGGTTTAGTAAGTCAGTGGTGAAAGCCCATCGCTCAACGGTGGAACGGCCATTGATACTGCTAGACTTGAATTATTAGGAAGTAACTAGAATATGTAGTGTAGCGGTGAAATGCTTAGAGATTACATGGAATACCAATTGCGAAGGCAGGTTACTACTAATGGATTGACGCTGATGGACGAAAG…	0	0	0	0	0	0	0	0	0	0	0	0	0	0	0	0	0	0	0	0	0	0	0	0	0	0	0	0	0	0	0	0	0	0	0	0	0	0	0	0.0152053	0	0	0	0	0	0
0a52904bb7bd5cbc735309bfbf0f274d	D_0__Bacteria;D_1__Bacteroidetes;D_2__Bacteroidia;D_3__Bacteroidales;D_4__Prevotellaceae;D_5__Prevotella 9	1	ATTGGTCAATGGACGAGAGTCTGAACCAGCCAAGTAGCGTGCAGGATGACGGCCCTATGGGTTGTAAACTGCTTTTATAAGGGAATAAAGTGAGAGTCGTGACTCTTTTTGCATGTACCTTATGAATAAGGACCGGCTAATTCCGTGCCAGCAGCCGCGGTAATACGGAAGGTCCGGGCGTTATCCGGATTTATTGGGTTTAAAGGGAGCGTAGGCCGGAGATTAAGCGTGTTGTGAAATGTAGACGCTCAACGTCTGCACTGCAGCGCGAACTGGTTTCCTTGAGTACGCACAAAGTGGGCGGAATTCGTGGTGTAGCGGTGAAATGCTTAGATATCACGAAGAACTCCGATTGCGAAGGCAGCTCACTGGAGCGCAACTGACGCTGAAGCTCGAAAG…	0	0	0	0	0	0	0	0	0	0	0	0	0	0	0	0.000117562	0	0	0	0	0	0	0	0	0	0	0	0	0	0	0	0	0.0116252	0.000143696	0	0	0	0	0	0	0	0	0	0	0	0
0a55614dc49b83e01b83bcecbbe65065	D_0__Bacteria;D_1__Proteobacteria;D_2__Gammaproteobacteria;D_3__Betaproteobacteriales;D_4__Burkholderiaceae	1	TTTGGACAATGGGCGCAAGCCTGATCCAGCAATGCCGCGTGCAGGATGAAGGCCTTCGGGTTGTAAACTGCTTTTGTACGGAGCGAAAAGGCTCTCTCTAATACAGGGGGCTCATGACGGTACCGTAAGAATAAGCACCGGCTAACTACGTGCCAGCAGCCGCGGTAATACGTAGGGTGCAAGCGTTAATCGGAATTACTGGGCGTAAAGCGTGCGCAGGCGGTTATGTAAGACAGATGTGAAATCCCCGGGCTCAACCTGGGAACTGCATTTGTGACTGCATGGCTAGAGTACGGTAGAGGGGGATGGAATTCCGCGTGTAGCAGTGAAATGCGTAGATATGCGGAGGAACACCGATGGCGAAGGCAATCCCCTGGACCTGTACTGACGCTCATGCAC…	0	0	0	0	0	0	0	0	0	0	0	0	0	0	0	0	8.58775e-05	0	0	0	0	0	0	0	0	0	0	0	0	0	0	0	0	0	0	0	0	0	0	0	0	0	0	0	0	0
0a599461f397c93a47d65bd4ea8b9776	D_0__Bacteria;D_1__Bacteroidetes;D_2__Bacteroidia;D_3__Bacteroidales;D_4__Muribaculaceae;D_5__uncultured bacterium;D_6__uncultured bacterium	0.915707	ATTGGTCAATGGGCGAGAGCCTGAACCAGCCAAGCCGCGTGAGGGAAGAAGGCCCTACGGGTCGTAAACCTCTTTTGCCGGGGAACAAAAGCGGGTATGAATACCCGTATGAGTGTACCCGGAGAAAAAGCATCGGCTAACTCCGTGCCAGCAGCCGCGGTAATACGGAGGATGCGAGCGTTATCCGGATTTATTGGGTTTAAAGGGTGCGTAGGCGGCATTTCAAGTCAGCGGTAAAATTGCGGGGCTCAACCCCGTAGAGCCGTTGAGACTGAGGAGCTAGAGACGGCGAGAGGTACGCGGAATGCGCAGTGTAGCGGTGAAATGCATAGATATTGCGCAGAACTCCGATTGCGAAGGCAGCGTACTGGCGCCGGACTGACGCTGAGGCACGAAAGC…	0	0	0	0	0	0	0	0	0	0	0	0	0	0	0	0	0	0	0	0	0	0	0	0	0	0	0	0	0	0	0	0	0	0	0.000360518	0	0	0	0	0	0	0	0	0	0	0
0a6d02ae6a7242a1616758b046da44c3	D_0__Bacteria;D_1__Proteobacteria;D_2__Gammaproteobacteria;D_3__Pseudomonadales;D_4__Pseudomonadaceae;D_5__Pseudomonas;D_6__Pseudomonas sp. J465	0.722508	ATTGGACAATGGGCGAAAGCCTGATCCAGCCATGCCGCGTGTGTGAAGAAGGTCTTCGGATTGTAAAGCACTTTAAGTTGGGAGGAAGGGTAGTAACTTAATACGTTGCTACTTTGACGTTACCGACAGAATAAGCACCGGCTAACTTCGTGCCAGCAGCCGCGGTAATACGAAGGGTGCAAGCGTTAATCGGAATTACTGGGCGTAAAGCGCGCGTAGGTGGTTCAGTAAGTTGGATGTGAAATCCCCGGGCTCAACCTGGGAACTGCATCCAAAACTGCTGAGCTAGAGTACGGTAGAGGGTAGTGGAATTTCCTGTGTAGCGGTGAAATGCGTAGATATAGGAAGGAACACCAGTGGCGAAGGCGACTACCTGGACTGGTACTGACACTGAGGTGC…	0	0	0	0	0	0.000606361	0.000267924	0.000449406	0	0.000715011	0	0.000700749	0	0.000553185	0	0	0	0	0	0	0	0	0	0	0	0	0	0	0	0	0	0	0	0	0	0.000355773	0	0	0	0.00054407	0	0	0	0	0	0
0a7c4feae9bba6da8f7aac4e3c855b11	D_0__Bacteria;D_1__Actinobacteria;D_2__Actinobacteria;D_3__Micrococcales;D_4__Microbacteriaceae;D_5__Rhodoluna	0.756856	ATTGCACAATGGGCGAAAGCCTGATGCAGCAACGCCGCGTGAGGGATGAAGGCCTTCGGGTTGTAAACCTCTTTTAGCAGGGAAGAAGCGAAAGTGACGGTACCTGCAGAAAAAGCACCGGCTAACTACGTGCCAGCAGCCGCGGTAATACGTAGGGTGCAAGCGTTGTCCGGAATTATTGGGCGTAAAGAGCTCGTAGGCGGTTTGTCGCGTCTGCTGTGAAAATCCGAGGCTCAACCTCGGACCTGCAGTGGGTACGGGCAAACTAGAGTGCGGTAGGGGAGATGGGAATTCCTGGTGTAGCGGTGGAATGCGCAGATATCAGGAGGAACACCGATGGCGAAGGCACATCTCTGGGCCGTAACTGACGCTGAGGAGCGAAAGTGTGGGGAGCGAACA	0	0	0	0	0	0	0	0	0	0	0	0	0	0	0	0	0.000286258	0	0	0	0	0	0	0	0	0	0	0	0	0	0	0	0	0	0	0	0	0	0	0	0	0	0	0	0	0
0a7e79049a0aa0e68b2df0553c0d2c32	D_0__Bacteria;D_1__Proteobacteria;D_2__Gammaproteobacteria;D_3__Pseudomonadales;D_4__Moraxellaceae;D_5__Acinetobacter	0.999998	ATTGGACAATGGGGGGAACCCTGATCCAGCCATGCCGCGTGTGTGAAGAAGGCCTTTTGGTTGTAAAGCACTTTAAGTGGGGAGGAGGCTTACCTGGTTAATACCTGGGCTAAGTGGACGTTACCCACAGAATAAGCACCGGCTAACTCTGTGCCAGCAGCCGCGGTAATACAGAGGGTGCGAGCGTTAATCGGATTTACTGGGCGTAAAGCGCGCGTAGGTGGCCAATTAAGTCAAATGTGAAATCCCCGAGCTTAACTTGGGAATTGCATTCGATACTGGTTGGCTAGAGTATGGGAGAGGATGGTAGAATTCCAGGTGTAGCGGTGAAATGCGTAGAGATCTGGAGGAATACCGATGGCGAAGGCAGCCATCTGGCCTAATACTGACACTGAGGTG…	0	0	0	0	0	2.75619e-05	0	0	0	0	0.000158928	0.000191113	0	0	0	0	0	0	0	0	0	0	0	0	0	0	0	0	0	0	0	0	0	0	0	0	0	0	0	0	0	0	0	0	0	0
0a7f36c9d55b15247aceb5235961f7a5	D_0__Bacteria;D_1__Proteobacteria;D_2__Deltaproteobacteria;D_3__Desulfovibrionales;D_4__Desulfovibrionaceae;D_5__Halodesulfovibrio;Ambiguous_taxa	0.952419	ATTGCGCAATGGACGAAAGTCTGACGCAGCGACGCCGCGTGGAGGATGAAGGTTTTCGGATCGTAAACTCCTGTCAAGAGGGAAGAAACCTATTAAGAATAATACTCTTAGTAATTGACGGTACCTCTAGAGGAAGCACCGGCTAATTCAGTGCCAGCAGCCGCGGTAATACTGAAGGTGCAAGCGTTAATCGGAATCACTGGGCGTAAAGCGCTCGTAGGTGGCTTTGTAAGTCAGGTGTGAAAGCCCACGGCTCAACCGTGGAATTGCACTTGATACTGCATCGCTAGAGTATAGGAGAGGGAAGTGGAATTTCTGGTGTAGGAGTGAAATCCGTAGAGATCAGAAGGAACACCCGTGGCGAAGGCGACTTCCTGGACTATTACTGACACTGAGGAG…	0	0	0	0	0	0	0	0	0	0	0	0	0	0	0	0	0	0	0	0	0	0	0	0	0	0.000581987	0	0	0	0	0	0	0	0	0	0	0	0	0	0	0	0	0	0	0	0
0a8027d981aaf2e16f3088ed49577f19	D_0__Bacteria;D_1__Synergistetes;D_2__Synergistia;D_3__Synergistales;D_4__Synergistaceae;D_5__Aminobacterium;Ambiguous_taxa	0.873566	ATTGCACAATGGGGGAAACCCTGATGCAGCGACGCCGCGTGAGTGAAGAAGTATTTCGGTATGTAAAGCTCTATCAGCAGGGAAGAAAATGACGGTACCTGACTAAGAAGTCCCGGCTAACTACGTGCCAGCAGCCGCGGTAATACGTAGGGGACGAGCGTTGTCCGGAATTACTGGGCGTAAAGGGCGCGCAGGCGGATATTTAAGTCAGCTGTTAAAGTCATGGGCTCAACTCATGGATGCGGTTGAAACTGGATATCTCGAGTGCTGGAGAGGTAGGCGGAATTCCCGGTGTAGCGGTGAAATGCGTAGATATCGGGAAGAACACCAGTGGCGAAGGCGGCTTACTGGCCAGCAACTGACGCTGAGGCGCGAAAGCCAGGGGAGCGAACG	0	0	0	0	0	0	0	0	0	0	0	0	0	0	0	0	0	0	0	0	0	0	0	0	0	0	0	0	0	0	0	0	0	0	0	0	0	0	0	0	0	0	5.62635e-05	0	0	0
0a8651ae8c7a79969e533f4bfd0a82a8	D_0__Bacteria;D_1__Actinobacteria;D_2__Actinobacteria;D_3__Micrococcales;D_4__Microbacteriaceae;D_5__Microbacterium	0.999676	ATTGCACAATGGGCGAAAGCCTGATGCAGCAACGCCGCGTGAGGGATGACGGCCTTCGGGTTGTAAACCTCTTTTAGCAGGGAAGAAGCGAAAGTGACGGTACCTGCAGAAAAAGCGCCGGCTAACTACGTGCCAGCAGCCGCGGTAATACGTAGGGCGCAAGCGTTATCCGGAATTATTGGGCGTAAAGAGCTCGTAGGCGGTTTGTCGCGTCTGCTGTGAAATCCCGAGGCTCAACTTCGGGTCTGCAGTGGGTACGGGCAGACTAGAGTGCGGTAGGGGAGATTGGAATTCCTGGTGTAGCGGTGGAATGCGCAGATATCAGGAGGAACACCGATGGCGAAGGCAGATCTCTGGGCCGTAACTGACGCTGAGGAGCGAAAGGGTGGGGAGCAAACA	0	0	0	0	0	0	0	0	0	0	0	0	0	0	0.000251301	0	0	0	0	0	0	0	0	0	0	0	0	0	0	0	0	0	0	0	0	0	0	0	0	0	0	0	0	0	0	0
0a9507a9c35b14fce76f73631bc280c2	D_0__Bacteria;D_1__Actinobacteria;D_2__Coriobacteriia;D_3__Coriobacteriales;D_4__Coriobacteriaceae;D_5__Collinsella;D_6__uncultured bacterium	0.733147	CTTGCGCAATGGGGGGAACCCTGACGCAGCGACGCCGCGTGCGGGACGGAGGCCTTCGGGTCGTAAACCGCTTTCAGCAGGGAAGAGAAGAGACTGTACCTGCAGAAGAAGCCCCGGCTAACTACGTGCCAGCAGCCGCGGTAATACGTAGGGGGCGAGCGTTATCCGGATTCATTGGGCGTAAAGCGCGCGTAGGCGGCCCGGCAGGCCGGGGGTCGAAGCGGGGGGCTCAACCCCCCGAAGCCCCCGGAACCTCCGCGGCTTGGGTCCGGTAGGGGAGGGTGGAACACCCGGTGTAGCGGTGGAATGCGCAGATATCGGGTGGAACACCGGTGGCGAAGGCGGCCCTCTGGGCCGAGACCGACGCTGAGGCGCGAAAGCTGGGGGAGCGAACA	0	0	0	0	0	0	0	0	0	0	0	0	0	0	0	0	0	0	0	0	0	0	0	0	0	0	0	0	0	0	0	0	0	0	0	0	0	0	0	0	0	0	0.000253186	0	0	0
0a9726d172a0eb5007853beaaf3fa7c2	D_0__Bacteria;D_1__Proteobacteria;D_2__Gammaproteobacteria;D_3__Pseudomonadales;D_4__Pseudomonadaceae;D_5__Pseudomonas	0.999539	ATTGGACAATGGGCGAAAGCCTGATCCAGCCATGCCGCGTGTGTGAAGAAGGTCTTCGGATTGTAAAGCACTTTAAGTTGGGAGGAAGGGCAGTTACCTAATACGTATCTGTTTTGACGTTACCGACAGAATAAGCACCGGCTAACTCTGTGCCAGCAGCCGCGGTAATACAGAGGGTGCAAGCGTTAATCGGAATTACTGGGCGTAAAGCGCGCGTAGGTGGTTTGTTAAGTTGGATGTGAAAGCCCCGGGCTCAACCTGGGAACTGCATCCAAAACTGGCAAGCTAGAGTACGGTAGAGGGTGGTGGAATTTCCTGTGTAGCGGTGAAATGCGTAGATATAGGAAGGAACACCAGTGGCGAAGGCGACCACCTGGACTGATACTGACACTGAGGTGC…	0	0	0	0	0	0	0	0	0	0	0	0	0	0	0	0	0.00010019	0	0	0	0	0	0	0	0	0	0	0	0	0	0	0	0	0	0	0	0	0	0	0	0	0	0	0	0	0
0aa52e98f2b9fdf7b71333e7bf00f675	D_0__Bacteria;D_1__Proteobacteria;D_2__Gammaproteobacteria;D_3__Vibrionales;D_4__Vibrionaceae;D_5__Vibrio	0.973078	ATTGCACAATGGGCGCAAGCCTGATGCAGCCATGCCGCGTGTGTGAAGAAGGCCTTCGGGTTGTAAAGCACTTTCAGTTGTGAGGAAGGTTCATGCGTTAATAGCGCATGGATTTGACGTTAGCAACAGAAGAAGCACCGGCTAACTCCGTGCCAGCAGCCGCGGTAATACGGAGGGTGCGAGCGTTAATCGGAATTACTGGGCGTAAAGCGCATGCAGGTGGTTTGTTAAGTCAGATGTGAAAGCCCGGGGCTCAACCTCGGAATTGCATTTGAAACTGGCAGACTAGAGTACTGTAGAGGGGGGTAGAATTTCAGGTGTAGCGGTGAAATGCGTAGAGATCTGAAGGAATACCGGTGGCGAAGGCGGCCCCCTGGACAGATACTGACACTCAGATGC…	0	0	0	0	0	0	0	0	0	0	0	0	0	0	0	0	0	0	0	0	0	0.000210948	0	0	0	0	0	0	0	0	0	0	0	0	0	0	0	0	0	0	0	0	0	0	0.000233949	0
0aa73f1e31ad1540828f161d7efe752f	D_0__Bacteria;D_1__Proteobacteria;D_2__Gammaproteobacteria;D_3__Pseudomonadales;D_4__Moraxellaceae;D_5__Psychrobacter	0.999999	ATTGGACAATGGGGGGAACCCTGATCCAGCCATGCCGCGTGTGTGAAGAAGGCCTTTTGGTTGTAAAGCACTTTAAGCAGTGAAGAAGACCTAACGGTTAATACCCGTTAGCGATGACATTAGCTGCAGAATAAGCACCGGCTAACTCTGTGCCAGCAGCCGCGGTAATACAGAGGGTGCAAGCGTTAATCGGAATTACTGGGCGTAAAGCGAGCGTAGGTGGCTTGATAAGTCAGATGTGAAATCCCCGGGCTTAACCTGGGAACTGCATCTGATACTGTTGGGCTAGAGTAGGTGAGAGGGAGGTAGAATTTCAGGTGTAGCGGTGAAATGCGTAGAGATCTGAAGGAATACCGATGGCGAAGGCAGCCTCCTGGCATCATACTGACACTGAGGTTC…	0	0	0	0	0	0	0	0	0	0	0	0	0	0	0	0	0	0	0	0	0	0	0	0	0	0.000247345	0	0	0	0	0	0	0	0	0	0	0	0	0	0	0	0	0	0	0	0
0aa8653a3606a02d670a7efec2bc7fca	D_0__Bacteria;D_1__Proteobacteria;D_2__Alphaproteobacteria;D_3__Rhodobacterales;D_4__Rhodobacteraceae;D_5__Defluviimonas	0.981906	CTTAGACAATGGGCGCAAGCCTGATCTAGCCATGCCGCGTGGATGATGAAGGCCTTAGGGTTGTAAAGTCCTTTCAGATGGGAAGATAATGACGGTACCATCAGAAGAAGCCCCGGCTAACTCCGTGCCAGCAGCCGCGGTAATACGGAGGGGGCTAGCGTTGTTCGGAATTACTGGGCGTAAAGCGCGCGTAGGCGGACTGGAAAGTTGGGGGTGAAATCCCGGGGCTCAACCTCGGAACTGCCTTCAAAACTATCAGTCTGGAGTTCGAGAGAGGTGAGTGGAATTCCGAGTGTAGAGGTGAAATTCGTAGATATTCGGAGGAACACCAGTGGCGAAGGCGGCTCACTGGCTCGATACTGACGCTGAGGTGCGAAAGCGTGGGGAGCAAACA	0	0	0	0	0	0	0	0	0	0	0	0	0	0	0	0	0.000171755	0	0	0	0	0	0	0	0	0	0	0	0	0	0	0	0	0	0	0	0	0	0	0	0	0	0	0	0	0
0aa980621b055a22302f2d7b3c050e73	D_0__Bacteria;D_1__Firmicutes;D_2__Bacilli;D_3__Lactobacillales;D_4__Lactobacillaceae;D_5__Lactobacillus;D_6__Lactobacillus salivarius	0.885648	CTTCCACAATGGACGCAAGTCTGATGGAGCAACGCCGCGTGAGTGAAGAAGGTCTTCGGATCGTAAAACCCTGTTGTTAGAGAAGAACACGAGTGAGAGTAACTGTTCATTCGATGACGGTATCTAACCGGCAAGTCACGGCTAACTACGTGCCAGCAGCCGCGGTAATACGTAGGTGGCAAGCGTTGTCCGGATTTATTGGGCGTAAAGGGAACGCAGGCGGTCTTTTAAGTCTGATGTGAAAGCCTTCGGCTTAACCGGAGTAGTGCATTGGAAACTGGGAGACTTGAGTGCAGAAGAGGAGAGTGGAACTCCATGTGTAGCGGTGAAATGCGTAGATATATGGAAGAACACCAGTGGCGAAAGCGGCTCTCTGGTCTGTAACTGACGCTGAGGTTC…	0	0	0	0	0	0	0	0	0	0	0	0	0	0	0	0	0.000429387	0	0	0	0	0	0	0	0	0	0	0	0	0	0	0	0	0	0	0	0	0	0	0	0	0	0	0	0	0
0ac7f159d60fdc4357dc6ceb96898194	D_0__Bacteria;D_1__Firmicutes;D_2__Clostridia;D_3__Clostridiales;D_4__Ruminococcaceae;D_5__Ruminococcaceae UCG-014;D_6__uncultured rumen bacterium	0.762297	ATTGCGCAATGGAGGGAACTCTGACGCAGTGACGCCGCGTATAGGAAGAAGGTTTTCGGATTGTAAACTATTGTCGTTAGGGAAGAAAAAAGACAGTACCTAAGGAGGAAGCCCCGGCTAACTATGTGCCAGCAGCCGCGGTAATACATAGGGGGCAAGCGTTATCCGGAATTATTGGGTGTAAAGGGTGCGTAGACGGGTGTTTAAGTTGGTTGTGAAATCCCTCGGCTCAACTGAGGAACTGCAACCAAAACTGGATATCTTGAGTGTCGGAGAGGAAAGTGGAATTCCTAGTGTAGCGGTGAAATGCGTAGATATTAGGAGGGACACCAGTGGCGAAGGCGACTTTCTGGACGATAACTGACGTTGAGGCACGAAAGTGTGGGGAGCAAACA	0	0	0	0	0	0	0	0	0	0	0	0	0	0	0	0	0	0	0	0	0	0	0	0	0	0	0	0	0	0	0	0	0	0	0	0	0	0	0.000510051	0	0	0	0	0	0	0
0ac964755d33c94b5f61341de89a3dfe	D_0__Bacteria;D_1__Proteobacteria;D_2__Gammaproteobacteria;D_3__Vibrionales;D_4__Vibrionaceae;D_5__Vibrio	0.940623	ATTGCACAATGGGCGCAAGCCTGATGCAGCCATGCCGCGTGTGTGAAGAAGGCCTTCGGGTTGTAAAGCACTTTCAGTCGTGAGGAAGGTAGTGTAGTTAATAGCTGCATTATTTGACGTTAGCGACAGAAGAAGCACCGGCTAACTCCGTGCCAGCAGCCGCGGTAATACGGAGGGTGCGAGCGTTAATCGGAATTACTGGGCGTAAAGCGCATGCAGGTGGTTTGTTAAGTCAGATGTGAAAGCCCGGGGCTCAACCTCGGAATAGCATTTGAAACTGGCAGACTAGAGTACTGTAGAGGGGGGTAGAATTTCAGGTGTAGCGGTGAAATGCGTAGAGATCTGAAGGAATACCGGTGGCGAAGGCGGCCCCCTGGACAGATACTGACACTCAGATGC…	0.00852034	0.00145781	0.0011539	0.000423001	0.000610383	0.00305937	0.00945772	0.00186858	0	0.00590825	0.00230445	0.00149705	0.000869362	0.00121174	0.0058834	0.00151362	0	0.00746054	0.00448093	0.00520393	0.000704151	0.132713	0.0598473	0.0688486	0.201914	0.00646006	0.0254348	0.120343	0.0075527	0.00609062	0.0880831	0.000607276	0.00119989	0.000628671	0	0	0	0	0	0	0.0188202	0	0.00981799	0.0225518	0.0744293	0.0161797
0acaf9e1a52c6dcf00e62f4baa9af048	D_0__Bacteria;D_1__Firmicutes;D_2__Clostridia;D_3__Clostridiales;D_4__Lachnospiraceae;D_5__Coprococcus 2;D_6__uncultured bacterium	0.91793	ATTGCACAATGGGGGAAACCCTGATGCAGCGACGCCGCGTGAGTGAAGAAGTATTTCGGTATGTAAAGCTCTATCAGCAGGGAAGATAATGACGGTACCTGACTAAGAAGCACCGGCTAAATACGTGCCAGCAGCCGCGGTAATACGTATGGTGCAAGCGTTATCCGGATTTACTGGGTGTAAAGGGTGCGTAGGTGGCAAGGCAAGTCTGAAGTGAAAATCCGGGGCTCAACCCCGGAACTGCTTTGGAAACTGTTTAGCTAGAGTACAGGAGAGGTAAGTGGAATTCCTAGTGTAGCGGTGAAATGCGTAGATATTAGGAGGAACACCAGTGGCGAAGGCGACTTACTGGACTGCTACTGACACTGAGGCACGAAAGCGTGGGGAGCAAACA	0	0	0	0	0	0	0	0	0	0	0	0	0	0	0	0	0	0	0	0	0	0	0	0	0	0	0	0	0	0	0	0.000184023	0	0	0	0	0	0	0	0	0	0	0	0	0	0
0ad8c3b0a9b5716aa3807f23ea49e4f5	D_0__Bacteria;D_1__Proteobacteria;D_2__Gammaproteobacteria	0.995827	CTTGGACAATGGAGGCAACTCTGATCCAGCTATGCCGCGTGTGTGAAGAAGGTCTTCGGATCGTAAAGCACTTTTAGTGAGGAAAAAGGTCAAGAGGTTAATACCCCCTTGAATTGATATTACTCACAGAAAAAGTACCGGCTAACTCCGTGCCAGCAGCCGCGGTAATACGGAGGGTACAAGCGTTAATCGGAATTACTGGGCGTAAAGCGTGCGTAGGCGGTTTGGCAAGTTGGATGTGAAAGCCCCGGGCTTAACCTGGGAATTGCGTTCAAAACTGCTAGACTAGAGTGAGATAGAGGATGATGGAATTTCCTGTGTAGCAGTCAAATGCTTAGATATTGGAAGGAACACCAGAAGCGAAGGCTATCATCTGGGTCTATACTGACGCTGAGGCAC…	0	0	0	0	0	0	0	0	0	0	0	0	0	0	0	0	0	0	0	0	0	0	0	0	0	0	0	0	0	0	0	0	0	0	0	0	0	0	0	0	0.00173968	0	0	0.0125229	0	0
0ade26e8db091bd3e6995d0d3e77a5bf	D_0__Bacteria;D_1__Firmicutes;D_2__Clostridia;D_3__Clostridiales;D_4__Clostridiaceae 1;D_5__Candidatus Arthromitus	1	ATTGCACAATGGGGGAAACCCTGATGCAGCAACGCCGCGTGAGTGAAGAAGGTTTTCGGATTGTAAAGCTCTGTTAGCAGGGAAGAGGAAGGACGGTACCTGCAGAGGAAGCCACGGCTAACTACGTGCCAGCAGCCGCGGTAATACGTAGGTGGCAAGCGTTGTTCGGAATAACTGGGCGTAAAGGATGCGTAGGCGGTTAAACGAGTTATATGTTAAATATATAGGCTTAACCTGTAGAAAGCATATAAAACTGTTTAACTAGAGTGCAGGAGAGGTAAGTGGAATTCCTAGTGTAGCGGTGAAATGCGTAGAGATTAGGAAGAACACCAGTGGCGAAGGCGACTTACTGGACTGTAACTGACGCTGAGGCATGAGAGCATGGGGAGCAAACA	0	0	0	0	0	0	0	0	0	0	0	0	0	0	0	0	0	0	0	0	0	0	0	0	0	0	0	0	0	0	0	0	0	0	7.58984e-05	0	0	0	0	0	0	0	0	0	0	0
0adfaa9968e8869e8e07b9ebd58fd23f	D_0__Bacteria;D_1__Firmicutes;D_2__Clostridia;D_3__Clostridiales;D_4__Ruminococcaceae;D_5__Ruminococcus 1	0.999978	ATTGCACAATGGGCGCAAGCCTGATGCAGCGATGCCGCGTGAGGGAAGAAGGTTTTCGGATTGTAAACCTCTGTTGACAGGGAAGATAATGACTGTACCTGTTCAGAAAGCTCCGGCTAACTACGTGCCAGCAGCCGCGGTAATACGTAGGGAGCGAGCGTTGTCCGGAATTACTGGGTGTAAAGGGAGTGTAGGCGGGACTGTAAGTCAGATGTGAAAATTAGGGGCTCAACCCCTAACCTGCATTTGAAACTGCGGTTCTTGAGTGAAGTAGAGGTAAGCGGAATTCCTAGTGTAGCGGTGAAATGCGTAGATATTAGGAGGAACATCAGTGGCGAAGGCGGCTTACTGGGCTTTAACTGACGCTGAGGCTCGAAAGCGTGGGGAGCAAACA	0	0	0	0	0	0	0	0	0	0	0	0	0	0	0	0.000146953	0	0	0	0	0	0	0	0	0	0	0	0	0	0	0	0	0	0	0	0	0	0	0	0	0	0	0	0	0	0
0ae8f331031477e2fd9468a320edb79c	D_0__Bacteria;D_1__Proteobacteria;D_2__Gammaproteobacteria;D_3__Cellvibrionales;D_4__Halieaceae;D_5__Halioglobus	0.844451	ATTGCGCAATGGGCGAAAGCCTGACGCAGCCATGCCGCGTGTGTGAAGAAGGCCCTAGGGTTGTAAAGCACTTTCAATTGGGAAGAAAGGTTGCGTGTTAATAGCACGTAGCTGTGACATTACCTTTAGAAGAAGCACCGGCTAACTCCGTGCCAGCAGCCGCGGTAATACGGAGGGTGCGAGCGTTAATCGGAATTACTGGGCGTAAAGCGCGCGTAGGCGGTTTGTTAAGTCAGCTGTGAAAGCCCCGGGCTCAACCTGGGAACTGCAGTTGATACTGGCCGACTAGAGTACGAGAGAGGGAGGTAGAACTCCACGTGTAGCGGTGAAATGCGTAGATATGTGGAGGAATACCGGTGGCGAAGGCGGCCTCCTGGCTCGATACTGACGCTGAGGTGC…	0	0	0	0	0	0	0	7.09589e-05	0	0	0	0	0	0	0	0	0	0	0	0	0	0	0	0	0	0	0	0	0	0	0	0	0	0	0	0	0	0	0	0	0	0	0	0	0	0
0aec558c7b473e7e54c2adb8ea0fd38b	D_0__Bacteria;D_1__Firmicutes;D_2__Clostridia;D_3__Clostridiales;D_4__Ruminococcaceae;D_5__GCA-900066225;Ambiguous_taxa	0.807309	ATTGGGCAATGGGGGAAACCCTGACCCAGCGACGCCGCGTGAGGGAAGAAGGTTTTCGGATTGTAAACCTCTGTCCTTGGTGACGATAATGACGGTAGCCAAGGAGGAAGCCACGGCTAACTACGTGCCAGCAGCCGCGGTAATACGTAGGTGGCGAGCGTTGTCCGGAATTACTGGGTGTAAAGGGAGCGTAGGCGGGAGAGCAAGTCGACTGTGAAATCTATGGGCTTAACCCATAGCTGCGATCGAAGCTGTTCATCTTGAGTGAAGTAGAGGCAGGCGGAATTCCTAGTGTAGCGGTGAAATGCGTAAATATTAGGAGGAACACCAGTGGCGAAGGCGGCCTGCTGGGCTTTAACTGACGCTGAGGCTCGAAAGCGTGGGTAGCAAACA	0	0	0	0	0	0	0	0	0	0	0	0	0	0	0	0	0	0	0	0	0	0	0	0	0	0	0	0	0	0	0	0	0	0	0	0	0	0	0	0	0	0	0	0	0	0
0af13e74f3aaae4284f6171d0745cfce	D_0__Bacteria;D_1__Firmicutes;D_2__Clostridia;D_3__Clostridiales;D_4__Ruminococcaceae	0.999997	ATTGGGCAATGGGCGCAAGCCTGACCCAGCAACGCCGCGTGAAGGAAGAAGGCTTTCGGGTTGTAAACTTCTTTTCTGAGGGACGATAGTGACGGTACCTCAGGAATAAGCCACAGCTAACTACGTGCCAGCAGCCGCGGTAATACGTAGGTGGCAAGCGTTATCCGGATTTACTGGGTGTAAAGGGCGTGTAGGCGGGATGGTAAGTCAGATGTGAAAACTATGGGCTCAACCCATAGCCTGCATTTGAAACTATCGTTCTTGAGTGTTGGAGAGGCAGGCGGAATTCCGTGTGTAGCGGTGAAATGCGTAGATATACGGAGGAACACCAGTGGCGAAGGCGGCCTGCTGGACAATAACTGACGCTGAGGCGCGAAAGCGTGGGGAGCAAACA	0	0	0	0	0	0	0	0	0	0	0	0	0	0	0.000133042	0	0	0	0	0	0	0	0	0	0	0	0	0	0	0	0	0	0	0	0	0	0	0	0	0	0	0	0	0	0	0
0af46278f05508aaafa90afda9405925	D_0__Bacteria;D_1__Actinobacteria;D_2__Acidimicrobiia;D_3__Microtrichales;D_4__Microtrichaceae;D_5__uncultured;D_6__uncultured bacterium	0.819691	ATTGCACAATGGGCGAAAGCCTGATGCAGCGACGCCGCGTGGGGGATGAAGGCCCTAGGGTCGTAAACCCCTTTCAGTGGGGACGAAACTGACGGTACCCACAGAAGAAGGTCCGGCCAACTACGTGCCAGCAGCCGCGGTAAGACGTAGGGACCAAGCGTTGTCCGGATTTATTGGGCGTAAAGAGCTCGTAGGCGGTTGCGTAAGTCGGATGTGAAAACTTGGGGCTCAACCCCGAGACGCCATCCGATACTGCGCTGACTTGAATCCAGTAGGGGAGTGTGGAATTTGTTGTGTAGCGGTGAAATGCGCAGATATAACAAGGAACACCTATGGCGAAGGCAGCACTCTGGGCTGGTATTGACGCTGAGGAGCGAAAGCGTGGGTAGCAAACA	0	0	0	0	0	0	0	0	0	0	0	0	0	0	0	0	0	0	0	0	0	0	0	0	0	0	0	0	0	0	0	0	0	0	0	0	0	0	9.0009e-05	0	0	0	0	0	0	0
0af6bb3d71ac4e5e1fa4a7b8366dbad0	D_0__Bacteria;D_1__Epsilonbacteraeota;D_2__Campylobacteria;D_3__Campylobacterales;D_4__Arcobacteraceae;D_5__Arcobacter	1	ATTGCACAATGGGGGAAACCCTGATGCAGCAACGCCGCGTGGAGGATGACACATTTCGGTGCGTAAACTCCTTTTATATAGGAAGATAATGACGGTACTATATGAATAAGCGCCGGCTAACTCCGTGCCAGCAGCCGCGGTAATACGGAGGGCGCAAGCGTTACTCGGAATCACTGGGCGTAAAGAGCGTGTAGGCGGATAGATAAGTTGGGAGTGAAATCCTATGGCTCAACCATAGAACTGCTTCCAAAACTGTCTATCTAGAGTATGGGAGAGGTAGATGGAATTTCTGGTGTAGGGGTAAAATCCGTAGAGATCAGAAGGAATACCGATTGCGAAGGCGATCTACTGGAACATTACTGACGCTGAGACGCGAAAGCGTGGGGAGCAAACA	0	0	0	0	0	0	0	0	0	0	0	0	0	0	0	0	0	0	0	0	0	0	0	0.000181605	0	0	0	0	0	0	0	0	0	0	0	0	0	0	0	0	0	0	0	0	0	0
0b05fdb225e50c55360de2a490ed0ede	D_0__Bacteria;D_1__Firmicutes;D_2__Negativicutes;D_3__Selenomonadales;D_4__Veillonellaceae;D_5__Megasphaera;Ambiguous_taxa	0.995675	CTTCCGCAATGGACGAAAGTCTGACGGAGCAACGCCGCGTGAGTGAAGACGGCCTTCGGGTTGTAAAGCTCTGTTATACGGGACGAACGGGCGGGATGCCAATACCATCCTGTTATGACGGTACCGTAAGAGAAAGCCACGGCTAACTACGTGCCAGCAGCCGCGGTAATACGTAGGTGGCAAGCGTTGTCCGGAATTATTGGGCGTAAAGGGTGCGCAGGCGGTCTCTTAAGTCTGTCTTAAAAGTGCGGGGCTCAACCCCGTGAGGGGACGGAAACTGGGAGACTGGAGTATCGGAGAGGAAAGCAGAATTCCTAGTGTAGCGGTGAAATGCGTAGATATTAGGAGGAATACCAGTGGCGAAAGCGGCTTTCTGGACGACAACTGACGCTGAGGCAC…	0	0	0	0	0	0	0	0	0	0	0	0	0	0	0	0.000235125	0	0	0	0	0	0	0	0	0	0	0	0	0	0	0	0	0	0	0	0	0	0	0	0	0	0	0	0	0	0
0b088ee90b340be08fe5478ce06bd935	D_0__Bacteria;D_1__Proteobacteria;D_2__Gammaproteobacteria;D_3__Betaproteobacteriales;D_4__Burkholderiaceae	1	TTTGGACAATGGGCGCAAGCCTGATCCAGCAATGCCGCGTGCAGGAAGAAGGCCTTCGGGTTGTAAACTGCTTTTGTACGGAACGAAACGGTCCTGGTTAATACCTGGGGCTAATGACGGTACCGTAAGAATAAGCACCGGCTAACTACGTGCCAGCAGCCGCGGTAATACGTAGGGTGCAAGCGTTAATCGGAATTACTGGGCGTAAAGCGTGCGCAGGCGGTTTTGTAAGACAGAGGTGAAATCCCCGGGCTCAACCTGGGAACTGCCTTTGTGACTGCAAGGCTAGAGTACGGCAGAGGGGGATGGAATTCCGCGTGTAGCAGTGAAATGCGTAGATATGCGGAGGAACACCGATGGCGAAGGCAATCCCCTGGGCCTGTACTGACGCTCATGCAC…	0	0	0	0	0	0	0	0	0	0	0	0	0	0	0	0	0	0	0	0	0	0	0	0	0	0	0	0	0	0	0	0	0	0	0	0	0	0	0	0	0	0	0	0	0	0
0b30ab589aa51c86185e6fca6ed14167	D_0__Bacteria;D_1__Firmicutes;D_2__Clostridia;D_3__Clostridiales;D_4__Lachnospiraceae;D_5__Coprococcus 2;D_6__uncultured organism	0.84528	ATTGCACAATGGGGGAAACCCTGATGCAGCGACGCCGCGTGAGTGAAGAAGTATTTCGGTATGTAAAGCTCTATCAGCAGGGAAGATAATGACGGTACCTGACTAAGAAGCCCCGGCTAACTACGTGCCAGCAGCCGCGGTAATACGTAGGGGGCAAGCGTTATCCGGATTTACTGGGTGTAAAGGGTGCGTAGGTGGCATGGCAAGTCAGAAGTGAAAGCCCGGGGCTCAACCCCGCGGACTGCTTTTGAAACTGTCAGGCTGGAGTACAGGAGAGGTAAGCGGAATTCCTAGTGTAGCGGTGAAATGCGTAGATATTAGGAGGAACACCAGTGGCGAAGGCGGCTTACTGGACTGTAACTGACACTGAGGCACGAAAGCGTGGGGAGCAAACA	0	0	0	0	0	0	0	0	0	0	0	0	0	0	0	0	0	0	0	0	0	0	0	0	0	0	0	0	0	0	0	0	0	0.000341279	0	0	0	0	0	0	0	0	0	0	0	0
0b3421a7d7fa4fb9c72f7adeefa7f62c	D_0__Bacteria;D_1__Proteobacteria;D_2__Alphaproteobacteria;D_3__Caulobacterales;D_4__Hyphomonadaceae;D_5__uncultured	0.802369	ATTGCACAATGGGCGCAAGCCTGATGCAGCCATGCCGCGTGAATGATGAAGGCCTTAGGGTTGTAAAATTCTTTCGCCAGGGATGATAATGACAGTACCTGGTAAAGAAGCCCCGGCTAACTTCGTGCCAGCAGCCGCGGTAGTACGAAGGGGGCTAGCGTTGTTCGGAATTACTGGGCGTAAAGCGCACGTAGGCGGACTTTTAAGTCAGATGTGAAATCCCGAGGCTCAACCTCGGAACTGCATTTGAAACTGGGAGTCTAGAGATCAGGAGAGGTTAGCGGAATACCGAGTGTAGAGGTGAAATTCGTAGATATTCGGTGGAACACCAGTGGCGAAGGCGGCTAACTGGACTGATACTGACGCTGAGGTGCGAAAGTGTGGGGAGCAAACA	0	0	0	0	0	0	0	0	0	0	0	0	0	0	0	0	0	0	0	0	0	0	0	0	0	0	0	0	0	0	0	0	0	0	0.000208721	0	0	0	0	0	0	0	0	0	0	0
0b34cbd6246d9012e738e3240ea0ffe0	D_0__Bacteria;D_1__Bacteroidetes;D_2__Bacteroidia;D_3__Bacteroidales;D_4__Muribaculaceae;D_5__uncultured bacterium;D_6__uncultured bacterium	0.885443	ATTGGTCAATGGGCGAGAGCCTGAACCAGCCAAGTCGCGTGAGGGAAGACGGTCCTAAGGATTGTAAACCTCTTTTGTCGGGGAGCAAGAAAGGGTATGCATACCCTACTGAGAGTACCCGAAGAAAAAGCATCGGCTAACTCCGTGCCAGCAGCCGCGGTAATACGGAGGATGCGAGCGTTATCCGGATTTATTGGGTTTAAAGGGTGCGCAGGCGGGCTGTCAAGTCAGCGGTAAAATTGAGAGGCTCAACCTCTTCGAGCCGTTGAAACTGGCGGTCTTGAGTGAGCGAGAAGTACGCGGAATGCGTGGTGTAGCGGTGAAATGCATAGATATCACGCAGAACTCCGATTGCGAAGGCAGCGTACCGGCGCTCAACTGACGCTCATGCACGAAAGC…	0	0	0	0	0	0	0	0	0	0	0	0	0	0	0	0	0	0	0	0	0	0	0	0	0	0	0	0	0	0	0	0	0	0	0	0	0	0	0	0	0	0	0	0	0	0
0b41021c3481df632f1cb2f0dc7c40d5	D_0__Bacteria;D_1__Proteobacteria;D_2__Gammaproteobacteria;D_3__Nitrosococcales;D_4__Methylophagaceae;D_5__uncultured	0.997576	ATTGCACAATGGACGAAAGTCTGATGCAGCAATGCCGCGTGTGTGAAGAAGGCCTTCGGGTTGTAAAGCACTTTCAGATGTGAGGAAAAGCAGTCTATTAATACTAGATTGCCGTGACGTTAACATCAGAAGAAGGACCGGCTAACTCCGTGCCAGCAGCCGCGGTAATACGGAGGGTCCAAGCGTTAATCGGAATTACTGGGCGTAAAGCGCGCGTAGGCGGATAATTAAGTCAGATGTGAAATCCCTGGGCTCAACCTAGGAACTGCATTTGATACTGGTTATCTAGAGTATGGTAGAGGTGAGTGGAATTTCAGGTGTAGCGGTGAAATGCGTAGAGATCTGAAGGAACATCAGTGGCGAAGGCGACTCACTGGGCCATTACTGACGCTGAGGTGC…	0	0	0	0	0	0	0	0	0	0	0	0	0	0	0	0	0	0	0	0	0	0	0	0	0	0	0	0	0	0	0	0	3.93407e-05	0	0	0	0	0	0	0	0	0	0	0	0	0
0b427af93c1d6a01b693f03948a6eb94	D_0__Bacteria;D_1__Epsilonbacteraeota;D_2__Campylobacteria;D_3__Campylobacterales;D_4__Arcobacteraceae;D_5__Arcobacter	1	ATTGCACAATGGGGGAAACCCTGATGCAGCAACGCCGCGTGGAGGATGACACATTTCGGTGCGTAAACTCCTTTTATATAGGAAGATAATGACGGTACTATATGAATAAGCACCGGCTAACTCCGTGCCAGCAGCCGCGGTAATACGGAGGGTGCAAGCGTTACTCGGAATCACTGGGCGTAAAGAGCGTGTAGGCGGGTTTGTAAGTTTGAAGTGAAATCCAATGGCTCAACCATTGAACTGCTTTGAAAACTGCTTACCTAGAATATGGGAGAGGTAGATGGAATTTCTGGTGTAGGGGTAAAATCCGTAGAGATCAGAAGGAATACCGATTGCGAAGGCGATCTACTGGAACATTATTGACGCTGAGACGCGAAAGCGTGGGGAGCAAACA	0	0	0	0	0	0	0	0	0	0	0	0	0	0	0	0	0	0	0	0	0	0	0	0	0.000617316	0	0	0	0	0	0	0	0	0	0	0	0	0	0	0	0	0	0.000843953	0	0.000401056	0.000351733
0b5c0adbd87f6d4d231c76617b982d66	D_0__Bacteria;D_1__Proteobacteria;D_2__Gammaproteobacteria;D_3__Oceanospirillales;D_4__Marinomonadaceae;D_5__Marinomonas	1	ATTGGACAATGGGCGGAAGCCTGATCCAGCCATGCCGCGTGTGTGAAGAAGGCCTTAGGGTTGTAAAGCACTTTCAGGGGTGAGGAAGGGTAGCTAGTTAATACCTAGTTATCTTGACGTTAGCCCCAGAAGAAGCACCGGCTAACTCTGTGCCAGCAGCCGCGGTAATACAGAGGGTGCAAGCGTTAATCGGAATTACTGGGCGTAAAGCGCGCGTAGGTGGTTTGTTAAGTCGGATGTGAAATCCCAGGGCTCAACCTTGGAATGGCACCCGATACTGGCAGGCTAGAGTATGGTAGAGGGGTGTGGAATTTCCTGTGTAGCGGTGAAATGCGTAGATATAGGAAGGAACATCAGTGGCGAAGGCGACACCCTGGACTAATACTGACACTGAGGTGC…	0	0	0	0	0	0	0	0	0	0	0	0	0	0	0	0	0	0	0	0.000273891	0	0	0	0	0	0	0	0	0	0	0	0	0	0	0	0	0.000592128	0	0	0	0	0	0	0	0	0
0b60e99d494740a5a371e1f58fbab35a	D_0__Bacteria;D_1__Proteobacteria;D_2__Gammaproteobacteria;D_3__Vibrionales;D_4__Vibrionaceae;D_5__Vibrio	0.938322	ATTGCACAATGGGCGCAAGCCTGATGCAGCCATGCCGCGTGTGTGAAGAAGGCCTTCGGGTTGTAAAGCACTTTCAGTCGTGAGGAAGGTAGTTGCGTTAATAGCGTAATTATTTGACGTTAGCGACAGAAGAAGCACCGGCTAACTCCGTGCCAGCAGCCGCGGTAATACGGAGGGTGCGAGCGTTAATCGGAATTACTGGGCGTAAAGCGCATGCAGGTGGTTTGTTAAGTCAGATGTGAAAGCCCGGGGCTCAACCTCGGAATAGCATTTGAAACTGGCAGACTAGAGTACTGTAGAGGGGGGTAGAATTTCAGGTGTAGCGGTGAAATGCGTAGAGATCTGAAGGAATACCGGTGGCGAAGGCGGCCCCCTGGACAGATACTGACACTCAGATGC…	0	0	0	0	0	0	0	0	0	0	0	0	0	0	0	0	0	0	0	0	0	0	0	0	0	0	0	0	0	0	0	7.36092e-05	0	0	0	0	0	0	0	0	0	0	0	0	0	0
0b6242c35d3518bdddfbc57815184871	D_0__Bacteria;D_1__Bacteroidetes;D_2__Bacteroidia;D_3__Sphingobacteriales;D_4__NS11-12 marine group;D_5__uncultured Flexibacteraceae bacterium;D_6__uncultured Flexibacteraceae bacterium	0.999974	ATTGGTCAATGGACGCAAGTCTGAACCAGCCATGCCGCGTGAAGGATGAAGGCCCTATGGGTCGTAAACTTCTTTTATTAGGGAAGAAAAAAATGGGATGCGTCCTATACTGACGGTACTTAATGAATAAGGATCGGCTAACTTCGTGCCAGCAGCCGCGGTAAGACGAAGGATCCAAGCGTTGTCCGGATTTACTGGGTTTAAAGGGTGCGTAGGCGGAAAATTAAGTCAGTGGTGAAAGCCCGCAGCTCAACTGTGGAACTGCCATTGAAACTGGTTTTCTTGAATATAGCTGAGGCAGATGGAATATAACATGTAGCGGTGAAATGCTTAGATATGTTATAGAACACCGATTGCGAAGGCAGTCTGCTAAACTATTATTGACGCTGAGGCACGAAA…	0	0	0	0	0	0	0	0	0	0	0	0	0	0	0	0	0.000400761	0	0	0	0	0	0	0	0	0	0	0	0	0	0	0	0	0	0	0	0	0	0	0	0	0	0	0	0	0
0b7100d94a93c132281e0ca8e0625806	D_0__Bacteria;D_1__Proteobacteria;D_2__Alphaproteobacteria;D_3__Rhodobacterales;D_4__Rhodobacteraceae;D_5__Pseudorhodobacter	0.719378	CTTAGACAATGGGGGCAGCCCTGATCTAGCCATGCCGCGTGATCGATGAAGGCCTTAGGGTTGTAAAGATCTTTCAGATGGGAAGATAATGACGGTACCATCAGAAGAAGCCCCGGCTAACTCCGTGCCAGCAGCCGCGGTAATACGGAGGGGGCTAGCGTTATTCGGAATTACTGGGCGTAAAGCGCACGTAGGCGGATCGGAAAGTCAGAGGTGAAATCCCAGGGCTCAACCCTAGAACTGCCTTTGAAACTCCCGGTCTTGAGGTCGAGAGAGGTGAGTGGAATTCCGAGTGTAGAGGTGAAATTCGTAGATATTCGGAGGAACACCAGTGGCGAAGGCGGCTCACTGGCTCGATACTGACGCTGAGGTGCGAAAGCGTGGGGAGCAAACA	0	0	0	0	0	0	0	0	0	0	0	0	0	0	0	0	0.000458013	0	0	0	0	0	0	0	0	0	0	0	0	0	0	0	0	0	0	0	0	0	0	0	0	0	0	0	0	0
0b81071e132b1beed105341a3dedbbc1	D_0__Bacteria;D_1__Proteobacteria;D_2__Gammaproteobacteria;D_3__Pseudomonadales;D_4__Moraxellaceae;D_5__Psychrobacter;Ambiguous_taxa	0.900454	ATTGGACAATGGGGGCAACCCTGATCCAGCCATGCCGCGTGTGTGAAGAAGGCCTTTTGGTTGTAAAGCACTTTAAGCAGTGAAGAAGACCATATGGTTAATACCCATATGCGATGACATTAGCTGCAGAATAAGCACCGGCTAACTCTGTGCCAGCAGCCGCGGTAATACAGAGGGTGCAAGCGTTAATCGGAATTACTGGGCGTAAAGCGAGCGTAGGTGGCTTGATAAGTCAGATGTGAAATCCCCGGGCTTAACCTGGGAACTGCATCTGATACTGTCAGGCTAGAGTAGGTGAGAGGGAGGTAGAATTTCAGGTGTAGCGGTGAAATGCGTAGAGATCTGAAGGAATACCGATGGCGAAGGCAGCCTCCTGGCATCATACTGACACTGAGGTTC…	0	0	0	0	0	0	0	0	0	0	0	0	0	0	0	0	0	0	0	0	0	0	0	0	0	0	0	0	0	0	0	0.000147218	0	0	0	0	0	0	0	0	0	0	0	0	0	0
0b82d7acc29dc075fde45432c9e4b5f5	D_0__Bacteria;D_1__Proteobacteria;D_2__Gammaproteobacteria;D_3__Pseudomonadales;D_4__Moraxellaceae;D_5__Psychrobacter	0.999999	ATTGGACAATGGGGGGAACCCTGATCCAGCCATGCCGCGTGTGTGAAGAAGGCCTTTTGGTTGTAAAGCACTTTAAGCAGTGAAGAAGAAGTTATGGTTAATACCCATAATGGATGACATTAGCTGCAGAATAAGCACCGGCTAACTCTGTGCCAGCAGCCGCGGTAATACAGAGGGTGCGAGCGTTAATCGGAATTACTGGGCGTAAAGCGAGCGTAGGTGGCTTGATAAGTCAGATGTGAAATCCCCGGGCTTAACCTGGGAACTGCATCTGAAACTGTTAGGCTAGAGTAGGTGAGAGGGAAGTAGAATTTCAGGTGTAGCGGTGAAATGCGTAGAGATCTGAAGGAATACCGATGGCGAAGGCAGCTTCCTGGCATCATACTGACACTGAGGCTC…	0	0	0.000168277	0	0.000257003	0	0	0	0	0	0	0	0	0	0	0	0	0	0	0	0	0	0	0	0	0	0	0	0	0	0	0	0	0	0	0	0	0	0	0	0	0	0	0	0	0
0b8445d33079e77f3765f76706c66429	D_0__Bacteria;D_1__Firmicutes;D_2__Clostridia;D_3__Clostridiales;D_4__Lachnospiraceae	0.999994	ATTGGACAATGGGGGGAACCCTGATCCAGCGACGCCGCGTGAGTGAAGAAGTATTTCGGTATGTAAAGCTCTATCAGCAGGGAAGAAAATGACGGTACCCGACTAAGAAGCCCCGGCTAACTACGTGCCAGCAGCCGCGGTAATACGTAGGGGGCAAGCGTTATCCGGATTTACTGGGTGTAAAGGGAGCGTAGACGGTGCAGCAAGTCTGATGTGAAAGGTCGGGGCCCAACCCCGGGACTGCATTGGAAACTGTTGAACTGGAGTACAGGAGAGGTAAGCGGAATTCCTAGTGTAGCGGTGAAATGCGTAGATATTAGGAGGAACACCAGTGGCGAAGGCGGCTTACTGGACTGTAACTGACGTTGAGGCTCGAAAGCGTGGGGAGCAAACA	0	0	0	0	0	0	0	0	0	0	0	0	0	0	0	0	0	0	0	0	0	0	0	0	0	0	0	0	0	0	0	0	0	0.000161658	0	0	0	0	0	0	0	0	0	0	0	0
0b9179862b0d6c71a4ab0ea33f44c4bf	D_0__Bacteria;D_1__Gemmatimonadetes;D_2__Gemmatimonadetes;D_3__Gemmatimonadales;D_4__Gemmatimonadaceae;D_5__uncultured;D_6__uncultured soil bacterium	0.789224	CTTGCGCAATGGCCGAAAGGCTGACGCAGCGACGCCGCGTGTGGGATGACGGCCTTCGGGTTGTAAACCACTGTCGGAAGGGACGAATGGCCCGCAAGGGCAGTGACGGTACCTTCAAAGGAAGCACCGGCTAACTCCGTGCCAGCAGCCGCGGTAATACGGAGGGTGCGAGCGTTGTCCGGAATCACTGGGCGTAAAGGGCGCGTAGGCGGCCCGGTAAGTAGGGGGTGAAATCTTGCGGCTTAACCGCAAGGCTGCCTTCTAGACTGCCAGGCTCGAGCACAGTAGAGGCAGGTGGAATTCCCGGTGTAGCGGTGGAATGCGTAGAGATCGGGAAGAACATCAGTGGCGAAGGCGGCCTGCTGGACTGTAGCTGACGCTGAGGCGCGACAGCGTGGG…	0	0	0	0	0	0	0	0	0	0	0	0	0	0.000131711	0	0	0	0	0	0	0	0	0	0	0	0	0	0	0	0	0	0	0	0	0	0	0	0	0	0	0	0	0	0	0	0
0bc11a4331aceaba5720e6bfe4928e29	D_0__Bacteria;D_1__Deferribacteres;D_2__Deferribacteres;D_3__Deferribacterales;D_4__Deferribacteraceae;D_5__Mucispirillum	1	TTTGCGCAATGCTCGTAAGAGTGACGCAGCGACGCCGCGTGAATGATGAAGGCCTTCGGGTCGTAAAGTTCTTTCGACAGGGAAGAAAATGCCTATAAGTAACTGTGTATGTATTGACGGTACCTGTATAAGCAGCCCCGGCTAACTCCGTGCCAGCAGCCGCGGTAATACGGAGGGGGCGAGCGTTGTTCGGAGTGACTGGGCGTAAAGAGCACGTAGGCGGTGTTGTAAGTCATTAGTCAAAGACTAGAGCTCAACTTTAGTAAGGCTAGTGATACTATAATACTAGAGTATCAGAGAGGATTGCAGAATTCCTGGTGTAGCGGTGAAATGCGTAGATATCAGGAGGAATACCGTTAGCGAAGGCGGCAATCTGGCTGGAAACTGACGCTGAGGTGC…	0	0	0	0	0	0	0	0	0	0	0	0	0	0	0	0	0	0	0	0	0	0	0	0	0	0	0	0	0	0	0	0	0	0	0.00100565	0	0	0	0	0	0	0	0	0	0	0
0bc1c1018ddc2c4a9f09441ff59fa3c5	D_0__Bacteria;D_1__Proteobacteria;D_2__Gammaproteobacteria;D_3__Oceanospirillales	0.761885	CTTGCACAATGGGCGAAAGCCTGATGCAGCCATGCCGCGTGTGTGAAGAAGGCCTTCGGGTTGTAAAGCACTTTCGGTGGTGAGGAAGGGCGCGCGAGCGTCTTGACGTTAGCCACAGAAGAAGCACCGGCTAACTCCGTGCCAGCAGCCGCGGTAATACGGAGGGTGCGAGCGTTAATCGGAATTACTGGGCGTAAAGAGTACGTAGGTGGTTATTTAAGTGGGATGTGAAATCCCCAGGCTTAACCTGGGAACTGCATACCAAACTGAATTGACTCGAGTCTGGTAGAGGGGTGTGGAATTTCCTGTGTAGCGGTGAAATGCGTAGATATAGGAAGGAACACCAGTGGCGAAGGCGACACCCTGGACCAAGACTGACACTGAGGTACGAAAGCGTGG…	0	0	0	0	0	0	0	0	0	0	0	0	0	0	0	0	0	0	0	0	0	0	0	0	0	0	0	0	0	0	0	0	0	0	0	0	0	0	0	0	0.000189783	0	0	0	0	0
0bc5b467c22a279f6281818ba2a25495	D_0__Bacteria;D_1__Firmicutes;D_2__Clostridia;D_3__Clostridiales;D_4__Ruminococcaceae;D_5__Ruminococcaceae UCG-009;Ambiguous_taxa	0.917518	ATTGCACAATGGGGGAAACCCTGATGCAGCAATGCCGCGTGAAGGATGAAGGTTTTCGGATTGTAAACTTCTTTTGTACGGGACGAAAAAAATGACGGTACCGTAAGAATAAGCCACGGCTAACTACGTGCCAGCAGCCGCGGTAATACGTAGGTGGCAAGCGTTATCCGGATTTACTGGGTGTAAAGGGCGAGTAGGCGGGATTGCAAGTCAGATGTGAAAACTATGGGCTCAACCCATAGACTGCATTTGAAACTGCAGTTCTTGAGTGATGGAGAGGCAGGCGGAATTCCCGGTGTAGCGGTGGAATGCGTAGATATCGGGAGGAACACCAGTGGCGAAGGCGGCCTGCTGGACATTAACTGACGCTGAGGCGCGAAAGCGTGGGGAGCAAACA	0	0	0	0	0	0	0	0	0	0	0	0	0	0	0	0	0	0	0	0	0	0	0	0	0	0	0	0	0	0	0	0	0	0.000107772	0	0	0	0	0	0	0	0	0	0	0	0
0be0ec49eeedf3dbee272188a7d73a55	D_0__Bacteria;D_1__Actinobacteria;D_2__Actinobacteria;D_3__Frankiales;D_4__Sporichthyaceae;D_5__hgcI clade;D_6__uncultured bacterium	0.787837	ATTGCGCAATGGGCGAAAGCCTGACGCAGCGACGCCGCGTGAGGGATGAAGGTCTTCGGATTGTAAACCTCTTTCAGTAGGGACGAAGCGAAAGTGACGGTACCTAAAGAAGAAGCACCGGCTAACTACGTGCCAGCAGCCGCGGTAATACGTAGGGTGCAAGCGTTGTCCGGATTTATTGGGCGTAAAGAGCTCGTAGGCGGTTAGACACGTCGGATGTGAAACCTGGTGGCTCAACCACCAGCCTGCATTCGATACGGTCTGACTAGAGTGTGGTAGGGGTAACTGGAATTCCTGGTGTAGCGGTGAAATGCGCAGATATCAGGAGGAACACCGATGGCGAAGGCAGGTTACTGGGCCAATACTGACGCTGAGGAGCGAAAGCGTGGGGAGCAAACA	0	0	0	0	0	0	0	0	0	0	0	0	0	0	0	0	0	0	0	0	0	0	0	6.05351e-05	0	0	0	0	0	0	0	0	0	0	0	0	0	0	0	0	0	0	0	0	0	0
0be98c464c033573ae9c81f0cc07a624	D_0__Bacteria;D_1__Firmicutes;D_2__Negativicutes;D_3__Selenomonadales;D_4__Veillonellaceae;D_5__Dialister;D_6__uncultured bacterium	0.937921	CTTCCGCAATGGGCGAAAGCCTGACGGAGCAACGCCGCGTGAGTGATGACGGCCTTCGGGTTGTAAAGCTCTGTGATCGGGGACGAACGGTCCGTAAGCTAATACCTTATGGAAGTGACGGTACCCGAATAGCAAGCCACGGCTAACTACGTGCCAGCAGCCGCGGTAATACGTAGGTGGCAAGCGTTGTCCGGAATTATTGGGCGTAAAGCGCGCGCAGGCGGCTTTCTAAGTCCATCTTAAAAGTGCGGGGCTTAACCCCGTGATGGGATGGAAACTGGAAAGCTGGAGTATCGGAGAGGAAAGTGGAATTCCTAGTGTAGCGGTGAAATGCGTAGAGATTAGGAAGAACACCGGTGGCGAAGGCGACTTTCTGGACGACAACTGACGCTGAGGCGC…	0	0	0	0.00256289	0	0	0	0	0	0	0	0	0	0	0	0.001881	0	0	0	0	0	0	0	0	0	0	0	0	0	0	0	0	0	0	0	0	0	0	0	0	0	0	0	0	0	0
0be9eb45b44fd669b01a2389cb4af8b7	D_0__Bacteria;D_1__Bacteroidetes;D_2__Bacteroidia;D_3__Flavobacteriales;D_4__Flavobacteriaceae;D_5__Vitellibacter;Ambiguous_taxa	0.903963	ATTGGACAATGGGCGGGAGCCTGATCCAGCCATGCCGCGTGCAGGAAGACTGCCCTATGGGTTGTAAACTGCTTTTTTACGGGAAGAAACACCCCCACGTGTGGGGGCTTGACGGTACCGTACGAATAAGGACCGGCTAACTCCGTGCCAGCAGCCGCGGTAATACGGAGGGTCCGAGCGTTATCCGGAATCATTGGGTTTAAAGGGTCCGTAGGCGGGCGTCTAAGTCAGTGGTGAAATCTCGCGGCTCAACCGTGAAATTGCCATTGATACTGGTCGCCTTGAATTAGTGTGAAGTGGCTAGAATATGTAGTGTAGCGGTGAAATGCTTAGATATTACATAGAATACCGATTGCGAAGGCAGGTCACTAACACTATATTGACGCTGATGGACGAAAG…	0	0	0	0	0.000514007	0.000137809	0	0	0	0	0	0	0	0.000684895	0.000177389	0	0	0	0	0	0	0	0	8.07135e-05	0	0	0	0	0	0	0	0	0	0	0	0.00053366	0	0.000189394	0.000450045	0.000314988	0	0	0	0	0	0
0c05da2423b74537cf012eee6890ec00	D_0__Bacteria;D_1__Proteobacteria;D_2__Gammaproteobacteria;D_3__Enterobacteriales;D_4__Enterobacteriaceae	1	ATTGCACAATGGGCGCAAGCCTGATGCAGCCATGCCGCGTGTATGAAGAAGGCCTTCGGGTTGTAAAGTACTTTCAGCGAGGAGGAAGGCATTGTGGTTAATAACCGCAGTGATTGACGTTACTCGCAGAAGAAGCACCGGCTAACTCCGTGCCAGCAGCCGCGGTAATACGGAGGGTGCAAGCGTTAATCGGAATTACTGGGCGTAAAGCGCACGCAGGCGGTCTGTCAAGTCGGATGTGAAATCCCCGGGCTCAACCTGGGAACTGCATTCGAAACTGGCAGGCTAGAGTCTTGTAGAGGGGGGTAGAATTCCAGGTGTAGCGGTGAAATGCGTAGAGATCTGGAGGAATACCGGTGGCGAAGGCGGCCCCCTGGACAAAGACTGACGCTCAGGTGC…	0	0.000672834	0.0075244	0	0	0.000192933	0	0.000520365	0	0	0	0	0	0	0	0	0	0	0	0	0	0	0	0	0	0	0	0	0	0	0	0	0	0	0	0	0	0	0	0	0	0	0	0	0	0
0c18b1b30a779743cd3d906ee7bb3c34	D_0__Bacteria;D_1__Cyanobacteria;D_2__Oxyphotobacteria;D_3__Synechococcales;D_4__Cyanobiaceae;D_5__Cyanobium PCC-6307;D_6__uncultured cyanobacterium	0.769038	TTTCCGCAATGGGCGAAAGCCTGACGGAGCAACGCCGCGTGAGGGATGAAGGCCTCTGGGCTGTAAACCTCTTTTATCAAGGAAGAAGATCTGACGGTACTTGATGAATAAGCCACGGCTAATTCCGTGCCAGCAGCCGCGGTAATACGGGAGTGGCAAGCGTTATCCGGAATTATTGGGCGTAAAGCGTCCGCAGGCGGTCTTTTAAGTCTGCTGTTAAAGCGTGGAGCTTAACTCCATTTCGGCAGTGGAAACTGGAAGACTAGAGTGTGGTAGGGGCAGAGGGAATTCCCGGTGTAGCGGTGAAATGCGTAGATATCGGGAAGAACACCAGTGGCGAAGGCGCTCTGCTGGGCCATAACTGACGCTCATGGACGAAAGCCAGGGGAGCGAAAG	0	0.0262966	0.00156258	0	0.00112439	0	0	0	0	0	0.0035229	0.00869565	0.0162169	0	0.000546949	0	0	0	0	0	0	0	0	0	0	0	0	0	0	0	0	0	0	0	0	0	0	0.000852273	0.000570057	0	0	0	0	0	0	0
0c2207f29cfaeb63b49d5100c6537cd6	D_0__Bacteria;D_1__Firmicutes;D_2__Negativicutes;D_3__Selenomonadales;D_4__Veillonellaceae;D_5__Dialister;D_6__uncultured bacterium	0.906561	CTTCCGCAATGGGCGAAAGCCTGACGGAGCAACGCCGCGTGAGTGATGACGGCCTTCGGGTTGTAAAGCTCTGTGATCGGGGACGAACGGTCCGTAAGCTAATACCTTATGGAAGTGACGGTACCCGAATAGCAAGCCACGGCTAACTACGTGCCAGCAGCCGCGGTAATACGTAGGTGGCAAGCGTTGTCCGGAATTATTGGGCGTAAAGCGCGCGCAGGCGGCTTTCTAAGTCCATCTTAAAAGTGCGGGGCTTAACCCCGTGATGGGATGGAAACTGGGAAGCTGGAGTATCGGAGAGGAAAGTGGAATTCCTAGTGTAGCGGTGAAATGCGTAGAGATTAGGAAGAACACCGGTGGCGAAGGCGACTTTCTGGACGACAACTGACGCTGAGGCGC…	0	0	0	0	0	0	0	0	0	0	0	0	0	0	0	0.00121971	0	0	0	0	0	0	0	0	0	0	0	0	0	0	0	0	0	0	0	0	0	0	0	0	0	0	0	0	0	0
0c31236024183ee438518e231c65dfeb	D_0__Bacteria;D_1__Bacteroidetes;D_2__Bacteroidia;D_3__Flavobacteriales;D_4__Flavobacteriaceae	0.999882	ATTGGGCAATGGAGGCAACTCTGACCCAGCCATGCCGCGTGCAGGAAGACGGCCCTATGGGTTGTAAACTGCTTTTATACAGGAAGAAACCGTCCCTCGTGAGGGACCTTGACGGTACTGTAAGAATAAGCACCGGCTAACTCCGTGCCAGCAGCCGCGGTAATACGGAGGGTGCAAGCGTTATCCGGAATCATTGGGTTTAAAGGGTCCGCAGGCGGTCAATTAAGTCAGAGGTGAAATCCCATAGCTTAACTATGGAACTGCCTTTGATACTGGTTGACTTGAGTCATATGGAAGTAGATAGAATGTGTAGTGTAGCGGTGAAATGCATAGATATTACACAGAATACCGATTGCGAAGGCAGTCTACTACGTATGTACTGACGCTCATGGACGAAAG…	0	0	0	0	0	0	0	0	0	0	0	0	0	0	0	5.87812e-05	0	0	0	0	0	0	0	0	0	0	0	0	0	0	0	0	0	0	0	0	0	0	0	0	0	0	0	0	0	0
0c4364204c8594c2074ee48d15e784a1	D_0__Bacteria;D_1__Proteobacteria;D_2__Gammaproteobacteria;D_3__Betaproteobacteriales;D_4__Burkholderiaceae;D_5__Parapusillimonas	0.714434	TTTGGACAATGGGGGCAACCCTGATCCAGCCATCCCGCGTGTGCGATGAAGGCCTTCGGGTTGTAAAGCACTTTTGGCAGGGAAGAAAAGGCTCTGGATAATACCTGGAGCCGCTGACGGTACCTGCAGAATAAGCACCGGCTAACTACGTGCCAGCAGCCGCGGTAATACGTAGGGTGCAAGCGTTAATCGGAATTACTGGGCGTAAAGCGTGCGCAGGCGGTTCGGAAAGAAAGATGTGAAATCCCAGAGCTTAACTTTGGAATGGCATTTTTAACTACCGGGCTAGAGTATGTCAGAGGGGGGTAGAATTCCACGTGTAGCAGTGAAATGCGTAGAGATGTGGAGGAATACCGATGGCGAAGGCAGCCCCCTGGGATAATACTGACGCTCATGCAC…	0	0	0	0	0	0	0	0	0	0	0	0	0	0	0	0	0	0	0	0	0	0	0	0	0	0	0	0	0	0	0	0	0	0	0	0	0	0	0	0	0	0	0	0	0	0
0c63809d879700fbe3e1cf4d977ba6a6	D_0__Bacteria;D_1__Proteobacteria;D_2__Gammaproteobacteria;D_3__Vibrionales;D_4__Vibrionaceae;D_5__Vibrio	0.967637	GGTTCATGCGTTAATAGCGTATGGATTTGACGTTAGCTGCAGAAGAAGCACCGGCTAACTCCGTGCCAGCAGCCGCGGTAATGCGGAGGGTGCGAGCGTTAATCGGAATTACTGGGCGTAAAGCGCATGCAGGTGGTTTGTTAAGTCAGATGTGAAAGCCCGGGGCTCAACCTCGGAATAGCATTTGAAACTGGCAGACTAGAGTACTGTAGAGGGGGGTAGAATTTCAGGTGTAGCGGTGAAATGCGTAGAGATCTGAAGGAATACCGGTGGCGAAGGCGGCCCCCTGGACAGATACTGACACTCAGATGCGAAAGCGTGGGGAGCAAACA	0	0	0	0	0	0	0	0	0	0	0	0	0	0	0	0	0	0	0	0	0	0	0	0	0	0	0	0	0	4.74593e-05	0	0	0	0	0	0	0	0	0	0	0	0	0	0	0	0
0c7e2eea8954283333841208db5889e0	D_0__Bacteria;D_1__Bacteroidetes;D_2__Bacteroidia;D_3__Sphingobacteriales;D_4__Sphingobacteriaceae;D_5__Sphingobacterium	0.999772	ATTGGTCAATGGAGGGAACTCTGAACCAGCCATGCCGCGTGCAGGATGACTGCCCTATGGGTTGTAAACTGCTTTTGTCAGGGAATAAACCTTTCTACGTGTAGGAAGCTGAATGTACCTGAAGAATAAGGATCGGCTAACTCCGTGCCAGCAGCCGCGGTAATACGGAGGATCCGAGCGTTATCCGGATTTATTGGGTTTAAAGGGTGCGTAGGCGGCTTATTAAGTCAGGGGTGAAATACGGCAGCTCAACTGTCGCAGTGCCTTTGATACTGATAAGCTTGAATGTGGTTGAAGATGGCGGAATGAGACAAGTAGCGGTGAAATGCATAGATATGTCTCAGAACTCCGATTGCGAAGGCAGCTATCTAAGCCATTATTGACGCTGATGCACGAAAG…	0	0	0	0	0	0	0	0	0	0	0.000185416	0	0	0	0.000620861	0	0	0	0	0	0	0	0	0	0	0	0	0	0	0	0	0.000460058	0	0	0	0	0	0	0	0	0	0	0	0	0	0
0c7eea616d7ff25cb56486b30b74db79	D_0__Bacteria;D_1__Proteobacteria;D_2__Deltaproteobacteria;D_3__Oligoflexales;D_4__Oligoflexaceae;D_5__uncultured	0.999995	TTTGCACAATGGGGGAAACCCTGATGCAGCAACGCCGCGTGAGTGAAGAAGGCTCTTGGGTTGTAAAGCTCTTTCGGCTGGGAAGCAGGGGCGATGTAAAAATATTGCATCGTCTTGACGGTACCAGAAGAAGAAGCACCGGCTAACTCCGTGCCAGCAGCCGCGGTAATACGGAGGGTGCAAGCGTTGTTCGGAATTACTGGGCGTAAAGAGCACGTAGGCGGGTTGGAAAGTCGATTGTGAAAGCCCAGAGCTTAACTTTGGAATTGCAGTCGAAACTTCCAGTCTTGAATATCTGAGAGGGTGGGGGAATTCCTGGTGTAGATGTGAAATTCGTAGATATCAGGAGGAACACCTGAGGCGAAGGCGCCTGCCTGGCAGTATATTGACGCTGAGGTG…	0	0	0	0	0	0	0	0	0	0	0	0	0	0	0	0	0	0	0	0	0	0	0	0	0	0	0	0	0	0	0	0.000220828	0	0	0	0	0	0	0	0	0	0	0	0	0	0
0c8355655f2d595d21a05ba38e5ae0fb	D_0__Bacteria;D_1__Firmicutes;D_2__Clostridia;D_3__Clostridiales;D_4__Ruminococcaceae;D_5__Ruminiclostridium;D_6__uncultured bacterium	0.975263	ATTGGGCAATGGGCGCAAGCCTGACCCAGCAACGCCGCGTGAAGGAAGAAGGCTTTCGGGTTGTAAACTTCTTTTAAGAGGGAAGAGCAGAAGACGGTACCTCTTGAATAAGCCACGGCTAACTACGTGCCAGCAGCCGCGGTAATACGTAGGTGGCAAGCGTTGTCCGGATTTACTGGGTGTAAAGGGCGTGCAGCCGGGAGTGCAAGTCAGATGTGAAATCCCGCGGCTCAACCGCGGAACTGCATTTGAAACTGTGCTTCTTGAGTGCTGGAGAGGCAGACGGAATTCCTAGTGTAGCGGTGAAATGCGTAGATATTAGGAGGAACACCAGTGGCGAAGGCGGTCTGCTGGACAGTAACTGACGGTGAGGCGCGAAAGCGTGGGGAGCAAACA	0	0	0	0	0	0	0	0	0	0	0	0	0	0	0	0.000191039	0	0	0	0	0	0	0	0	0	0	0	0	0	0	0	0	0	0	0	0	0	0	0	0	0	0	0	0	0	0
0c8731d82ac5a592d2621c26faeca127	D_0__Bacteria;D_1__Proteobacteria;D_2__Gammaproteobacteria;D_3__Oceanospirillales;D_4__Endozoicomonadaceae;D_5__Endozoicomonas;Ambiguous_taxa	0.989786	ATTGCACAATGGGCGCAAGCCTGATGCAGCCATGCCGCGTGTGTGAAGAAGGCTCTAGGGTTGTAAAGCACTTTCAGTAGGGAGGAAAGGGTTAAGGTTAATACCCTTGATCTGTGACGTTACCTACAGAAGAAGCACCGGCTAACTCCGTGCCAGCAGCCGCGGTAATACGGAGGGTGCAAGCGTTAATCGGAATTACTGGGCGTAAAGCGTGCGTAGGCGGCTAGTTAAGTGGGATGTGAAAGCCCCGGGCTCAACCTGGGAACTGCACCCCAAACTGGGTAGCTAGAGTACGGCAGAGGAGTGTGGAATTTCCTGTGTAGCGGTGAAATGCGTAGATATAGGAAGGAACACCAGTGGCGAAGGCGACACTCTGGGCTGATACTGACGCTGAGGTAC…	0	0	0	0	0	0	0	0	0	0	0	0	0	0	0	0	0	0	0	0	0	0	0	0	0	0	0	0	0	0	0	0	0	0	0	0.000158122	0.000208986	0	0	0	0	0	0	0	0	0
0c9aa71aa0d6d7e57381bcd0c7ba7fc7	D_0__Bacteria;D_1__Firmicutes;D_2__Clostridia;D_3__Clostridiales;D_4__Family XIII;D_5__[Eubacterium] brachy group	0.76931	ATTGCACAATGGGCGCAAGCCTGATGCAGCAACGCCGCGTGAGCGATGAAGGCTTTCGAGTCGTAAAGCTCTGTCCTTGGGGAAGAAAAAAATGACGGTACCCTTGGAGGAAGCCCCGGCTAACTACGTGCCAGCAGCCGCGGTAATACGTAGGGGGCGAGCGTTATCCGGAATTATTGGGCGTAAAGAGTATGTAGGTGGTCTCTTAAGCGCAGGGTTTAAGGCAATGGCTCAACCATTGTTCGCCCTGCGAACTGAGTGACTTGAGTGCAGGAGAGGAAAGCGGAATTCCTAGTGTAGCGGTGAAATGCGTAGATATTAGGAGGAACACCAGTGGCGAAGGCGGCTTTCTGGACTGTAACTGACACTGAGATACGAAAGCGTGGGGAGCAAACA	0	0	0	0	0.000128502	0	0	0	0	0	0	0	0	0	0	0	0	0	0	0	0	0	0	0	0	0	0	0	0	0	0	0	0	0	0	0	0	0	0	0	0	0	0	0	0	0
0ca43a13e4ec6a63dab49fd9297ed932	D_0__Bacteria;D_1__Proteobacteria;D_2__Gammaproteobacteria;D_3__Aeromonadales;D_4__Aeromonadaceae;D_5__Aeromonas	0.953145	CTTGCGCAATGGGGGAAACCCTGACGCAGCGACGCCGCGTGCGGGAAGAAGGCCTTCGGGTCGTAAACCGCTTTTCTGTGGGACGAGGAAGGACGGTACCACAGGAATAAGTCCCGGCTAACTACGTGCCAGCAGCCGCAGTAATACGGAGGGTGCAAGCGTTAATCGGAATTACTGGGCGTAAAGCGCACGCAGGCGGTTGGATAAGTTAGATGTGAAAGCCCCGGGCTCAACCTGGGAATTGCATTTAAAACTGTCCAGCTAGAGTCTTGTAGAGGGGGGTAGAATTCCAGGTGTAGCGGTGAAATGCGTAGAGATCTGGAGGAATACCGGTGGCGAAGGCGGCCCCCTGGACAAAGACTGACGCTCAGGTGCGAAAGCGTGGGGAGCAAACA	0	0	0	0	0	0	5.35848e-05	0	0	0	0	0	0	0	0	0	0	0	0	0	0	0	0	0	0	0	0	0	0	0	0	0	0	0	0	0	0	0	0	0	0	0	0	0	0	0
0ca786633124fe0bd9bcd5da312ccfe1	D_0__Bacteria;D_1__Bacteroidetes;D_2__Bacteroidia;D_3__Chitinophagales;D_4__Saprospiraceae;D_5__uncultured;Ambiguous_taxa	0.737874	ATTGGACAATGGCCGCAAGGCTGATCCAGCCATCCAGCGTGCAGGAAGAAGGCCCTATGGGTTGTAAACTGCTTTTATCAGGGAATAAACCTCTGGATTCACTCCGGAGCTGAAGGTACCTGAAGAATAAGCACCGGCTAACTCCGTGCCAGCAGCCGCGGTAATACGGAGGGTGCGAGCGTTATCCGGAATTACTGGGTTTAAAGGGTGCGTAGGCGGCTTTGTAAGTCAGGAGTGAAAGTTTGCGGCTCAACCGTAAAATTGCTTCTGATACTGCATGGCTAGAATTAGGATGAGGTCAGCGGAATGTGGCATGTAGCGGTGAAATGCATAGATATGCCATAGAACACCAATTGCGAAGGCAGCTGACTAGACCTGGATTGACGCTGAGGCACGAAA…	0	0	0	0	0	0	0	0	0	0	0	0	0	0.00036879	0	0	0	0	0	0	0	0	0	0	0	0	0	0	0	0	0	0	0	0	0	0	0	0	0	0	0	0	0	0	0	0
0ca820feff8bf9613ff26a05e6cf27a5	D_0__Bacteria;D_1__Proteobacteria;D_2__Gammaproteobacteria;D_3__Pseudomonadales;D_4__Moraxellaceae;D_5__Acinetobacter	1	ATTGGACAATGGGCGAAAGCCTGATCCAGCCATGCCGCGTGTGTGAAGAAGGCCTTTTGGTTGTAAAGCACTTTAAGCGAGGAGGAGGCTACCGAGATTAATACTCTTGGATAGTGGACGTTACTCGCAGAATAAGCACCGGCTAACTCTGTGCCAGCAGCCGCGGTAATACAGAGGGTGCGAGCGTTAATCGGATTTACTGGGCGTAAAGCGTGCGTAGGCGGCTTTTTAAGTCGGATGTGAAATCCCTGAGCTTAACTTAGGAATTGCATTCGATACTGGGAAGCTAGAGTATGGGAGAGGATGGTAGAATTCCAGGTGTAGCGGTGAAATGCGTAGAGATCTGGAGGAATACCGATGGCGAAGGCAGCCATCTGGCCTAATACTGACGCTGAGGTA…	0.00102244	0.00476591	0.00504832	0	0.00260216	0.00396891	0.00166113	0.00461233	0	0.00342453	0.00580086	0.00375856	0.00287558	0.00974659	0	0	0	0.000523547	0	0	0	0	0	0	0	0	0	0	0	0	0	0.000809702	0	0	0	0.0110092	0.00954371	0.0122475	0.00894089	0.0677224	0.000727503	0.00501215	0	0.0015123	0	0.00082071
0cad24a15f77b74b2fece3236a25c2de	D_0__Bacteria;D_1__Firmicutes;D_2__Clostridia;D_3__Clostridiales;D_4__Ruminococcaceae;D_5__Ruminococcaceae UCG-005;D_6__uncultured bacterium	0.867774	ATTGGGCAATGGGGGAAACCCTGACCCAGCAACGCCGCGTGAGGGAAGAAGGCTTTCGGGTTGTAAACCTCTTTTACCAGGGACGAAGGACGTGACGGTACCTGGAGAAAAAGCAACGGCTAACTACGTGCCAGCAGCCGCGGTAATACGTAGGTTGCAAGCGTTGTCCGGATTTACTGGGTGTAAAGGGCGTGTAGGCGGAGGCGCAAGTTGGGAGTGAAATCTATGGGCTCAACCCATAAACTGCTCTCAAAACTGTGCCCCTTGAGTATCGGAGAGGCAAGCGGAATTCCTAGTGTAGCGGTGAAATGCGTAGATATTAGGAGGAACACCAGTGGCGAAGGCGGCTTGCTGGACGACAACTGACGCTGAGGCGCGAAAGCGTGGGGAGCAAACA	0	0	0	0	0	0	0	0	0	0	0	0	0	0	0	0	0	0	0	0	0	0	0	0	0	0	0	0	0	0	0	0	0	0	0.000360518	0	0	0	0	0	0	0	0	0	0	0
0cb410fd21f44a05d043f307f09c0e82	D_0__Bacteria;D_1__Proteobacteria;D_2__Alphaproteobacteria;D_3__Rhodobacterales;D_4__Rhodobacteraceae	0.999999	CTTGGACAATGGGGGCAACCCTGATCCAGCCATGCCGCGTGTGTGATGAAGGCCTTAGGGTCGTAAAGCACTTTCGCCAGGGATGATAATGACAGTACCTGGTAAAGAAACCCCGGCTAACTCCGTGCCAGCAGCCGCGGTAATACGGAGGGGGTTAGCGTTGTTCGGAATTACTGGGCGTAAAGCGCGCGTAGGCGGACTATTAAGTCAGGGGTGAAATCCCGGGGCTCAACCCCGGAACTGCCTTTGATACTGGTAGTCTAGAGTTCGAGAGAGGTGAGTGGAATTCCGAGTGTAGAGGTGAAATTCGTAGATATTCGGAGGAACACCAGTGGCGAAGGCGGCTCACTGGCTCGATACTGACGCTGAGGTGCGAAAGCGTGGGGAGCAAACA	0	0	0	0	0	0	0	0	0	0	0	0	0.000501555	0	0	0	0	0	0	0	0	0	0	0	0	0	0	0	0	0	0	0	0	0	0	0	0	0	0	0	0	0	0	0	0	0
0cba11ad7c46caaae0d9dc618fabca0e	D_0__Bacteria;D_1__Proteobacteria;D_2__Gammaproteobacteria;D_3__Vibrionales;D_4__Vibrionaceae;D_5__Vibrio	0.995872	ATTGCACAATGGGCGCAAGCCTGATGCAGCCATGCCGCGTGTATGAAGAAGGCCTTCGGGTTGTAAAGTACTTTCAGTCGTGAGGAAGGTGGTGTTGTTAATAGCAGCATCATTTGACGTTAGCGACAGAAGAAGCACCGGCTAACTCCGTGCCAGCAGCCGCGGTAATACGGAGGGTGCGAGCGTTAATCGGAATTACTGGGCGTAAAGCGCATGCAGGTGGTTTGTTAAGTCAGATGTGAAAGCCCGGGGCTCAACCTCGGAATTGCATTTGAAACTGGCAGACTAGAGTACTGTAGAGGGGGGTAGAATTTCAGGTGTAGCGGTGAAATGCGTAGAGATCTGAAGGAATACCGGTGGCGAAGGCGGCCCCCTGGACAGATACTGACACTCAGATGC…	0	0	0	0	0	0	0	0	0	0	0	0	0	0	0	0	0	0	0	2.28243e-05	0	0.00018458	0.000252749	0.0007466	0.000102886	5.81987e-05	0.000100058	0.000544715	1.39606e-05	0	0.00100211	0	0	0	0	0	0	0	0	0	0	0	0	0	0	0
0cc11cdafd12f0420a99d06e2022d111	D_0__Bacteria;D_1__Bacteroidetes;D_2__Bacteroidia;D_3__Flavobacteriales;D_4__Flavobacteriaceae;D_5__Flavobacterium	0.999999	ATTGGACAATGGGCGCAAGCCTGATCCAGCCATGCCGCGTGCAGGATGAAGCATCTATGGTGTGTAAACTGCTTTTGTACGGGAAGAAAAAACATTACGAGTAATGTACTGACGGTACCGTAAGAATAAGGATCGGCTAACTCCGTGCCAGCAGCCGCGGTAATACGGAGGATCCAAGCGTTATCCGGAATCATTGGGTTTAAAGGGTCCGTAGGCGGCCAAATAAGTCAGCGGTGAAAGTTTTCAGCTTAACTGAAAAATTGCCATTGATACTGTTTGGCTTGAATTATTGTGAAGTAACTAGAATATGTAGTGTAGCGGTGAAATGCTTAGATATTACATGGAATACCAATTGCGAAGGCAGGTTACTAACAATACATTGACGCTGATGGACGAAAG…	0	0	0	0	0	0	0	0	0	0	0	0	0	0	0	0	0	0	0	0	0	0	0	0	0	0	0	0	0	0	0	0	0	0	0	0	0	0	0	0	0	0	0	0	0	0
0cc95609a6f301b1482c9b6517d36f04	D_0__Bacteria;D_1__Proteobacteria;D_2__Gammaproteobacteria;D_3__Pseudomonadales;D_4__Moraxellaceae;D_5__Acinetobacter	1	ATTGGACAATGGGGGGAACCCTGATCCAGCCATGCCGCGTGTGTGAAGAAGGCCTTATGGTTGTAAAGCACTTTAAGCGAGGAGGAGGCTCTTTTGGTTAATACCCAAGATGAGTGGACGTTACTCGCAGAATAAGCACCGGCTAACTCTGTGCCAGCAGCCGCGGTAATACAGAGGGTGCAAGCGTTAATCGGATTTACTGGGCGTAAAGCGCGCGTAGGCGGCCAATTAAGTCAAATGTGAAATCCCCGAGCTTAACTTGGGAATTGCATTCGATACTGGTTGGCTAGAGTGTGGGAGAGGATGGTAGAATTCCAGGTGTAGCGGTGAAATGCGTAGAGATCTGGAGGAATACCGATGGCGAAGGCAGCCATCTGGCCTAACACTGACGCTGAGGTG…	0	0	0	0	0	0	0	0	0	0	0	0	0	0	0.00042869	0	0	0	0	0	0	0	0	0	0	0	0	0	0	0	0	0	0	0	0	0	0	0	0	0	0	0	0	0	0	0
0cdc2dc9850167bd250dc6bfe416b8af	D_0__Bacteria;D_1__Patescibacteria;D_2__Saccharimonadia;D_3__Saccharimonadales;D_4__uncultured bacterium;D_5__uncultured bacterium;D_6__uncultured bacterium	0.938549	TTTCCACAATGGACGAAAGTCTGATGGAGCAACGCCGCGTGCAGGATGAAGGCCTTCGGGTTGTAAACTGCTTTTATGGGTGAAGAATTTGACGGTAACCCAAGAATAAGGATCGGCTAACTACGTGCCAGCAGCCGCGGTCATACGTAGGATCCAAGCGTTGTCCGGAATTACTGGGCGTAAAGAGTTGCGTAGGCGGTTTTTTAAGCAGAGAGTGAAAGCGTATGGCTCAACCATATATACATTCTCTGAACTGGGAAACTAGAGGTCGAGAGAGGTTACTAGAATTTCGTGTGTAGGAGTGAAATCCGTAGATATACGAAGGAATACCGATGGCGTAGGCAGGTAACTGGCTCGCACCTGACGCTAAGGCACGAAAGCATGGGTAGCAAACG	0	0	0	0	0	0	0	4.73059e-05	0	0	0	0	0	0	0	0	0	0	0	0	0	0	0	0	0	0	0	0	0	0	0	0	0	0	0	0	0	0	0	0	0	0	0	0	0	0
0cdc526a6aac8fc5b898e67c65e20847	D_0__Bacteria;D_1__Firmicutes;D_2__Clostridia;D_3__Clostridiales;D_4__Family XII;D_5__Fusibacter;D_6__uncultured bacterium	0.992566	ATTGCACAATGGGCGAAAGCCTGATGCAGCAACGCCGCGTGAGTGATGAAGGTCTTCGGATTGTAAAGCTCTGTTCTTGGGGAAGAATAAATGACGGTACCCAAGGAGAAAGCCCCGGCTAACTACGTGCCAGCAGCCGCGGTAATACGTAGGGGGCAAGCGTTATCCGGAATCACTGGGCGTAAAGGGTGCGTAGGCGGCTTAGCAAGTCAGAAGTGAAAGGCATTGGCTCAACCAATGTAAGCTTTTGAAACTGTTAGGCTTGAGTGCAGGAGAGGAAAGTGGAATTCCTAGTGTAGCGGTGAAATGCGTAGATATTAGGAGGAACACCAGTGGCGAAGGCGACTTTCTGGACTGTAACTGACGCTGAGGCACGAAAGCGTGGGGAGCGAACA	0	0	0	0	0	0	0	0	0	0	0	0	0	0	0	0	0	0	0	0	0	0	0	0	0	0	0	0	0	0	0	0	0	0	0	0	0	0	0	0	0	0	0	0	0	0
0cef2a767785dbfbfe0421cb471db71f	D_0__Bacteria;D_1__Firmicutes;D_2__Clostridia;D_3__Clostridiales;D_4__Ruminococcaceae;D_5__Intestinimonas;D_6__uncultured bacterium	0.903288	ATTGGGCAATGGGCGCAAGCCTGACCCAGCAACGCCGCGTGAAGGAAGAAGGCTTTCGGGTTGTAAACTTCTTTTCTCAGGGACGAAGAAAGTGACGGTACCTGAGGAATAAGCCACGGCTAACTACGTGCCAGCAGCCGCGGTAATACGTAGGTGGCAAGCGTTATCCGGATTTATTGGGTGTAAAGGGCGTGTAGGCGGGAGCGCAAGTCAGATGTGAAAACTCAGGGCTCAACCCTGAGCCTGCATTTGAAACTGTGTTTCTTGAGTGCTGGAGAGGCAATCGGAATTCCGTGTGTAGCGGTGAAATGCGTAGATATACGGAGGAACACCAGTGGCGAAGGCGGATTGCTGGACAGTAACTGACGCTGAGGCGCGAAAGCGTGGGGAGCAAACA	0	0	0	0	0	0	0	0	0	0	0	0	0	0	0	0.000396773	0	0	0	0	0	0	0	0	0	0	0	0	0	0	0	0	0	0	0	0	0	0	0	0	0	0	0	0	0	0
0cf282e0996ce5197e0c0a0f5e49d4bb	D_0__Bacteria;D_1__Patescibacteria;D_2__Microgenomatia	1	CTTGCGCAATGGGGGAAACCCTGACGCAGCGACGCCGCGTGGAGGATGACGGCCTTCGGGTTGTAAACTCCTTTTATACAGGACGATAATGACTTAACTGTAAGAATAAGCACCTGCTAACTACGTGCCAGCAGCCGCGGTAATACGTAGGGTGCAAGCGTTATCCGGAATCATTGGGCGTAAAGAGTAGCGTAGGCAGTTTGCTAAGTTATTAGTGAAATCCTCCGGCTTAACTGGAGATCCGCTAATAATACTGGTAGACTAGAATCATGGAGGGGAAAGCGGAACTCTTGGTGTAGGGGTGAAATCCGTTGATATCAAGAGGAACACCAAAGGCGTAGGCAGCTTTCTGGCCATGTTTTGACGCTCAGGCACGAAAGCGTGGGTAGCGAAAC	0	0	0	0	0.000128502	0	0	0	0	0	0	0	0	0	0	0	0	0	0	0	0	0	0	0	0	0	0	0	0	0	0	0	0	0	0	0	0	0	0	0	0	0	0	0	0	0
0cf71f51b2e999800bc870f44db43d3e	D_0__Bacteria;D_1__Chloroflexi;D_2__Chloroflexia;D_3__Chloroflexales;D_4__Chloroflexaceae;D_5__Candidatus Chloroploca;D_6__uncultured bacterium	0.897061	TTTCCCCAATGGGCGCAAGCCTGAGGGAGCAACGCCGCGTGGGGGACGACGGCCTTCGGGTTGTAAACCCCTTTTGGGCGGGAAGATTGTGACGGTACCGCCCGAATAAGCCCCGGCTAACTCCGTGCCAGCAGCCGCGGTAAGACGGAGGGGGCAAGCGTTGTCCGGAATCACTGGGCGTAAAGCGCACGTAGGTGGTCTGCTGCGTCGGTGCTGAAACCTCTGGGCTTAACTCAGAGACGCGTGCCGATACGAGTGGACTTGAGGCAGTGAGAGGGTAGCGGAATTCCGGGTGTAGTGGTGAAATGCGTAGAGATCCGGAGGAACGCCTGAGGCGAAAGCGGCTACCTGGCACTGACCTGACACTGAGGTGCGAAAGCGTGGGGAGCGAACC	0	0	0	0	0	0	0	0	0	0	0	0	0	0	0	0	0.000114503	0	0	0	0	0	0	0	0	0	0	0	0	0	0	0	0	0	0	0	0	0	0	0	0	0	0	0	0	0
0cfc9eed04fdd55b2d55cc7f2e80f0a2	D_0__Bacteria;D_1__Tenericutes;D_2__Mollicutes;D_3__Anaeroplasmatales;D_4__Anaeroplasmataceae;D_5__Anaeroplasma;D_6__uncultured bacterium	0.967995	TTTCGGCAATGGGGGGAACCCTGACCGAGCAACGCCGCGTGAACGAAGAAGTATTTCGGTATGTAAAGTTCTTTTATTGGTGAAGAAAGAGGAATTTGACGGTAGCCAATGAATAAGCTCCGGCTAACTACGTGCCAGCAGCCGCGGTAATACGTAGGGAGCGAGCGTTATCCGGAATTATTGGGCGTAAAGGGTGCGTAGATGGGGATTTAAGTCTTTTGTAAAAGATCTAGGCTCAACCTAGTAGAGCAAAAGATACTGAATGTCTAGAGTACGGAAGAGGCAAGTGGAACTACATGTGTAGCGGTAAAATGCGTAAATATATGTAAGAACACCAGTGGCGAAGGCGGCTTGCTGGGCCTGTACTGACATTGAGGCACGAAAGCGTGGGGAGCAAACA	0	0	0	0	0	0	0	0	0	0	0	0	0	0	0	0.000132258	0	0	0	0	0	0	0	0	0	0	0	0	0	0	0	0	0	0	0.000379492	0	0	0	0	0	0	0	0	0	0	0
0cfd09a8c17fdea358ac7357e5a35be9	D_0__Bacteria;D_1__Acidobacteria;D_2__Thermoanaerobaculia;D_3__Thermoanaerobaculales;D_4__Thermoanaerobaculaceae;D_5__Subgroup 23;D_6__uncultured bacterium	0.846158	TTTGGGCAATGGGCGCAAGCCTGACCCAGCGACGCCGCGTGGAGGATGAAGGCCTTCGGGTTGTAAACTCCTGTCAGGTGGGAAGAAATGCCCGTCGGTGAATAGCCGATGGGAGTTGACGGTACCACCAAAGGAAGCCCCGGCTAACTCCGTGCCAGCAGCCGCGGTAATACGGAGGGGGCAAGCGTTATTCGGATTTACTGGGCGTAAAGCGCACGTAGGCGGCTAGGCAAGTCGCAGGTGAAAGCCCTCGGCTCAACCGAGGAACTGCCTGCGAAACTGCTCTGCTTGAGTCCGGGAGGGGGGAGCGGAATTCCCAGTGTAGCGGTGAAATGCGTAGATACTGGGAGGAACACCGGTGGCGAAGGCGGCTCCCTGGACCGGCACTGACGCTGAGGT…	0	0	0	0	0	0	0	0	0	0	0	0	0.000167185	0	0	0	0	0	0	0	0	0	0	0	0	0	0	0	0	0	0	0	0	0	0	0	0	0	0	0	0	0	0	0	0	0
0cfdb780f2565cf2d053386672c93fd3	D_0__Bacteria;D_1__Epsilonbacteraeota;D_2__Campylobacteria;D_3__Campylobacterales;D_4__Helicobacteraceae;D_5__uncultured;D_6__uncultured bacterium	0.999947	TTTGCACAATGGGGGAAACCCTGATGCAGCGACGCCGCGTGGAGGATGAAGGTTTTCGGATTGTAAACTCCTTTTTTACGGGAAGATAATGACGGTACCGTAAGAATAAGCACCGGCTAACTCCGTGCCAGCAGCCGCGGTAATACGGAGGGTGCAAGCGTTACTCGGATTTACTGGGCGTAAAGGGTGCGTAGGTGGATGTGTAAGTCAGATGTGAAATCCTAGGGCTTAACCTTAGAACTGCATTTGAAACTATATATCTAGAGTTTGGGAGAGGTAGATGGAATTCTCGGTGTAGGGGTAAAATCCGTAGATATCGAGAGGAATACTCATTGCGAAGGCGATCTACTAGAACAATACTGACACTGAGGCACGAAAGCGTGGGGAGCAAACA	0	0.00280348	0.00298091	0	0.00603958	0.00212226	0.000455471	0.00172667	0	0.00696195	0.00325802	0.00401338	0.007958	0.00395132	0.0184041	0	0	0	0	0	0	0	0	0	0	0	0	0	0	0	0	0	0	0	0	0.00211488	0	0	0.00207021	0	0	0	0	0	0	0
0d0a3741c9bc53deeee10145c601a8ff	D_0__Bacteria;D_1__Firmicutes;D_2__Clostridia;D_3__Clostridiales;D_4__Lachnospiraceae;D_5__[Ruminococcus] gnavus group	0.997027	ATTGCACAATGGGGGAAACCCTGATGCAGCGACGCCGCGTGAGTGATGAAGTATTTCGGTATGTAAAGCTCTATCAGCAGGGAAGAAAATGACGGTACCTGACTAAGAAGCCCCGGCTAACTACGTGCCAGCAGCCGCGGTAATACGTAGGGGGCAAGCGTTATCCGGATTTACTGGGTGTAAAGGGAGCGTAGACGGCATGGCAAGCCAGATGTGAAAGCCCGGGGCTCAACCCCGGGACTGCATTTGGAACTGTCAGGCTAGAGTGTCGGAGAGGAAAGCGGAATTCCTAGTGTAGCGGTGAAATGCGTAGATATTAGGAGGAACACCAGTGGCGAAGGCGGCTTTCTGGACGATGACTGACGTTGAGGCTCGAAAGCGTGGGGAGCAAACA	0	0	0	0	0	0	0	0	0	0	0	0	0	0	0	0	0	0	0.000801334	0	0	0	0	0.00199766	0	0	0	0	0	0	0	0	0	0	0	0	0	0	0	0	0	0	0	0	0	0
0d0a48a94cf192dca0642ec969ff8d35	D_0__Bacteria;D_1__Bacteroidetes;D_2__Bacteroidia;D_3__Bacteroidales;D_4__Prevotellaceae;D_5__Prevotella 9;D_6__uncultured bacterium	0.782383	ATTGGTCAATGGGCGAGAGCCTGAACCAGCCAAGTAGCGTGCAGGATGACGGCCCTATGGGTTGTAAACTGCTTTTATAAGGGAATAAAGTGAGTCTCGTGAGACTTTTTGCATGTACCTTATGAATAAGGACCGGCTAATTCCGTGCCAGCAGCCGCGGTAATACGGAAGGTCCGGGCGTTATCCGGATTTATTGGGTTTAAAGGGAGCGTAGGCCGGAGATTAAGCGTGTTGTGAAATGTAGTGGCTCAACCTCTGCACTGCAGCGCGAACTGGTCTTCTTGAGTACGCACAACGTGGGCGGAATTCGTGGTGTAGCGGTGAAATGCTTAGATATCACGAAGAACTCCGATTGCGAAGGCAGCTCACGGGAGCGCAACTGACGCTGAAGCTCGAAAG…	0	0	0	0	0	0	0	0	0	0	0	0	0	0	0	0.000146953	0	0	0	0	0	0	0	0	0	0	0	0	0	0	0	0	0	0	0	0	0	0	0	0	0	0	0	0	0	0
0d16f46b31a9130f2fbc8585ee401806	D_0__Bacteria;D_1__Bacteroidetes;D_2__Bacteroidia	0.999813	ATTGGTCAATGGGAGAGATCCTGAACCAGCCATTCCGCGTGCAGGAAGACGGTCTTATAGATTGTAAACTGCTTTTATACAGGAGGACTAGCATTACGTGTATTGTGAAAGACGTTACTGTAAGAATAAGTATTGGCTAACTCCGTGCCAGCAGCCGCGGTAATACGGAGGATACAAACGTTATCCGGATTTATTGGGTTTAAAGAGTCTGTAGGCGGATGCATAAGTCAGAGGTAAAAGGGAGTGGCTTAACCATATGTAAGCCTTTGAAACTGTGCATCTTGAATTGTATTAACGTCAGGAGAATATGACAAGTAGCGGTGAAATGTGTAGATATGTCATAGAATACCGGTAGCGAAGGCGCCTGATGGAGTATATATTGACGCTGAGAGACGAAAG…	0	0	0	0	0	0	0	0	0	0	0.000105952	0	0	0	0	0	0	0	0	0	0	0	0	0	0	0	0	0	0	0	0	0	0	0	0	0	0	0	0	0	0	0	0	0	0	0
0d24ed354928c5386a59feef423f04d9	D_0__Bacteria;D_1__Bacteroidetes;D_2__Bacteroidia;D_3__Bacteroidales;D_4__Tannerellaceae;D_5__Parabacteroides;D_6__Gryllus firmus	0.878891	ATTGGTCAATGGGCGAGAGCCTGAACCAGCCAAGTCGCGTGAAGGAAGACGGACCTATGGTTTGTAAACTTCTTTTATTAGGGAATAAAAAAGATCACGTGTGATCTATTGCATGTACCTAAAGAAAAAGCATCGGCTAACTCCGTGCCAGCAGCCGCGGTAATACGGAGGATGCGAGCGTTATCCGGATTTATTGGGTTTAAAGGGTGCGTAGGTGGATATATAAGTCAGTGGTGAAAGTCTGTAGCTCAACTATAGAATTGCCGTTGAAACTGTATATCTTGAGTGTGAATGAGGTAGGCGGAATGCGTAGTGTAGCGGTGAAATGCATAGATATTACGCAGAACTCCAATTGCGAAGGCAGCTTACTAAGCCACAACTGACACTGAAGCACGAAAG…	0	0	0	0	0	0	0	0	0	0	0	0	0	0	0.00036956	0	0	0	0	0	0	0	0	0	0	0	0	0	0	0	0	0	0	0	0	0	0	0	0	0	0	0	0	0	0	0
0d3b1fc643b21d4ca59677da1c29d545	D_0__Bacteria;D_1__Firmicutes;D_2__Clostridia;D_3__Clostridiales;D_4__Clostridiaceae 2;D_5__Alkaliphilus;D_6__uncultured bacterium	0.879062	ATTGCACAATGGGGGAAACCCTGATGCAGCAGCGCCGCGTGAGCGATGAAGGTTTTCGAATCGTAAAGCTCTGTCCTAAGGGAAGATAATGACGGTACCTTAGGAGGAAGCCCCGGCTAACTACGTGCCAGCAGCCGCGGTAATACGTAGGGGGCAAGCGTTATCCGGAATTATTGGGCGTAAAGGGTGCGTAGGCTGCCTTATGGGTCAGAGGTTAAAGGCTACGGCTTAACCGTAGCATGCCTTTGAAACTATAGGGCTTGAGTGCAGGAGAGGAGAGTGGAATTCCTAGTGTAGCGGTGAAATGCGTAGATATTAGGAGGAATACCAGTGGCGAAGGCGACTCTCTGGACTGCAACTGACGCTAAGGCACGAAAGCGTGGGTAGCGAACA	0	0	0	0	0	0	0	0	0	0	0	0	0	0	0	0	0	0	0	0	0	0	0	0	0	0	0	0	0	0	0	0	0	0	0.000170772	0	0	0	0	0	0	0	0	0	0	0
0d4b424b92776d68c91a035140166c6f	D_0__Bacteria;D_1__Bacteroidetes;D_2__Bacteroidia;D_3__Bacteroidetes VC2.1 Bac22;D_4__uncultured Bacteroidetes bacterium;D_5__uncultured Bacteroidetes bacterium;D_6__uncultured Bacteroidetes bacterium	0.924887	ATTGGTCAATGGGCGCAAGCCTGAACCAGCCATGCCGCGTGCAGGAAGACGGCCTTATGGGTTGTAAACTGCTTTTATACAGGAATAAACCCCCGTACGTGTACGGGGTTGAAGGTACTGTAGGAATAAGCACCGGCTAACTCCGTGCCAGCAGCCGCGGTAATACGGAGGGTGCAAGCGTTATCCGGATTTATTGGGTTTAAAGGGTGCGCAGGCGGACCTATCAGTCAGTGGTGAAATCTCCCGGCTTAACCGGGAAACTGCCATTGATACTGTAGGTCTTGAGTTTGGTTGAAGTGGGCGGAATGTAGCATGTAGCGGTGAAATGCATAGATATGCTACAGAACACCGATCGCGAAGGCAGCTCACTAAGCCAAAACTGACGCTCAGGCACGAAAG…	0	0	0	0	0	0	0	0	0	0	0	0	0	0	0	0	0	0	0	0	0	0	0	0	0	0	0	0	0	0	0	0	0	0	0	0	0	0	0	0	0	0	0	0	0	0
0d5ba8c3bdd3362fe7bb177dfb2b6acf	D_0__Bacteria;D_1__Firmicutes;D_2__Clostridia;D_3__Clostridiales;D_4__Lachnospiraceae;D_5__Lachnospiraceae NK4A136 group	0.744762	ATTGGACAATGGGGGAAACCCTGATCCAGCGACGCCGCGTGAGTGAAGAAGTATTTCGGTATGTAAAGCTCTATCAGCAGGGAAGAAAATGACGGTACCTGACTAAGAAGCCCCGGCTAACTACGTGCCAGCAGCCGCGGTAATACGTAGGGGGCAAGCGTTATCCGGATTTACTGGGTGTAAAGGGAGCGTAGACGGCATTGCAAGTCTGATGTGAAAGATTGGGGCTCAACCCCAGGCCTGCATTGGAAACTGTAAAGCTGGAGTACAGGAGAGGTAAGCGGAATTCCTAGTGTAGCGGTGAAATGCGTAGATATTAGGAGGAACACCAGTGGCGAAGGCGGCTTACTGGACTGTAACTGACGTTGAGGCTCGAAAGCGTGGGGAGCAAACA	0	0	0	0	0	0	0	0	0	0	0	0	0	0	0	0	0	0	0	0	0	0	0	0	0	0	0	0	0	0	0	0	0	0	0.00426929	0	0	0	0	0	0	0	0	0	0	0
0d5cade38cec3bde56d5385ee6d0fc6d	D_0__Bacteria;D_1__Proteobacteria;D_2__Gammaproteobacteria;D_3__Alteromonadales;D_4__Pseudoalteromonadaceae;D_5__Psychrosphaera;Ambiguous_taxa	0.93417	ATTGCACAATGGGCGCAAGCCTGATGCAGCCATGCCGCGTGTGTGAAGAAGGCCTTCGGGTTGTAAAGCACTTTCAGCGAGGAGGAAAGTTTGGTGGTTAATACCCATCAGATGTGACGTTACTCGCAGAAGAAGGACCGGCTAACTCCGTGCCAGCAGCCGCGGTAATACGGAGGGTCCGAGCGTTAATCGGAATTACTGGGCGTAAAGCGTACGCAGGCGGCCATTTAAGTCAGATGTGAAAGCCCCGGGCTCAACCTGGGAACTGCATTTGAAACTGGATGGCTAGAGTGCGACAGAGGGTGGTAGAATTTCAGGTGTAGCGGTGAAATGCGTAGAGATCTGAAGGAATACCAATGGCGAAGGCAGCCACCTGGGTCGACACTGACGCTCATGTAC…	0	0	0	0	0	0	0	0	0	0	0	0	0	0	0	0	0	0	0	0	0	0	0	0	0	0	0	0	0	0	0	0.000165621	0	0	7.58984e-05	0	0	0	0	0	0	0	0	0	0	0
0d65149c3dce7968ce1e6e9b2ca55346	D_0__Bacteria;D_1__Proteobacteria;D_2__Deltaproteobacteria;D_3__Desulfovibrionales;D_4__Desulfovibrionaceae;D_5__Desulfovibrio	1	ATTGCGCAATGGGGGAAACCCTGACGCAGCGACGCCGTGTGAGGGATGAAGGCTTTCGGGTCGTAAACCTCTGTCGGGAGGGAAGAACCTTCCAGGTCTGAACAAGGCTTGGAACTGACGGTACCTCCAAAGGAAGCACCGGCTAACTCCGTGCCAGCAGCCGCGGTAATACGGAGGGTGCAAGCGTTAATCGGAATCACTGGGCGTAAAGCGCGCGTAGGCGGTCTTTTAAGTCGGACGTGAAAGCCCTCGGCTCAACCGGGGAACTGCGTTCGAAACTGGGAGACTTGAGTCCTGGAGAGGGTGGCGGAATTCCGGGTGTAGGAGTGAAATCCGTAGATATCCGGAGGAACACCGGTGGCGAAGGCGGCCACCTGGACAGGTACTGACGCTGAGGCG…	0	0	0	0	0	0	0	0	0	0	0	0	0	5.26843e-05	0	0	0	0	0	0	0	0	0	0	0	0	0	0	0	0	0	0	0	0	0	0	0	0	0	0	0	0	0	0	0	0
0d7191102c88501befc6a97bb1e40307	D_0__Bacteria;D_1__Proteobacteria;D_2__Gammaproteobacteria;D_3__Betaproteobacteriales;D_4__Burkholderiaceae;D_5__uncultured	0.701348	TTTGGACAATGGGCGCAAGCCTGATCCAGCAATGCCGCGTGCAGGATGAAGGCCTTCGGGTTGTAAACTGCTTTTGTACGGAACGAAAAGTCTTGGGTTAATACCCTGGGATCATGACGGTACCGTAAGAATAAGCACCGGCTAACTACGTGCCAGCAGCCGCGGTAATACGTAGGGTGCAAGCGTTAATCGGAATTACTGGGCGTAAAGCGTGCGCAGGCGGTTGTGTAAGACAGACGTGAAATCCCCGGGCTCAACCTGGGAACTGCGTTTGTGACTGCACGGCTAGAGTACGGCAGAGGGGGGTGGAATTCCACGTGTAGCAGTGAAATGCGTAGAGATGTGGAGGAACACCGATGGCGAAGGCAGCCCCCTGGGCCAGTACTGACGCTCATGCAC…	0	0	0	0	0	0	0	0	0	0	0	0	0	0	0	0	0	0	0	0	0	0	0	0	0	0	0	0	0	0	0	0	0	0	0	0	0	0	0	0	0	0	0	0	0	0
0d75cda16d04997aaf8f277689f16f15	D_0__Bacteria;D_1__Firmicutes;D_2__Bacilli;D_3__Lactobacillales;D_4__Lactobacillaceae;D_5__Pediococcus	0.999983	CTTCCACAATGGACGCAAGTCTGATGGAGCAACGCCGCGTGAGTGAAGAAGGGTTTCGGCTCGTAAAGCTCTGTTGTTAAAGAAGAACGTGGGTGAGAGTAACTGTTCACCCAGTGACGGTATTTAACCAGAAAGCCACGGCTAACTACGTGCCAGCAGCCGCGGTAATACGTAGGTGGCAAGCGTTATCCGGATTTATTGGGCGTAAAGCGAGCGCAGGCGGTCTTTTAAGTCTAATGTGAAAGCCTTCGGCTCAACCGAAGAAGTGCATTGGAAACTGGGAGACTTGAGTGCAGAAGAGGACAGTGGAACTCCATGTGTAGCGGTGAAATGCGTAGATATATGGAAGAACACCAGTGGCGAAGGCGGCTGTCTGGTCTGTAACTGACGCTGAGGCTC…	0	0	0	0	0	0	0	0	0	0	0	0	0	0	0	0	0.00274808	0	0	0	0	0	0	0	0	0	0	0	0	0	0	0.00095692	0.00141626	0.00273023	0	0	0	0	0	0	0	0	0	0	0	0
0d768d084a83eff87ddc8076b22b91a0	D_0__Bacteria;D_1__Firmicutes;D_2__Bacilli;D_3__Lactobacillales;D_4__Streptococcaceae;D_5__Streptococcus	0.80741	GAGTGTTGTCCGGATTTATTGGGCGTAAAGCGAGCGCAGGCGGTTAGAAAAGTCTGAAGTGAAAGGCAGTGGCTCAACCATTGTAGGCTTTGGAAACTGTTTAACTTGAGTGCAGAAGGGGAGAGTGGAATTCCAGGTGTAGCGGTGAAATGCGTAGAGATCTGGAGGAATACCGGTGGCGAAGGCGGCCCCCTGGACGAAGACTGACGCTCAGGTGCGAAAGCGTGGGGAGCAAACAA	0	5.60695e-05	0	0	0	0	0	0	0	0	0	0	0	0	0	0	0	0	0	0	0	0	0	0	0	0	0	0	0	0	0	0	0	0	0	0	0	0	0	0	0	0	0	0	0	0
0d76b4955d6869f82bbeb74447923e7f	D_0__Bacteria;D_1__Bacteroidetes;D_2__Ignavibacteria;D_3__Ignavibacteriales;D_4__PHOS-HE36;D_5__uncultured bacterium;D_6__uncultured bacterium	0.77959	ATTGGGCAATGCCCGAAAGGGTGACCCAGCAACGCCGCGTGGAGGATGAAGGCCGTAAGGTTGTAAACTCCTGTTAGAGGGGAAGAACAATCCCGATCAACTCGGGACATGACTGTACCCTCAGAGAAAGCCCCGGCTAACTACGTGCCAGCAGCCGCGGTAATACGTAGGGGGCTAGCGTTGTCCGGATTTACTGGGTGTAAAGGGCGCGTAGGCGGATCTTCAAGTCAGAGGTGAAATCTCCCGGCTCAACTGGGAAACTGCCTTTGATACTGTTGATCTTGAGTACGGAATAGAGAGACGGAATTCCAGGTGTAGTGGTGAAATACGTAGATATCTGGAAGAACACCAGTGGCGAAGGCGGTCTCTTGGTCCGATACTGACGCTCAGGCGCGAAAG…	0	0	0	0	0	0	0	0	0	0	0	0	0	0	0	0	0	0	0	0	0	0	0	0	0	0	0	0	0	0	0	0	0	0	0	0	0	0	0	0	0	0	5.62635e-05	0	0	0
0d7d37ecc62edcb93bf9a71566a5c9f1	D_0__Bacteria;D_1__Firmicutes;D_2__Clostridia;D_3__Clostridiales;D_4__Lachnospiraceae	0.999994	ATTGCACAATGGGGGAAACCCTGATGCAGCGACGCCGCGTGAGTGAAGAAGTATTTCGGTATGTAAAGCTCTATCAGCAGGGAAGATGATGACGGTACCTGACTAAGAAGCCCCGGCTAACTACGTGCCAGCAGCCGCGGTAATACGTAGGGGGCAAGCGTTATCCGGATTTACTGGGTGTAAAGGGAGCGTAGACGGCGAAGCAAGTCTGGTGTGAAAACCCGGGGCTCAACCCCGGGCCTGCATTGGAAACTGTTTTGCTCGAGTGCCGGAGAGGTAAGCGGAATTCCTAGTGTAGCGGTGAAATGCGTAGATATTAGGAGGAACACCAGTGGCGAAGGCGGCTTACTGGACGGTAACTGACGTTGAGGCTCGAAAGCGTGGGGAGCAAACA	0	0	0	0	0	0	0	0	0	0	0	0	0	0	0.000546949	0	0	0	0	0	0	0	0	0	0	0	0	0	0	0	0	0	0	0	0	0	0	0	0	0	0	0	0	0	0	0
0d87c4337edfe3ebc366b9130ed7943e	D_0__Bacteria;D_1__Fusobacteria;D_2__Fusobacteriia;D_3__Fusobacteriales;D_4__Fusobacteriaceae;D_5__Propionigenium;D_6__uncultured bacterium	0.851243	ATTGGACAATGGGCCACAAGCCTGATCCAGCAATTCTGTGTGCACGATGAAGGTTTTCGGATCGTAAAGTGCTTTCAGTAGGGAAGAAAAAAATGACGGTACCTACAGAAGAAGCGACGGCTAAATACGTGCCAGCAGCCGCGGTAATACGTATGTCGCAAGCGTTATCCGGAATTATTGGGCGTAAAGCGCGTCTAGGCGGCCTTTTAAGTCTGATGTTAAAATGCGGGGCTCAACTCCGTATTGCGTTGGAAACTGGAAGGCTAGAGTATCAGAGAGGTGGGCGGAACTACAAGTGTAGAGGTGAAATTCGTAGATATTTGTAGGAATGCCGATTGGGAAGCCAGCTCACTGGATGAATACTGACGCTGAAGCGCGAAAGCGTGGGGAGCAAACG	0	0	0	0	0	0	0	0	0	0	0	0	0	0	0	0	0	0	0	0	0	0	0	0	0	0	0	0	0	0	0	0	0	0	0	0	0	0	0	0	0	0	0.000225054	0	0	0
0daa87fcd1f0b3441e75d5edbe5f6503	D_0__Bacteria;D_1__Bacteroidetes;D_2__Bacteroidia;D_3__Bacteroidales;D_4__Muribaculaceae;D_5__uncultured bacterium;D_6__uncultured bacterium	0.790622	ATTGGTCAATGGGCGAGAGCCTGAACCAGCCAAGTCGCGTGAGGGAAGACGGTCCTATGGATTGTAAACCTCTTTTGTCGGGGAGCAAAGAGGCCACGTGTGGTCAAAAGTGAGAGTACCCGAAGAAAAAGCATCGGCTAACTCCGTGCCAGCAGCCGCGGTAATACGGAGGATGCGAGCGTTATCCGGATTTATTGGGTTTAAAGGGTGCGTAGGCGGGCTGATAAGTCAGCGGTTAAAATGCGGTGCTCAACGCCGTAGTGCCGTTGAAACTGTCGGTCTTGAGTGAGCGAGAAGTATGCGGAATGCGTGGTGTAGCGGTGAAATGCATAGATATCACGCAGAACTCCGATTGCGAAGGCAGCATACCGGCGCTCAACTGACGCTGAAGCACGAAAG…	0	0	0	0	0	0	0	0	0	0	0	0	0	0	0	0	0	0	0	0	0	0	0	0	0	0	0	0	0	0	0	0	0	0.00427496	0.00916474	0	0	0	0.000960096	0	0	0	0	0	0	0
0daeb5cc1d183e6b70586e086c9bfdb8	D_0__Bacteria;D_1__Proteobacteria;D_2__Gammaproteobacteria;D_3__Oceanospirillales;D_4__Nitrincolaceae;D_5__Neptunomonas;Ambiguous_taxa	0.998999	ATTGCACAATGGGGGAAACCCTGATGCAGCCATGCCGCGTGTGTGAAGAAGGCCTTCGGGTTGTAAAGCACTTTCAGCAGTGAGGAAAGGGTGTAGATTAATACTCTGCATCTGTGACGTTAACTGCAGAAGAAGGACCGGCTAACTCCGTGCCAGCAGCCGCGGTAATACGGAGGGTCCGAGCGTTAATCGGAATTACTGGGCGTAAAGCGCGCGTAGGCGGCTAAGTCAGTCAGATGTGAAAGCCCCGGGCTTAACCTGGGAATTGCACCTGATACTGCTTAGCTAGAGTACAGAAGAGGGTGGTGGAATTTCCTGTGTAGCGGTGAAATGCGTAGATATAGGAAGGAACATCAGTGGCGAAGGCGGCCACCTGGACTGATACTGACGCTGAGGTGC…	0	0	0.000120198	0	0	0	0	0	0	0	0	0	0	0	0	0	0	0	0	0	0	0	0	0	0	0	0	0	0	0	0	0	0	0	0	0	0	0	0	0	0	0	0	0	0	0
0dc1445b803446d83c8a23b869ebd4d8	D_0__Bacteria;D_1__Bacteroidetes;D_2__Bacteroidia;D_3__Flavobacteriales;D_4__Flavobacteriaceae;D_5__Imtechella;D_6__Imtechella halotolerans K1	1	ATTGGGCAATGGTCGGAAGACTGACCCAGCCATGCCGCGTGCAGGAAGACGGCCCTATGGGTTGTAAACTGCTTTTGTATGGGAAGAATAAGGCCTACGTGTAGGTTGATGACGGTACCATGCGAATAAGCATCGGCTAACTCCGTGCCAGCAGCCGCGGTAATACGGAGGATGCAAGCGTTATCCGGAATCATTGGGTTTAAAGGGTCCGTAGGCGGGCTTGTAAGTCAGAGGTGAAAGTTTGCGGCTCAACCGTAAAATTGCCTTTGATACTGCTAGTCTTGAATAATTGTGAAGTGGTTAGAATATGTAGTGTAGCGGTGAAATGCATAGATATTACATAGAATACCGATTGCGAAGGCAGATCACTAACAATTTATTGACGCTGATGGACGAAAG…	0	0	0	0	0	0	0	0	0	0	0.000185416	0	0	0	0	0	0	0	0	0	0	0	0	0	0	0	0	0	0	0	0	0	0	0	0	0	6.96621e-05	0	0	0	0	0	0	0	0	0
0dcef7836b942c77c5dc37520ace8596	D_0__Bacteria;D_1__Proteobacteria;D_2__Gammaproteobacteria;D_3__Alteromonadales;D_4__Shewanellaceae;D_5__Shewanella;Ambiguous_taxa	0.890031	ATTGCACAATGGGGGAAACCCTGATGCAGCCATGCCGCGTGTGTGAAGAAGGCCTTCGGGTTGTAAAGCACTTTCAGTCAGGAGGAAAGGTTAACGATTAATACTCGTTAGCTGTGACGTTACTGACAGAAGAAGGACCGGCTAACTCCGTGCCAGCAGCCGCGGTAATACGGAGGGTCCGAGCGTTAATCGGAATTACTGGGCGTAAAGCGTGCGCAGGCGGTTTGTTAAGCCAGATGTGAAAGCCCCGGGCTCAACCTGGGAATTGCATTTGGAACTGGCAAACTAGAGTCTTGTAGAGGGGGGTAGAATTCCAGGTGTAGCGGTGAAATGCGTAGAGATCTGGAGGAATACCGGTGGCGAAGGCGGCCCCCTGGACAAAGACTGACGCTCATGCAC…	0	0	0	0	0	0	0	0	0	0	0	0	0	0	0.00130085	0	0	0	0	0	0	0	0	0	0	0	0	0	0	0	0	0	0	0	0	0	0	0	0	0	0	0	0	0	0	0
0dd9da42bc2f0b4c9d52445c0ea5757b	D_0__Bacteria;D_1__Bacteroidetes;D_2__Bacteroidia;D_3__Bacteroidales;D_4__Rikenellaceae;D_5__uncultured;Ambiguous_taxa	0.99457	ATTGGACAATGGATGGAAATCTGATCCAGCCATGCCGCGTGCAGGAAGACGGCCCTATGGGTTGTAAACTGCTTTTGTATGGGAGCAATAAGATCTACGTGTAGATTGATGAGAGTACCATACGAATAAGCACCGGCTAACTCCGTGCCAGCAGCCGCGGTAATACGGAGGGTGCAAGCGTTATCCGGATTTATTGGGTTTAAAGGGTGCGTAGGCGGTTTGATAAGTCAGCGGTGAAATATTTCAGCTTAACTGGAAGGGTGCCGTTGATACTGTCAGGCTTGAATTTAGTTGCTGTGGGTGGAATGTGTGGTGTAGCGGTGAAATGCATAGATATCACACAGAATATCGATTGCGAAGGCAGCTCACAAAGCTAAAATTGACGCTGATGCACGAAAG…	0	0	0	0	0	0	0	0	0	0	0	0	0	0	0	0	0	0	0	0	0	0	0	0	0	0	0	0	0	0	0	0	0	0	0	0	0.00031348	0	0	0	0	0	0	0	0	0
0ddde88bd30299fdbd9cb29d44b6f3a0	D_0__Bacteria;D_1__Proteobacteria;D_2__Gammaproteobacteria;D_3__Vibrionales;D_4__Vibrionaceae;D_5__Photobacterium	0.999969	ATTGCACAATGGGGGAAACCCTGATGCAGCCATGCCGCGTGTATGAAGAAGGCCTTCGGGTTGTAAAGTACTTTCAGCAGTGAGGAAGGTGGTAGTGTTAATAGCACTATCATTTGACGTTAGCTGCAGAAGAAGCACCGGCTAACTCCGTGCCAGCAGCCGCGGTAATACGGAGGGTGCGAGCGTTAATCGGAATTACTGGGCGTAAAGCGCATGCAGGCGGTCTGTTAAGCAAGATGTGAAAGCCCGGGGCTCAACCTCGGAACAGCATTTTGAACTGGCAGACTAGAGTCTTGTAGAGGGGGGTAGAATTTCAGGTGTAGCGGTGAAATGCGTAGAGATCTGAAGGAATACCGGTGGCGAAGGCGGCCCCCTGGACAAAGACTGACGCTCAGATGC…	0	0	0	0	0	0	0	0	0	0	0	0	0	0	0	0	0	0	0	0	0	0	0.00485638	0.00415675	0	0.00114943	0.00762442	0	0	0	0.00118617	0	0.000373736	0	0	0	0	0	0	0	0.1003	0	0.00196922	0.0054655	0.0136693	0
0ddfaa5eb1fa02dc3789e12ef99df6c3	D_0__Bacteria;D_1__Proteobacteria;D_2__Alphaproteobacteria;D_3__Sphingomonadales;D_4__Sphingomonadaceae;D_5__Novosphingobium	0.993465	ATTGGACAATGGGCGCAAGCCTGATCCAGCAATGCCGCGTGAGTGATGAAGGCCCTCGGGTCGTAAAGCTCTTTTACCAGGGATGATAATGACAGTACCTGGAGAATAAGCTCCGGCTAACTCCGTGCCAGCAGCCGCGGTAATACGGAGGGAGCTAGCGTTGTTCGGAATTACTGGGCGTAAAGCGCACGTAGGCGGCTACTCAAGTCAGAGGTGAAAGCCCGGGGCTCAACCCCGGAACTGCCTTTGAAACTAGGTGGCTAGAATCTTGGAGAGGCGAGTGGAATTCCGAGTGTAGAGGTGAAATTCGTAGATATTCGGAAGAACACCAGTGGCGAAGGCGACTCGCTGGACAAGTATTGACGCTGAGGTGCGAAAGCGTGGGGAGCAAACA	0	0	0	0	0	0	0	0	0	0	0	0	0	0	0	0	0	0	0	0	0	0	0	0	0	0	0	0	0	0	0	0.000312839	0	0	0	0	0	0	0	0	0	0	0	0	0	0
0df07093d9a5b87af2c10eb3135f5862	D_0__Bacteria;D_1__Proteobacteria;D_2__Gammaproteobacteria;D_3__Alteromonadales;D_4__Shewanellaceae;D_5__Shewanella;D_6__Shewanella algae	0.8495	ATTGCACAATGGGGGAAACCCTGATGCAGCCATGCCGCGTGTGTGAAGAAGGCCTTCGGGTTGTAAAGCACTTTCAGCGAGGAGGAAAGGTTAGTAGTTAATACCTGCTAGCTGTGACGTTACTCGCAGAAGAAGCACCGGCTAACTCCGTGCCAGCAGCCGCGGTAATACGGAGGGTGCGAGCGTTAATCGGAATTACTGGGCGTAAAGCGTGCGCAGGCGGTTTGTTAAGCGAGATGTGAAAGCCCCGGGCTCAACCTGGGAATTGCATTTCGAACTGGCAAACTAGAGTCTTGTAGAGGGGGGTAGAATTCCAGGTGTAGCGGTGAAATGCGTAGAGATCTGGAGGAATACCGGTGGCGAAGGCGGCCCCCTGGACAAAGACTGACGCTCAGGCAC…	0	0	0	0	0	0	0	0.000165571	0	0	0	0	0	0	0	0	0	0	0	0	0	0	0	0	0	0	0	0	0	0	0	0	0	0	0	0	0	0	0	0	0	0	0	0.000397973	0	0
0df5ddd3d63c0a5da8f1ebca01aa923e	D_0__Bacteria;D_1__Firmicutes;D_2__Clostridia;D_3__Clostridiales;D_4__Ruminococcaceae;D_5__Ruminiclostridium 1	0.997751	ATTGCGCAATGGGGGAAACCCTGACGCAGCAACGCCGCGTGAAGGATGAAGGTTTTCGGATTGTAAACTTCTTTGATGAGGGACGAAACAAATGACGGTACCTCAAAAACAAGCCACGGCTAACTACGTGCCAGCAGCCGCGGTAATACGTAGGTGGCGAGCGTTGTCCGGAATTACTGGGTGTAAAGGGCGTGTAGGCGGGGATGCAAGTCAGATGTGAAATACCGTGGCTTAACTGCGGGGCTGCATCTGAAACTGTGTTTCTTGAGTGTCGGAGAGGAAAGTGGAATTCCTAGTGTAGCGGTGAAATGCGTAGATATTAGGAGGAACACCAGTGGCGAAGGCGACTTTCTGGACGATAACTGACGCTGAGGCGCGAAAGCGTGGGGAGCAAACA	0	0	0	0	0	0	0	0	0	0	0	0	0	0	0	0	0	0	0	0	0	0	0	0	0	0	0	0	0	0	0	0	0	0	0	0	0	0	0	0	0	0	0	0	0	0
0e0cb6cd175220822b62d1d7a73309b3	D_0__Bacteria;D_1__Patescibacteria;D_2__Saccharimonadia;D_3__Saccharimonadales;D_4__uncultured bacterium;D_5__uncultured bacterium;D_6__uncultured bacterium	0.997681	TTTCCACAATGGGCGAAAGCCTGATGGAGCGACGCCGCGTGCAGGATGAAGGTCTTCGGATCGTAAACTGCCTTTCTGGTTGAAGATGTTGACGGTAAATCAGGAATAAGGATCGGCTAACTCCGTGCCAGCAGCCGCGGTCATACGGAGGATCCAAGCGTTATTCGGAGTGACTGGGCGTAAAGAGTTGCGTAGGCTGTATGTTAAGCGAGATGTGAAATCCCACGGCTCAACCGTGGAACTGCATTTCGAGCTGGCAAACTGGAGTATGGGAGAGGAAGTTGGAATTCCTAGTGTAGGAGTGAAATCCGTAGATATTAGGAGGAACACCAATGGCGAAGGCAGGCTTCTGGCCCATTACTGACGCTGAGGCACGAAAGCGTGGGGAGCGAACG	0	0	0	0	0	0	0	0	0	0	0	0	0.000167185	0	0	0	0	0	0	0	0	0	0	0	0	0	0	0	0	0	0	0	0	0	0	0	0	0	0	0	0	0	0	0	0	0
0e1fe7cc67817f6e08fd7a90026c4793	D_0__Bacteria;D_1__Patescibacteria;D_2__WS6 (Dojkabacteria);D_3__uncultured eubacterium WCHB1-06;D_4__uncultured eubacterium WCHB1-06;D_5__uncultured eubacterium WCHB1-06;D_6__uncultured eubacterium WCHB1-06	0.991691	CTTGCGCAATGGGGGCAACCCTGACGCAGCGACACAGTGTGGAGGAGGAAGGTCTTCGGATTGTAAACTCCTTTTATGAGGGAAGAATAGATGACGGTACCTCATGAATAAGCACCTGCTAACTACGTGCCAGAAGCATCGGTGATGCGTAGGGTGCGAACGTTATCCGGATTTATTGGGCGTATAGAGAAGCGTAGGTGTTTCTGTAAGTCTTTAGTTAAAGACCACGGCTCAACCGTGGAGAAGCTTTGGAAACTACAGGAATAGAGACAGGAATGGGCGAATGGAATTCCCAGTGGAGCGGTGAAATGCGTTGATATTGGGAGGAACATCAGTGGCGAAGGCGATTCGCTGGTCCTTGTCTGACACTAAGGCTCGAAAGCGTGGGGAGCGAAAC	0	0	0	0	0	0	0	0	0	0	0	0	0	0	0	0	0	0	0	0	0	0	0	0	0	0	0	0	0	0	0	0	0	3.59241e-05	0	0	0	0	0	0	0	0	0	0	0	0
0e2ab500b1781ae30de8529de10568a7	D_0__Bacteria;D_1__Proteobacteria;D_2__Gammaproteobacteria;D_3__Pseudomonadales;D_4__Moraxellaceae;D_5__Acinetobacter;D_6__Acinetobacter radioresistens	0.856537	ATTGGACAATGGGGGGAACCCTGATCCAGCCATGCCGCGTGTGTGAAGAAGGCCTTTTGGTTGTAAAGCACTTTAAGCGAGGAGGAGGCTACCTAGATTAATACTTTAGGATAGTGGACGTTACTCGCAGAATAAGCACCGGCTAACTCTGTGCCAGCAGCCGCGGTAATACAGAGGGTGCGAGCGTTAATCGGATTTACTGGGCGTAAAGCGTGCGTAGGCGGCCAATTAAGTCAAATGTGAAATCCCCGAGCTTAACTTGGGAATTGCATTCGATACTGGTTGGCTAGAGTATGGGAGAGGATGGTAGAATTCCAGGTGTAGCGGTGAAATGCGTAGAGATCTGGAGGAATACCGATGGCGAAGGCAGCCATCTGGCCTAATACTGACGCTGAGGTA…	0	0	0	0	0	0	0	0	0	0	0	0	0	0	0.000606079	0.000411468	0	0	0	0	0	0	0	0	0	0	0	0	0	0	0	0	0.000157363	0	0	0	0	0	0	0	0	0	0	0	0	0
0e2b6d022bfdfe112671f7a45063b1ff	D_0__Bacteria;D_1__Dependentiae;D_2__Babeliae;D_3__Babeliales;D_4__Vermiphilaceae;D_5__uncultured bacterium;D_6__uncultured bacterium	0.928201	ATTGCGCAATGGGCGAAAGCCTGACGCAGCGACGCCGCGTGGAGGATGAAGGTCTTCGGATTGTAAACTCCTGTTAAGTGGAAAGAAAGACTTGCCTTTAATAGGGGCAAGTGATGACGGTACCATTAGAGAAAGCACCGGCTAACTTCGTGCCAGCAGCCGCGGTAATACGAGGGGTGCTAGCGTTATTCGGAATCATTGGGCGTAAAGGGTGTGTAGGCGGCATATCAAGTCAACTGTTAAATTCTCCGGCCTAACTGGAGATCAGCGGTAGAAACTGGTGTGCTAGAGGGTGAAAGAGAGAAGTGGAATTCTCGGAGTAGCGGTAAAATGCGTAGATCTCGAGAGGAACACCGATGGCGAAGGCAGCTTCTTGGTTCACTCCTGACGTTGAAACAC…	0	0	0	0	0	0	0	0	0	0	0	0	0	0	0.000177389	0	0	0	0	0	0	0	0	0	0	0	0	0	0	0	0	0	0	0	0	0	0	0	0	0	0	0	0	0	0	0
0e2da7cd92de8e1c5735da903926cd5e	D_0__Bacteria;D_1__Proteobacteria;D_2__Gammaproteobacteria;D_3__Aeromonadales;D_4__Aeromonadaceae;D_5__Oceanisphaera;Ambiguous_taxa	0.995452	ATTGCACAATGGGGGAAACCCTGATGCAGCCATGCCGCGTGTGTGAAGAAGGCCTTCGGGTTGTAAAGCACTTTCAGTGGTGAGGAAAGGTGAAAGCTTAATACGCTTTCACTGTGACGTTAACCACAGAAGAAGCACCGGCTAACTCCGTGCCAGCAGCCGCGGTAATACGGAGGGTGCAAGCGTTAATCGGAATAACTGGGCGTAAAGCGCACGCAGGCGGTTTGTTAAGCCAGATGTGAAAGCCCCGAGCTCAACTCGGGAACTGCATTTGGAACTGGCAAACTAGAGTCTTGTAGAGGGGGGTAGAATTTCCAGTGTAGCGGTGAAATGCGTAGAGATTGGAAGGAATACCAGTGGCGAAGGCGGCCCCCTGGACAAAGACTGACGCTCAGGTGC…	0	0	0	0	0	0	0	0	0	0	0.000370831	0.000382226	0.000267496	0	0	0	0	0	0	0	0	0	0	0	0	0	0	0	0	0	0	0	0	0	0	0	0	0	0	0	0	0	0	0	0	0.000164142
0e3fdcac8b0e105caf78ba61f472d5bf	D_0__Bacteria;D_1__Spirochaetes;D_2__Spirochaetia;D_3__Spirochaetales;D_4__Spirochaetaceae;D_5__Spirochaeta 2;D_6__uncultured bacterium	0.940055	CTTCCGCAATGGACGAAAGTCTGACGGAGCGACGTCGCGTGGGTGATGAAGGCCGAGAGGTTGTAAAGCCCTTTTATAGGTGAGGAATAAGGCTTGCAGGAAATGGCAGGCTGATGACGCTAACCTATGAATAAGCCCCGGCTAATTACGTGCCAGCAGCCGCGGTAATACGTATGGGGCAAGCGTTGTTCGGAATTATTGGGCGTAAAGGGCACGCAGGCGGGCGTGTAAGTCTGGTGTGAAATCTGACAGCTTAACTGTCAAATTGCACTGGAAACTGCACGTCTTGAATCACACAGGGGAATCTGGAATTTCTAGTGTAGGGGTGGAATCTGTAGATATTAGAAAGAACATCGGTGGCGAAGGCGAGGTTCTATGTGATGATTGACGCTGAGGTGC…	0	0	0	0	0	0	0	0	0	0	0	0	0.000200622	0	0	0	0	0	0	0	0	0	0	0	0	0	0	0	0	0	0	0	0	0	0	0	0	0	0	0	0	0	0	0	0	0
0e47fe8a70d842def3bd68aa0507be59	D_0__Bacteria;D_1__Firmicutes;D_2__Negativicutes;D_3__Selenomonadales;D_4__Acidaminococcaceae;D_5__Phascolarctobacterium;D_6__uncultured bacterium	0.913219	CTTCCGCAATGGGCGAAAGCCTGACGGAGCAATGCCGCGTGAGTGAAGAAGGTCTTCGGACCGTAAAGCTCTGTTGTTCATGACGAACGTGCAGGGGGTGAATAATTTCCTGTAATGACGGTAGTGAACGAGGAAGCCACGGCTAACTACGTGCCAGCAGCCGCGGTAATACGTAGGTGGCGAGCGTTGTCCGGAATTATTGGGCGTAAAGAGCATGTAGGCGGTTTTTTAAGTCTGGAGTGAAAATGCGGGGCTCAACCCCGTATGGCTTTGGATACTGGAAGGCTTGAGTGCAGGAGAGGAAAGGGGAATTCCCAGTGTAGCGGTGAAATGCGTAGATATTGGGAGGAACACCAGTGGCGAAGGCGCCTTTCTGGACTGTGTCTGACGCTGAGATGC…	0	0	0	0	0	0	0	0	0	0	0	0	0	0	0	0.000220429	0	0	0	0	0	0	0	0	0	0	0	0	0	0	0	0	0	0	0	0	0	0	0	0	0	0	0	0	0	0
0e4cb8d0cf3a2a64ecef2522f45ac1b5	D_0__Bacteria;D_1__Proteobacteria;D_2__Alphaproteobacteria;D_3__Sphingomonadales;D_4__Sphingomonadaceae;D_5__Sphingomonas	0.958218	ATTGGACAATGGGCGAAAGCCTGATCCAGCAATGCCGCGTGAGTGATGAAGGCCTTAGGGTTGTAAAGCTCTTTTACCCGGGATGATAATGACAGTACCGGGAGAATAAGCCCCGGCTAACTCCGTGCCAGCAGCCGCGGTAATACGGAGGGGGCTAGCGTTGTTCGGAATTACTGGGCGTAAAGCGCGCGTAGGCGGCTTTGCAAGTCAGAGGTGAAAGCCTGGAGCTCAACTCCAGAACTGCCTTTGAAACTGCATCGCTTGAATCATGGAGAGGTTAGTGGAATTCCGAGTGTAGAGGTGAAATTCGTAGATATTCGGAAGAACACCAGTGGCGAAGGCGACTAACTGGACATGTATTGACGCTGAGGTGCGAAAGCGTGGGGAGCAAACA	0	0	0	0	0	0	0	0	0	0	0	0	0	0	0	0	0	0	0	0	0	0	0	0	0	0	0	0	0	0	0	0	0	0	0	0	0	0	0.00060006	0	0	0	0	0	0	0
0e5e0f55ebfe510b91d8aadfece4db0a	D_0__Bacteria;D_1__Proteobacteria;D_2__Alphaproteobacteria;D_3__Rickettsiales;D_4__AB1;D_5__uncultured bacterium;D_6__uncultured bacterium	0.805077	ATTGGACAATGGGGGAAACCCTGATCCAGCGATGCCGCGTGAGTGAAGAAGGCCTTCGGGTTGTAAAGCTCTTTCAGTGGGGAAGATAATGACGGTACCCACAGAAGAAGGACCGGCTAACTTCGTGCCAGCAGCCGCGGTAATACGAAGGGTCCTAGCGTTGTTCGGAATTACTGGGCGTAAAGGGCGCGTAGGCGGCCCATTAAGTCAGGTGTGAAAGCCCCAAGCTCAACTTGGGAACTGCATTTGATACTGGTGGGCTAGAGATCGGAAGAGGTGAGTGGAATTCCTAGTGTAGAGGTGAAATTCGTAGATATTAGGAAGAACACCAGCGGCGAAGGCGGCTCACTGGTCCGATACTGACGCTAAGGCGCGAAAGCGTGGGGAGCAAACA	0	0	0	0	0	0	0	0	0	0	0	0	0	0.000105369	0	0	0	0	0	0	0	0	0	0	0	0	0	0	0	0	0	0	0	0	0	0	0	0	0	0	0	0	0	0	0	0
0e60374d9fc27544a511deeb007fb178	D_0__Bacteria;D_1__Firmicutes;D_2__Negativicutes;D_3__Selenomonadales;D_4__Veillonellaceae;D_5__Megasphaera	1	CTTCCGCAATGGACGAAAGTCTGACGGAGCAACGCCGCGTGAACGATGACGGCCTTCGGGTTGTAAAGTTCTGTTATACGGGACGAATGGTACGACGGCCAATACCCGTCGTAAGTGACGGTACCGTAAGAGAAAGCCACGGCTAACTACGTGCCAGCAGCCGCGGTAATACGTAGGTGGCAAGCGTTGTCCGGAATTATTGGGCGTAAAGGGCGCGCAGGCGGCGTCGTAAGTCGGTCTTAAAAGTGCGGGGCTTAACCCCGTGAGGGGACCGAAACTGCGATGCTAGAGTATCGGAGAGGAAAGCGGAATTCCTAGTGTAGCGGTGAAATGCGTAGATATTAGGAGGAACACCAGTGGCGAAAGCGGCTTTCTGGACGACAACTGACGCTGAGGCGC…	0	0	0	0	0	0	0	0	0	0	0	0	0	0	0.000221736	0	0	0	0	0	0	0	0	0	0	0	0	0	0	0	0	0	0	0	0	0	0	0	0	0	0	0	0	0	0	0
0e64af08e8d319bad1ecc43fc432e78a	D_0__Bacteria;D_1__Bacteroidetes;D_2__Bacteroidia;D_3__Bacteroidales;D_4__Muribaculaceae;D_5__uncultured bacterium;D_6__uncultured bacterium	0.972841	ATTGGTCAATGGGCGGGAGCCTGAACCAGCCAAGTCGCGTGAGGGAGGACGGCCCTACGGGTTGTAAACCTCTTTTGCTGGGGAGCAGGGAGCGCCACGCGTGGCGCTTTTGAGAGTACCCGGAGAAAAAGCATCGGCTAACTCCGTGCCAGCAGCCGCGGTAATACGGAGGATGCGAGCGTTATCCGGATTTATTGGGTTTAAAGGGTGCGTAGGCGGGATGTCAAGTCGGCGGTAAAAATTCGGGGCCCAACCCCGTCGTGCCGTCGAAACTGGCGTCCTAGAGTGGGCGAGAAGTACGCGGAATGCGTGGTGTAGCGGTGAAATGCATAGATATCACGCAGAACTCCGATTGCGAAGGCAGCGTACCGGCGCCCAACTGACGCTGAAGCACGAAAG…	0	0	0	0	0	0	0	0	0	0	0	0	0	0	0	0.000117562	0	0	0	0	0	0	0	0	0	0	0	0	0	0	0	0	0	0	0	0	0	0	0	0	0	0	0	0	0	0
0e7110b771ace2c055825e883d9cc789	D_0__Bacteria;D_1__Proteobacteria;D_2__Alphaproteobacteria;D_3__Rhodobacterales;D_4__Rhodobacteraceae	0.999997	CTTAGACAATGGGCGCAAGCCTGATCTAGCCATGCCGCGTGAGCGATGAAGGCCTTAGGGTTGTAAAGCTCTTTCGCCAGGGAAGATAATGACTGTACCTGGTAAAGAAGCCCCGGCTAACTCCGTGCCAGCAGCCGCGGTAATACGGAGGGGGCTAGCGTTATTCGGAATTACTGGGCGTAAAGCGCACGTAGGCGGACCAGAAAGTTAGGGGTGAAATCCCGGGGCTCAACCCCGGAACTGCCTCTAAAACTCCTGGTCTTGAGTTCGAGAGAGGTGAGTGGAATTCCGAGTGTAGAGGTGAAATTCGTAGATATTCGGAGGAACACCAGTGGCGAAGGCGGCTCACTGGCTCGATACTGACGCTGAGGTGCGAAAGCGTGGGGAGCAAACA	0	0	0	0	0	0	0	0	0	0	0	0	0	0	0	0	0	0	0	0	0	0	0	0.000484281	0	0.000596537	0	0	0	0	0	0	0	0	0	0	0	0	0	0	0	0	0	0	0	0
0e855908a15cfaad4e78377b225676fe	D_0__Bacteria;D_1__Bacteroidetes;D_2__Chlorobia;D_3__Chlorobiales;D_4__Chlorobiaceae;D_5__Prosthecochloris	0.999994	ATTGCGCAATGGGCGAAAGCCTGACGCAGCAACGCCGCGTGGATGATGAAGTCCTTCGGGATGTAAAGTCCTTTTGCAGAGGAAGAATAGCCCGTTTTGCGGGTGTGACGGTACTCTGCGAATAAGCCACGGCTAACTCTGTGCCAGCAGCCGCGGTGATACAGGGGTGGCAAGCGTTGTCCGGATTTACTGGGTGTAAAGGGTGCGCAGGCGGAATAGCAAGTCGGGGGTTAAATCCATGTGCTTAACACATGCATGGCTTCCGATACTGTTATTCTAGAGTGTCGAAGAGGAAGATGGAATTTCCGGTGTAGCGGTGGAATGTGTAGATATCGGAAAGAACACCAGTGGCGAAGGCAGTCTTCTGGTCGACAACTGACGCTCAGGCACGAAAGCGTG…	0	0	0	0	0.000385505	0	0	0	0	0	0	0	0	0	0	0	0	0	0	0	0	0	0	0	0	0	0	0	0	0	0	0	0	0	0	0	0	0	0	0	0	0	0	0	0	0
0e869ad9622b650960a684ca2784f5ac	D_0__Bacteria;D_1__Proteobacteria;D_2__Gammaproteobacteria;D_3__Diplorickettsiales;D_4__Diplorickettsiaceae;D_5__uncultured;D_6__uncultured bacterium	0.743643	ATTGGACAATGGGCGTAAGCCTGATCCAGCAATGCCGCGTGTGTGAAGAAGGCCTTCGGGTTGTAAAGCACTTTAGTTGGGGAGGAAGACCTCTAGGTAAATAGCCTAGAGGAGTGACGTTACCCAAAGAATAAGCACCGGCTAACTCTGTGCCAGCAGCCGCGGTAAGACAGAGGGTGCGAGCGATAATCGGATTTACTGGGCGTAAAGGGCGCGTAGGTGGTTAGTTGCGTCAGATGTGAAAGGCTCGGGCTTAACCTGAGTATGTCATCTGAAACGGATTAACTAGAGAGCAGAAGAGGGAAGTGGAATTTCCGGAGTAGCGGTGAAATGCGTAGATACCGGAAGGAACACCAGTGGCGAAGGCGGCTTCCTGGTCTGTTTCTGACACTGAGGCGC…	0	0	0	0	0	0	0	0	0	0	0	0	0	0	0	8.81718e-05	0	0	0	0	0	0	0	0	0	0	0	0	0	0	0	0	0	0	0	0	0	0	0	0	0	0	0	0	0	0
0e932fc62a604867124506bf89e94f79	D_0__Bacteria;D_1__Proteobacteria;D_2__Alphaproteobacteria	0.977116	ATTGGACAATGGGCGAAAGCCTGATCCAGCCATACCGCATGGGTGAAGAAGGCCTTAGGGTTGTAAAACCCTTTTAGTGGGGAAGAGTGTGACATTACCCACAGAAGAAGTCCCGGCTAACTCCGTGCCAGCAGCCGCGGTAATACGGAGGGGGCGAGCGTTATTCGGAATTATTGGGTGTAAAGTGTGCGTAGGCGGCTTGGTAAGTTAATGGTGAAATCCCAGGGCTCAACCCTGGGGCTGCTCTTAATACTGCCAAGCTGGAGTTGGAAAGAGGATAGCAGAATTCCTAGTGTAGAGGTGAAATTCGTAGATATTAGGAGGAATACCGGAGGCGAAGGCGGCTGTCTGGTTCTATACTGACGCTGAGGCACGAAAGCGTGGGGAGCAAACA	0	0	0	0	0	0	0	0	0	0	0	0	0	0	0	0	0	0	0	0	0	0	0	0	0	0	0	0	0	0	0	0	0	0	0.000132822	0	0	0	0	0	0	0	0	0	0	0
0e975c1da2f47ed355b65df90e4a40a8	D_0__Bacteria;D_1__Bacteroidetes;D_2__Bacteroidia;D_3__Bacteroidales;D_4__Bacteroidaceae;D_5__Bacteroides;D_6__unidentified	0.870146	ATTGGTCAATGGACGAGAGTCTGAACCAGCCAAGTAGCGTGAAGGATGACTGCCCTATGGGTTGTAAACTTCTTTTATACGGGAATAAAGTGGAGTATGCATACTCCTTTGTATGTACCGTATGAATAAGGATCGGCTAACTCCGTGCCAGCAGCCGCGGTAATACGGAGGATCCGAGCGTTATCCGGATTTATTGGGTTTAAAGGGAGCGTAGGCGGGTGCTTAAGTCAGTTGTGAAAGTTTGCGGCTCAACCGTAAAATTGCAGTTGATACTGGGTACCTTGAGTGCAGCATAGGTAGGCGGAATTCGTGGTGTAGCGGTGAAATGCTTAGATATCACGAAGAACTCCTATTGCGAAGGCAGCTTACTGGACTGTAACTGACGCTGATGCTCGAAAG…	0	0	0	0	0	0	0	0	0	0	0	0	0	0	0	0	0	0	0	0	0	0	0	0.000141249	0	0	0	0	0	0	0	0	0	0	0	0	0	0	0	0	0	0	0	0	0	0
0e97b0127cbca76aec1308aa7b1e37d0	D_0__Bacteria;D_1__Bacteroidetes;D_2__Bacteroidia;D_3__Flavobacteriales;D_4__Crocinitomicaceae;D_5__Fluviicola;D_6__uncultured bacterium	0.978133	ATTGGTCAATGGACGCAAGTCTGAACCAGCCATGCCGCGTGCAGGATGAATGCCCTATGGGTTGTAAACTGCTTTTATTTGGGAATAAACCCCTTCTCGTGAGGAGGGCTGAAGGTACCAAAGGAATAAGCACCGGCTAACTCCGTGCCAGCAGCCGCGGTAATACGGAGGGTGCAAGCGTTATCCGGAATCATTGGGTTTAAAGGGTCCGCAGGCGGAAGAATAAGTCAGTGGTGAAATCTTACAGCTTAACTGTGAAACTGCCATTGATACTGTTTTTCTTGAATTTGGTCGAAGTGGGCGGAATATGACATGTAGCGGTGAAATGCATAGATATGTCATAGAACACCGATAGCGAAGGCAGCTCACTAGGCCTGAATTGACGCTCATGGACGAAAG…	0	0	0	0	0	0	0	0	0	0	0	0	0	0.000210737	0	0	0	0	0	0	0	0	0	0	0	0	0	0	0	0	0	0	0	0	0	9.88259e-05	0.000104493	0.000157828	0	0.000200447	0	0	0	0	0	0
0e99573ae44024e288d0ba6bf09456a5	D_0__Bacteria;D_1__Proteobacteria;D_2__Alphaproteobacteria;D_3__SAR11 clade;D_4__Clade III	1	CTTGCACAATGGAGGAAACTCTGATGCAGCGATGCCGCGTGAGTGAAGAAGGCCTTTGGGTTGTAAAGCTCTTTTGTAGGGGAAGATAATGACTGTACCCTAAGAATAAGGTCCGGCTAACTTCGTGCCAGCAGCCGCGGTAATACGAAGGGACCTAGCGTAGTTCGGAATTACTGGGCGTAAAGCGCGCGTAGGCCGTTGAGTTAGTTAATTGTGAAATCCCAAAGCTTAACTTTGGAACTGCAATTAAAACTGCTCGACTAGAGTTTGATAGAGGAAAGCGGAATACATAGTGTAGAGGTGAAATTCGTAGATATTATGTAGAACACCAGTTGCGAAGGCGGCTTTCTGGATCAACACTGACGCTGAGGCGCGAAAGTATGGGTAGCAAAGA	0	0	0	0	0	0	0	0	0	0	0	0	0	0	0	0	0.0294417	0	0	0	0	0	0	0	0	0	0	0	0	0	0	0	0	0	0	0	0	0	0	0	0	0	0	0	0	0
0e9fd249edc84bc02f8ff2070d9d97ba	D_0__Bacteria;D_1__Proteobacteria;D_2__Gammaproteobacteria;D_3__Alteromonadales;D_4__Shewanellaceae;D_5__Shewanella;Ambiguous_taxa	0.770614	ATTGCACAATGGGCGAAAGCCTGATGCAGCCATGCCGCGTGTGTGAAGAAGGCCTTCGGGTTGTAAAGCACTTTCAGTAGGGAGGAAAGGGTATTGCTTAATACGTAATACCTGTGACGTTACCTACAGAAGAAGGACCGGCTAACTCCGTGCCAGCAGCCGCGGTAATACGGAGGGTCCGAGCGTTAATCGGAATTACTGGGCGTAAAGCGTGCGCAGGCGGTTTGTTAAGCCAGATGTGAAAGCCCCGGGCTCAACCTGGGAATTGCATTTGGAACTGGCAAACTAGAGTCTTGTAGAGGGGGGTAGAATTCCAGGTGTAGCGGTGAAATGCGTAGAGATCTGGAGGAATACCGGTGGCGAAGGCGGCCCCCTGGACAAAGACTGACGCTCATGCAC…	0	0	0	0	0	0	0	0	0	0	0	0	0	0	0.000103477	0	0	0	0	0	0	0	0	0	0	0	0	0	0	0	0	0	0	0	0	0	0	0	0	0	0	0	0	0	0	0
0eb7c9b0be074f7d17af96ad6081c386	D_0__Bacteria;D_1__Proteobacteria;D_2__Gammaproteobacteria;D_3__Betaproteobacteriales;D_4__Burkholderiaceae;D_5__Delftia	0.998579	TTTGGACAATGGGCGAAAGCCTGATCCAGCAATGCCGCGTGCAGGATGAAGGCCTTCGGGTTGTAAACTGCTTTTGTACGGAACGAAAAAGCTTCTCCTAATACGAGAGGCCCATGACGGTACCGTAAGAATAAGCACCGGCTAACTACGTGCCAGCAGCCGCGGTAATACGTAGGGTGCGAGCGTTAATCGGAATTACTGGGCGTAAAGCGTGCGCAGGCGGTTATGCAAGACAGAGGTGAAATCCCCGGGCTCAACCTGGGAACTGCCTTTGTGACTGCATGGCTAGAGTACGGTAGAGGGGGATGGAATTCCGCGTGTAGCAGTGAAATGCGTAGATATGCGGAGGAACACCGATGGCGAAGGCAATCCCCTGGACCTGTACTGACGCTCATGCAC…	0	0	0	0	0	0	0	0	0	0	0	0	0	0	0.000103477	0	0	0	0	0	0	0	0	0	0	0	0	0	0	0	0	0	0	0	0.000189746	0	0	0	0	0	0	0	0	0	0	0
0ebad0022bb2080ba813c76c98cc0331	D_0__Bacteria;D_1__Bacteroidetes;D_2__Bacteroidia;D_3__Bacteroidales;D_4__Muribaculaceae;D_5__uncultured bacterium;D_6__uncultured bacterium	0.720439	ATTGGTCAATGGGCGGAAGCCTGAACCAGCCAAGTCGCGTGAGGGAAGACGGTCCTATGGATTGTAAACCTCTTTTGCCGGGGAGCAATGCCGCTCTTGCGAGAGCGGAGGGAGAGTACCCGGAGAAAAAGCATCGGCTAACTCCGTGCCAGCAGCCGCGGTAATACGGAGGATGCGAGCGTTATCCGGATTTATTGGGTTTAAAGGGTGCGTAGGCGGGCTGTTAAGTCAGCGGTCAAATGTCGGGGCTCAACCCCGGCCTGCCGTTGAAACTGGCGGTCTTGAGTGAGCGAGAAGTATGCGGAATGCGTGGTGTAGCGGTGAAATGCATAGATATCACGCAGAACTCCGATTGCGAAGGCAGCATACCGGCGCTCAACTGACGCTGAGGCACGAAAG…	0	0	0	0	0	0	0	0	0	0	0	0	0	0	0.000399125	0	0.000229007	0	0	0	0	0	0	0	0	0	0	0	0	0	0	0	0	0	0	0	0	0	0.000210021	0	0	0	0	0	0	0
0ebe529eaa2384fa6acefe0b2041ef41	D_0__Bacteria;D_1__Chloroflexi;D_2__Anaerolineae;D_3__uncultured;D_4__uncultured bacterium;D_5__uncultured bacterium;D_6__uncultured bacterium	0.802818	ATTGCGCAATGGGCGAAAGCCTGACGCAGCGATGCCGCGTGGGCGATGAAGGCCTTCGGGTCGTAAAGCCCTTTTCTGGGGGAAGAGGAAGGACGGTACCTCAGGAATAAGTCCCGGCTAACTACGTGCCAGCAGCCGCGGTAAAACGTAGGGGGCGAGCGTTATCCGGATTTATTGGGCGTAAAGCGCGTGCAGGCGGTCCTCTAAGTCGGATGTGAAATCTCCCGGCTTAACCGGGAGGGGTCATTCGATACTGGGGGACTTGAGGTCGGGAGAGGGAAGTGGAATTCCCGGTGTAGTGGTGGAATGCGTAGATATCGGGAGGAACACCAGTGGCGAAGGCGGCTTCCTGGCCCGCACCTGACGCTAAGACGCGAAAGCGTGGGGAGCGAACG	0	0	0	0	0	0	0	0	0	0	0	0	0	0	0.000206954	0	0	0	0	0	0	0	0	0	0	0	0	0	0	0	0	0	0	0	0	0	0	0	0	0	0	0	0	0	0	0
0ecc2c62604d6dd21e06eb533222ad34	D_0__Bacteria;D_1__Proteobacteria;D_2__Gammaproteobacteria;D_3__Alteromonadales;D_4__Idiomarinaceae;D_5__Idiomarina;D_6__uncultured Idiomarina sp.	0.702327	ATTGCACAATGGGGGAAACCCTGATGCAGCCATGCCGCGTGTGTGAAGAAGGCCTTCGGGTTGTAAAGCACTTTCAGTGGTGAGGAAGGGCGTAAGATTAATACTCTTGCGCATTGACGTTAGCCACAGAAGAAGCACCGGCTAACTCCGTGCCAGCAGCCGCGGTAATACGGAGGGTGCAAGCGTTAATCGGAATTACTGGGCGTAAAGCGTACGTAGGCGGCTCATTAAGCAAGATGTGAAAGCCCCGGGCTCAACCTGGGAATGGCATTTTGAACTGGTGAGCTAGAGTTTTGAAGAGGGTGGTAGAATTTCCAGTGTAGCGGTGAAATGCGTAGATATTGGAAGGAATACCAGTGGCGAAGGCGGCCACCTGGTCAAAAACTGACGCTGAGGTAC…	0	0	0	0	0	0	0	0	0	0	0	0	0	0	0	0	0	0	0	0	0	0	0	0	0	0	0	0	0	0	0	0	0	0	0	0	0	0	9.0009e-05	0	0	0	0	0	0	0
0ed6ea06c37d6d4d4bd6b2506c34a514	D_0__Bacteria;D_1__Proteobacteria;D_2__Alphaproteobacteria;D_3__Acetobacterales;D_4__Acetobacteraceae;D_5__uncultured	0.953204	ATTGGACAATGGGCGAAAGCCTGATCCAGCAATGCCGCGTGTGTGAAGAAGGTCTTCGGATTGTAAAGCACTTTCGACGGGGACGATGATGACGGTACCCGTAGAAGAAGCCCCGGCTAACTTCGTGCCAGCAGCCGCGGTAATACGAAGGGGGCTAGCGTTGCTCGGAATGACTGGGCGTAAAGGGCGCGTAGGCGGAACATACAGTCAGATGTGAAATTCCCGGGCTCAACCTGGGGGCTGCATTTGATACGTGTGATCTAGAGTGAGGAAGAGGGTCGTGGAATTCCCAGTGTAGAGGTGAAATTCGTAGATATTGGGAAGAACACCGGTGGCGAAGGCGGCGACCTGGTCCTTTACTGACGCTGAGGCGCGAAAGCGTGGGGAGCAAACA	0	0	0	0	0	0	0	0	0	0	0	0	0	0	0	0	0.000558203	0	0	0	0	0	0	0	0	0	0	0	0	0	0	0	0	0	0	0	0	0	0	0	0	0	0	0	0	0
0edcd85b27bd64758a481a7d244f8a28	D_0__Bacteria;D_1__Cyanobacteria;D_2__Oxyphotobacteria;D_3__Synechococcales;D_4__Cyanobiaceae;D_5__Cyanobium PCC-6307	0.999767	TTTCCGCAATGGGCGAAAGCCTGACGGAGCAACGCCGCGTGAGGGATGAAGGCCTCTGGGCTGTAAACCTCTTTTCTCAAGGAAGAAGAACTGACGGTACTTGAGGAATAAGCCACGGCTAATTCCGTGCCAGCAGCCGCGGTAATACGGGAGTGGCAAGCGTTATCCGGAATTATTGGGCGTAAAGCGTCCGCAGGCGGCCTCGTAAGTCTGTCGTTAAAGCGTGGAGCTTAACTCCATTTCAGCGATGGAAACTGTGAGGCTTGAGTGTGGTAGGGGCAGAGGGAATTCCCGGTGTAGCGGTGAAATGCGTAGATATCGGGAAGAACACCAGTGGCGAAGGCGCTCTGCTGGGCCATAACTGACGCTCATGGACGAAAGCCAGGGGAGCGAAAG	0	0	0	0	0	0	0	0	0	0	0	0	0.00066874	0	0	0	0	0	0	0	0	0	0	0	0	0	0	0	0	0	0	0	0	0	0	0	0	0	0	0	0	0	0	0	0	0
0ef192280aeec9ae620c1e727abb85c0	D_0__Bacteria;D_1__Proteobacteria;D_2__Gammaproteobacteria;D_3__Betaproteobacteriales;D_4__Burkholderiaceae;D_5__Limnohabitans	0.999566	TTTGGACAATGGACGCAAGTCTGATCCAGCCATTCCGCGTGCAGGATGAAGGCCCTCGGGTTGTAAACTGCTTTTGTACGGAACGAAAAGGTCTCTCTTAATACGAGGGGCTCATGACGGTACCGTAAGAATAAGCACCGGCTAACTACGTGCCAGCAGCCGCGGTAATACGTAGGGTGCAAGCGTTAATCGGAATTACTGGGCGTAAAGCGTGCGCAGGCGGTTATGTAAGACAGAGGTGAAATCCCCGGGCTCAACCTGGGAACTGCCTTTGTGACTGCATAGCTAGAGTACGGTAGAGGGGGATGGAATTCCGCGTGTAGCAGTGAAATGCGTAGATATGCGGAGGAACACCGATGGCGAAGGCAATCCCCTGGACCTGTACTGACGCTCATGCAC…	0	0	0	0	0	0	0	0	0	0	0	0	0	0	0	0	0.000458013	0	0	0	0	0	0	0	0	0	0	0	0	0	0	0	0	0	0	0	0	0	0	0	0	0	0	0	0	0
0f43b4a86d5fc7b0265e5a77ba631f36	D_0__Bacteria;D_1__Proteobacteria;D_2__Gammaproteobacteria;D_3__Vibrionales;D_4__Vibrionaceae	1	ATTGCACAATGGGCGCAAGCCTGATGCAGCCATGCCGCGTGTGTGAAGAAGGCCTTCGGGTTGTAAAGCACTTTCAGTCGTGAGGAAGGTAGTGTAGTTAATAGCTGCATTATTTGACGTTAGCGACAGAAGAAGCACCGGCTAACTCCGTGCCAGCAGCCGCGGTAATACGGAGGGTGCGAGCGTTAATCGGAATTACTGGGCGTAAAGCGCATGCAGGTGGTTTGTTAAGTCAGATGTGAAAGCCCGGGGCTCAACCTCGGAATTGCATTTGAAACTGGCAGACTAGAGTACTGTAGAGGGGGGTAGAATTCCAGGTGTAGCGGTGAAATGCGTAGAGATCTGAAGGAATACCGATGGCGAAGGCAGCCTCCTGGCATCATACTGACACTGAGGTTC…	0	0	0	0	0	0	8.03772e-05	0	0	0	0	0	0	0	0	0	0	0	0	0	0	0	0	0	0	0	0	0	0	0	0	0	0	0	0	0	0	0	0	0	0	0	0	0	0	0
0f4680199bf641f41efc99fde43b614c	D_0__Bacteria;D_1__Firmicutes;D_2__Bacilli;D_3__Lactobacillales	1	CTTCCGCAATGGACGCAAGTCTGACGGAGCAACGCCGCGTGAGTGAAGAAGGATTTCGGTTCGTAAAACTCTGTTGTTAGAGAAGAACAGCGCATAGAGTAACTGTTATGCGTGTGACGGTATCTAACCAGAAAGCCACGGCTAACTACGTGCCAGCAGCCGCGGTAATACGTAGGTGGCAAGCGTTGTCCGGATTTATTGGGCGTAAAGCGAGCGCAGGCGGTCAATTAAGTCTGATGTGAAAGCCCCCGGCTCAACCGGGGAGGGTCATTGGAAACTGGTTGACTTGAGTGCAGAAGAGGAGAGTGGAATTCCATGTGTAGCGGTGAAATGCGTAGATATATGGAGGAACACCAGTGGCGAAGGCGACTCTCTGGTCTGTAACTGACGCTGAGGCTC…	0	0	0	0	0	0	0	0	0	0	0	0	0	0	0	0	0	0	0	0	0	0	0	0	0	0	0	0	0	0	0	0	0	0	0.00284619	0	0	0	0	0	0	0	0	0	0	0
0f4c28fd4f636cea14dc70d70ca4aa79	D_0__Bacteria;D_1__Bacteroidetes;D_2__Bacteroidia;D_3__Bacteroidales;D_4__Porphyromonadaceae;D_5__Porphyromonas;D_6__uncultured organism	0.999806	ATTGGTCAATGGGCGAGAGCCTGAACCAGCCAAGTCGCGTGAAGGAAGACAGTCCTAAGGATTGTAAACTTCTTTTATACGGGAATAACGGGCGATACGAGTATTGCATTGAATGTACCGTAAGAATAAGCATCGGCTAACTCCGTGCCAGCAGCCGCGGTAATACGGAGGATGCGAGCGTTATCCGGATTTATTGGGTTTAAAGGGTGCGTAGGTTGTTCGGTAAGTCAGCGGTGAAACCTGAGCGCCCAACGTTCAGCCTGCCGTTGAAACTGCCGGGCTTGAGTTCAGTGGCGGCAGGCGGAATTCGTGGTGTAGCGGTGAAATGCATAGATATCACGAGGAACTCCGATTGCGAAGGCAGCTTGCCATACTGCGACTGACACTGAAGCACGAAGG…	0	0	0	0	0	0	0	0	0	0	0	0	0	0	0	0	0	0	0	0	0	0	0	0	0	0	0	0	0	0	0	0	0	0.000125734	0	0	0	0	0	0	0	0	0	0	0	0
0f560f8e512f07be50c527a4fa23f909	D_0__Bacteria;D_1__Bacteroidetes;D_2__Bacteroidia;D_3__Bacteroidales;D_4__Paludibacteraceae;D_5__uncultured;D_6__uncultured Bacteroidetes bacterium	0.998626	ATTGGTCAATGGACGCAAGTCTGAACCAGCCAAATCGCGTGAAGGAAGACTGCCCTATGGGTTGTAAACTTCTTTTATATGGGAATAAAGTGCACTACGTGTAGTGTTTTGTATGTACCATATGAATAAGGACCGGCTAACTCCGTGCCAGCAGCCGCGGTAATACGGAGGGTCCGAGCGTTATCCGGATTTATTGGGTTTAAAGGGTGCGTAGGCGGGATATCAAGTCAGCGGTGAAATCTTCTAGCTCAACTAGAAAACTGCCGTTGAAACTGATATTCTTGAGTGTAAACGAGGTAAGCGGAATGTGTCATGTAGCGGTGAAATGCTTAGAGATGACACAGAACACCGATTGCGAAGGCAGCTTACTAGGATACAACTGACGCTGAGGCACGAAAG…	0	0	0	0	0	0	0	0	0	0	0	0	0	0	0	0	0	0	0	0.00139228	0	0	0	0	0	0.00506329	0	0	0	0	0	0	0	0	0	0	0	0	0	0	0	0	0	0	0	0
0f640efe5da979fe490e0e22fdab39d5	D_0__Bacteria;D_1__Proteobacteria;D_2__Deltaproteobacteria;D_3__MBNT15	0.946414	GTTGCGCAATGGGCGAAAGCCTGACGCAGCGACGCCGCGTGGGTGATGAAGGCCTTCGGGTCGTAAAGCCCTGTCGGGAGGGAAGAAACCTCGGCGACCCAATACGTCGTCGACTTGACGGTACCTCCTAAGGAAGCACCGGCTAACTCCGTGCCAGCAGCCGCGGTAATACGGAGGGTGCTAGCGTTGTTCGGAATTACTGGGCGTAAAGCGCGTGTAGGCGGCCTTCTAAGTCTGGTGTGAAAGCCCGGGGCTCACCCCCGGAAGTGCATTGGAAACTGGAAGGCTAGAGTACCGGAGAGGAGGGTGGAATTCCTGGTGTAGCGGTGAAATGCGTAGATATCAGGAGGAACACCGGCGGCGAAGGCGGCCCTCTGGACGGATACTGACGCTGAGACG…	0	0	0	0	0	0	0	0	0	0	0	0.000127409	0	0	0	0	0	0	0	0	0	0	0	0	0	0	0	0	0	0	0	0	0	0	0	0	0	0	0	0	0	0	0	0	0	0
0f7c0dea16def784121f2dccf0ab3051	D_0__Bacteria;D_1__Proteobacteria;D_2__Gammaproteobacteria;D_3__Xanthomonadales;D_4__Xanthomonadaceae;D_5__Lysobacter;Ambiguous_taxa	0.915625	ATTGGACAATGGGCGCAAGCCTGATCCAGCCATGCCGCGTGTGTGAAGAAGGCCTTCGGGTTGTAAAGCACTTTTGTCCGGAAAGAAAAGCTTAGGGTTAATAACCTTGAGTCATGACGGTACCGGAAGAATAAGCACCGGCTAACTTCGTGCCAGCAGCCGCGGTAATACGAAGGGTGCAAGCGTTACTCGGAATTACTGGGCGTAAAGCGTGCGTAGGTGGTTTGTTAAGTCTGATGTGAAAGCCCTGGGCTCAACCTGGGAATGGCATTGGAAACTGGCTTACTAGAGTGCGGTAGAGGGTAGCGGAATTCCCGGTGTAGCAGTGAAATGCGTAGATATCGGGAGGAACATCTGTGGCGAAGGCGGCTACCTGGACCAGCACTGACACTGAGGCAC…	0	0	0	0	0	0	0	0	0	0	0	0	0	0	0	0.000132258	0	0	0	0	0	0	0	0	0	0	0	0	0	0	0	0	0	0	0	0	0	0	0	0	0	0	0	0	0	0
0f8971b64d3e432b8cc0fadb799042d6	D_0__Bacteria;D_1__Acidobacteria;D_2__Thermoanaerobaculia;D_3__Thermoanaerobaculales;D_4__Thermoanaerobaculaceae;D_5__Subgroup 23	1	TTTGGGCAATGGGCGCAAGCCTGACCCAGCGACGCCGCGTGGAGGATGAAGGCCTTCGGGTTGTAAACTCCTGTCAGGTGGGAAGAAATGTCCGCCGGATAATACCCGGCGGAAGTTGACGGTACCACCAAAGGAAGCCCCGGCTAACTCCGTGCCAGCAGCCGCGGTAATACGGAGGGGGCAAGCGTTATTCGGATTTACTGGGCGTAAAGCGCACGTAGGCGGCATGGCAAGTCGCAGGTGAAAGCCCTCGGCTCAACCGAGGAACTGCCTGCGAAACTACTTTGCTTGAGTCCGGGAGGGGGGAGCGGAATTCCCAGTGTAGCGGTGAAATGCGTAGATACTGGGAGGAACACCGGTGGCGAAGGCGGCTCCCTGGACCGGTACTGACGCTGAGGT…	0	0	0	0	0	0	0	9.46119e-05	0	0	0	0	0	0	0	0	0	0	0	0	0	0	0	0	0	0	0	0	0	0	0	0	0	0	0	0	0	0	0	0	0	0	0	0	0	0
0f9d273864a256a240e058d7e0bb1d12	D_0__Bacteria;D_1__Firmicutes;D_2__Clostridia;D_3__Clostridiales;D_4__Lachnospiraceae;D_5__Lachnospiraceae NK4A136 group;D_6__uncultured Clostridiales bacterium	0.934165	ATTGCACAATGGGGGAAACCCTGATGCAGCGACGCCGCGTGAGTGAAGAAGTATTTCGGTATGTAAAGCTCTATCAGCAGGGAAGAAATACTGACCATAGGGTCAGCAGACGGTACTTGACTAAGAAGCCCCGGCTAACTACGTGCCAGCAGCCGCGGTAATACGTAGGGGGCAAGCGTTATCCGGATTTACTGGGTGTAAAGGGAGCGTAGACGGCAGCGCAAGTCTGAAGTGAAATGCCAGGGCTTAACCCTGGAACTGCTTTGGAAACTGTGCAGCTAGAGTGCAGGAGAGGTAAGTGGAATTTCTAGTGTAGCGGTGAAATGCGTAGATATTAGGAGGAACACCAGTGGCGAAGGCGGCTTACTGGACTGTAACTGACGTTGAGGCTCGAAAGCG…	0	0	0	0	0	0	0	0	0	0	0	0	0	0	0	0	0	0	0	0	0	0	0	0	0	0	0	0	0	0	0	0	0	0.000215544	0	0	0	0	0	0	0	0	0	0	0	0
0f9d95b95bc7414cd7ab66ce49c58b0d	D_0__Bacteria;D_1__Patescibacteria;D_2__Saccharimonadia;D_3__Saccharimonadales;D_4__wastewater metagenome;D_5__wastewater metagenome;D_6__wastewater metagenome	0.999989	CTTCCACAATGGGGGCAACCCTGATGGAGCAATGCCGCGTGCAGGATGAAGCGTTTCGGCGTGTAAACTGCTTTTATCACCGAAGATTATGACGGTAGGTGAAGAATAAGGACCGGCTAACTACGTGCCAGCAGCCGCGGTAATACGTAGGGTCCAAGCGTTATCCGGAATTACTGGGCGTAAAGCGTCTGTAGGCGGTTTTTCAAGTCGGGTGCGAAATCTTGTGGCTCAACCATATAGATGTTGCCCGAAACTGAAAGACTAGAGGTAGGTAGAGGCAAGTGGAACTTGCGGTGTAGGAGTGACATCCGTAGATATCGCAAAGAACACCAATGGCGAAGGCAGCTTGCTGGGCCTTACCTGACGCTCAGAGACGAAAGCGTGGGGAGCGAACG	0	0	0	0	0	0	0	0	0	0	0	0	0	0	0	0	0.000128816	0	0	0	0	0	0	0	0	0	0	0	0	0	0	0	0	0	0	0	0	0	0	0	0	0	0	0	0	0
0fa87cab841942a6bc223708d0fa14e0	D_0__Bacteria;D_1__Firmicutes;D_2__Clostridia;D_3__Clostridiales;D_4__Lachnospiraceae	0.999996	ATTGGACAATGGGGGAAACCCTGATCCAGCGACGCCGCGTGAGTGAAGAAGTATTTCGGTATGTAAAGCTCTATCAGCAGGGAAGAAGAAATGACGGTACCTGACTAAGAAGCCCCGGCTAACTACGTGCCAGCAGCCGCGGTAATACGTAGGGGGCAAGCGTTATCCGGATTTACTGGGTGTAAAGGGAGCGTAAACGGTAAGGCAAGTCTGATGTGAAAGCCCGGGGCTCAACCGCGGGACTGCATTTGAAACTGTCCTACTGGAGTGCAGGAGAGGTAAGTGGAATTCCTAGTGTAGCGGTGAAATGCGTAGATATTAGGAGGAACACCAGTGGCGAAGGCGGCTTACTGGACTGTAACTGACGTTGAGGCTCGAAAGCGTGGGGAGCAAACA	0	0	0	0	0	0	0	0	0	0	0	0	0	0	0.000339995	0	0	0	0	0	0	0	0	0	0	0	0	0	0	0	0	0	0	0	0	0	0	0	0	0	0	0	0	0	0	0
0fb879ca4edeeb3e95bb7712be0aed63	D_0__Bacteria;D_1__Proteobacteria;D_2__Alphaproteobacteria;D_3__Sphingomonadales;D_4__Sphingomonadaceae	0.999991	ATTGGACAATGGGCGAAAGCCTGATCCAGCAATGCCGCGTGAGTGATGAAGGCCTTAGGGTTGTAAAGCTCTTTTACCAGGGATGATAATGACAGTACCTGGAGAATAAGCTCCGGCTAACTCCGTGCCAGCAGCCGCGGTAATACGGAGGGAGCTAGCGTTGTTCGGAATTACTGGGCGTAAAGCGCACGTAGGCGGCTTTTTAAGTCAGGGGTGAAATCCCGGGGCTCAACCCCGGAACTGCCTTTGAAACTGGAAAGCTAGAATCCTGGAGAGGCGAGTGGAATTCCGAGTGTAGAGGTGAAATTCGTAGATATTCGGAAGAACACCAGTGGCGAAGGCGACTCGCTGGACAGGTATTGACGCTGAGGTGCGAAAGCGTGGGGAGCAAACA	0	0	0	0	0	0	0	0	0	0	0	0	0	0	0.000177389	0	0	0	0	0	0	0	0	0	0	0	0	0	0	0	0	0	0	0	0	0	0.000801115	0.000662879	0	0	0	0	0	0	0	0
0fbe8061d399a2d22cb5ce7a0a5e8595	D_0__Bacteria;D_1__Proteobacteria;D_2__Gammaproteobacteria;D_3__Pseudomonadales;D_4__Moraxellaceae;D_5__Acinetobacter	1	ATTGGACAATGGGCGAAAGCCTGATCCAGCCATGCCGCGTGTGTGAAGAAGGCCTTTTGGTTGTAAAGCACTTTAAGCGAGGAGGAGGCTACTTAGATTAATACTCTAGGATAGTGGACGTTACTCGCAGAATAAGCACCGGCTAACTCTGTGCCAGCAGCCGCGGTAATACAGAGGGTGCGAGCGTTAATCGGATTTACTGGGCGTAAAGCGTGCGTAGGCGGCTTTTTAAGTCGGATGTGAAATCCCCGAGCTTAACTTGGGAATTGCATTCGATACTGGGAAGCTAGAGTATGGGAGAGGATGGTAGAATTCCAGGTGTAGCGGTGAAATGCGTAGAGATCTGGAGGAATACCGATGGCGAAGGCAGCCATCTGGCCTAATACTGACGCTGAGGTA…	0	0	0	0	0	0	0	0	0	0	0	0	0	0	0	0	0	0	0	0	0	0	0.000180535	0	0	0	0	0	0	0	0	0	0	0	0	0	0	0	0	0	0	0	0	0	0	0
0fbf9cea2e99e475b04df4573bc23aa9	D_0__Bacteria;D_1__Proteobacteria;D_2__Deltaproteobacteria;D_3__Desulfovibrionales;D_4__Desulfovibrionaceae;D_5__Halodesulfovibrio	1	ATTGCGCAATGGACGAAAGTCTGACGCAGCGACGCCGCGTGGAGGATGAAGGTTTTCGGATCGTAAACTCCTGTCAAGAGGGAAGAAACCTATCATAAATAATACTTATGGTAATTGACGGTACCTCTAGAGGAAGCACCGGCTAATTCAGTGCCAGCAGCCGCGGTAATACTGAAGGTGCAAGCGTTAATCGGAATCACTGGGCGTAAAGCGCTCGTAGGTGGCTTTGTAAGTCAGGTGTGAAAGCCCACGGCTCAACCGTGGAATTGCACTTGATACTGCAAGGCTAGAGTACAGGAGAGGGAAGTGGAATTTCTGGTGTAGGAGTGAAATCCGTAGAGATCAGAAGGAACACCCGTGGCGAAGGCGACTTCCTGGACTGTTACTGACACTGAGGAG…	0	0	0	0	0	0	0	7.09589e-05	0	0	0	0	0	0	0	0	0	0	0	0	0	0	0	0	0	0	0	0	0	0	0	0	0	0	0	0	0	0	0	0	0	0	0	0	0	0
0fc2c6acd2240bac91e4695348184a35	D_0__Bacteria;D_1__Proteobacteria;D_2__Deltaproteobacteria;D_3__Desulfovibrionales;D_4__Desulfovibrionaceae;D_5__Halodesulfovibrio;Ambiguous_taxa	0.974874	ATTGCGCAATGGACGAAAGTCTGACGCAGCGACGCCGCGTGGAGGATGAAGGTTTTCGGATCGTAAACTCCTGTCAAGAGGGAAGAAACCTATTATGAATAATACTCATGGTAATTGACGGTACCTCTAGAGGAAGCACCGGCTAATTCAGTGCCAGCAGCCGCGGTAATACTGAAGGTGCAAGCGTTAATCGGAATCACTGGGCGTAAAGCGCTCGTAGGTGGCTTTGTAAGTCAGGTGTGAAAGCCCACGGCTCAACCGTGGAATTGCACTTGATACTGCATCGCTAGAGTATAGGAGAGGGAAGTGGAATTTCTGGTGTAGGAGTGAAATCCGTAGAGATCAGAAGGAACACCCGTGGCGAAGGCGACTTCCTGGACTATTACTGACACTGAGGAG…	0	0	0	0	0	0	0	0	0	0	0	0	0	0	0.00036956	0	0	0	0	0.000776025	0	0	0	0	0	0	0	0	0	0	0	0	0	0	0	0	0	0	0	0	0	0	0	0	0	0.000117244
0fc4c8b36bd554fd63664e7287be728c	D_0__Bacteria;D_1__Proteobacteria;D_2__Gammaproteobacteria;D_3__Legionellales;D_4__Legionellaceae;D_5__Legionella;D_6__uncultured organism	0.721193	ATTGGACAATGGGGGCAACCCTGATCCAGCAATGCCGCGTGTGTGAAGAAGGCCTGCGGGTTGTAAAGCACTTTCAGTGGGGAGGAGGATTTTCTGGTTAAGAGCTGGGAAATTGGACGTTACCCACAGAAGAAGCACCGGCTAACTCCGTGCCAGCAGCCGCGGTAATACGGAGGGTGCGAGCGTTAATCGGAATTACTGGGCGTAAAGGGTGCGTAGGTGGTTTTGTAAGTTATCTGTGAAAGACCAGGGCTTAACCTTGGGGTGTCAGATAAGACTGCAGAACTGGAGTATAGGAGAGGGCAGTGGAATTTCCGGAGTAGCGGTGAAATGCGTAGATATCGGAAGGAACACCAGTGGCGAAGGCGACTGCCTGGCCTGATACTGACACTGAGGCAC…	0	0.000140174	0	0	0	0	0	0	0	0	0	0	0	0	0	0	0	0	0	0	0	0	0	0	0	0	0	0	0	0	0	0	0	0	0	0	0	0	0	0	0	0	0	0	0	0
0fcaaedc92a9801837a9076566c11e55	D_0__Bacteria;D_1__Proteobacteria;D_2__Gammaproteobacteria;D_3__Pseudomonadales;D_4__Pseudomonadaceae;D_5__Pseudomonas;D_6__Pseudomonas salegens	0.949777	ATTGGACAATGGGGGCAACCCTGATCCAGCCATGCCGCGTGTGTGAAGAAGGTCTTCGGATTGTAAAGCACTTTAAGTTGGGAGGAAGGGTTGTGTGTTAATAGCGCGCAATCTTGACGTTACCAACAGAATAAGCACCGGCTAACTCTGTGCCAGCAGCCGCGGTAATACAGAGGGTGCAAGCGTTAATCGGAATTACTGGGCGTAAAGCGCGCGTAGGCGGTCAAGTAAGATGGGTGTGAAATCCCCGGGCTCAACCTGGGAACTGCATCCATAACTGCTTGACTAGAGTACAGTAGAGGGTGGTGGAATTTCCTGTGTAGCGGTGAAATGCGTAGATATAGGAAGGAACACCAGTGGCGAAGGCGACCACCTGGACTGATACTGACGCTGAGGTGC…	0	0	0	0	0	0	0	0	0	0	0	0	0	0	0	0	0	0	0	0	0	0	0	0.000100892	0	0	0	0	0	0	0	0	0	0	0	0	0	0	0	0	0	0	0	0	0	0.000140693
0fd09f5cac763af46efcb2552051abf6	D_0__Bacteria;D_1__Deinococcus-Thermus;D_2__Deinococci;D_3__Thermales;D_4__Thermaceae;D_5__Thermus	1	CTTCCGCAATGGACGGAAGTCTGACGGAGCGACGCCGCTTGGAGGAGGAAGCCCTTCGGGGTGTAAACTCCTGAACTGGGGACGAAAGCCCTGTGTAGGGGGATGACGGTACCCAGGTAATAGCGCCGGCCAACTCCGTGCCAGCAGCCGCGGTAATACGGAGGGCGCGAGCGTTACCCGGATTTACTGGGCGTAAAGGGCGTGTAGGCGGCCTGGGGCGTCCCATGTGAAAGGCCACGGCTCAACCGTGGAGGAGCGTGGGATACGCTCAGGCTAGAGGGTGGGAGAGGGTGGTGGAATTCCCGGAGTAGCGGTGAAATGCGCAGATACCGGGAGGAACGCCGATGGCGAAGGCAGCCACCTGGTCCACTTCTGACGCTGAGGCGCGAAAGCGTGGGG…	0	0.000196243	0	0	0	0	5.35848e-05	0	0	0	0.000105952	0	0.000167185	0.000105369	0	0	0.00010019	0	0	0	0	0	0	0	0	0	0	0	0	0	0	0	7.86813e-05	0	0.000189746	0	0	0	0	0	0	0	0	0	0	0
0fdfd06a6ecdf09727da4d67869346bf	D_0__Bacteria;D_1__Proteobacteria;D_2__Gammaproteobacteria;D_3__Betaproteobacteriales;D_4__Burkholderiaceae;D_5__Limnohabitans	0.999858	TTTGGACAATGGGCGAAAGCCTGATCCAGCCATTCCGCGTGCAGGATGAAGGCCCTCGGGTTGTAAACTGCTTTTGTACAGAACGAAAAGGTCTCTATTAATACTAGGGGCTCATGACGGTACTGTAAGAATAAGCACCGGCTAACTACGTGCCAGCAGCCGCGGTAATACGTAGGGTGCAAGCGTTAATCGGAATTACTGGGCGTAAAGCGTGCGCAGGCGGTTATATAAGTCAGATGTGAAATCCCCGGGCTCAACCTGGGAACTGCATTTGAGACTGTATAGCTAGAGTACGGTAGAGGGGGATGGAATTCCGCGTGTAGCAGTGAAATGCGTAGATATGCGGAGGAACACCGATGGCGAAGGCAATCCCCTGGACCTGTACTGACGCTCATGCAC…	0	0	0	0	0	0	0	0	0	0	0	0	0	0	0	0	0	0	0	0	0	0	0	0	0	0	0	0	0	0	0	0	0	8.98101e-05	0	0	0	0	0	0	0	0	0	0	0	0
0fec41aadbc9ed33fab3767909e0fc8c	D_0__Bacteria;D_1__Proteobacteria;D_2__Gammaproteobacteria;D_3__PLTA13;D_4__uncultured sludge bacterium;D_5__uncultured sludge bacterium;D_6__uncultured sludge bacterium	0.769079	ATTGGACAATGGGGGCAACCCTGATCCAGCGACGCCGCGTGTGTGAAGAAGGCCTGCGGGTTGTAAAGCACTTTTAGTGGGGAGGAAGGTCTGCGACCTAACACGTCGTGGAATTGACTTAACCCACAGAAAAAGCACCGGCTAACTCTGTGCCAGCAGCCGCGGTAATACAGAGGGTGCAAGCGTTAATCGGAATTACTGGGCGTAAAGCGTGCGTAGGTGGTTTGCCAAGTCAGATGTGAAAGCCCAGGGCTCAACCCTGGAACTGCATTTGAAACTGGTAGACTAGAGTATGGTAGAGGAAAGTGGAATTTCAGGTGTAGCGGTGAAATGCGTAGATATCTGAAGGAACACCAGTGGCGAAGGCGACTTTCTGGACTGATACTGACACTGAGGCAC…	0	0	0	0	0	0	0	0	0	0	0	0	0	0	0	1.46953e-05	0	0	0	0	0	0	0	0	0	0	0	0	0	0	0	0	0	0	0	0	0	0	0	0	0	0	0	0	0	0
0ff402bed43c083967b301a7fa197fa8	D_0__Bacteria;D_1__Bacteroidetes;D_2__Bacteroidia;D_3__Bacteroidales;D_4__Bacteroidaceae;D_5__Bacteroides	1	ATTGGTCAATGGACGAGAGTCTGAACCAGCCAAGTAGCGTGAAGGATGAAGGTTCTATGGATTGTAAACTTCTTTTATACGGGAATAAACGGATCCACGCGTGGATTTTTGCATGTACCGTATGAATAAGGATCGGCTAACTCCGTGCCAGCAGCCGCGGTAATACGGAGGATCCGAGCGTTATCCGGATTTATTGGGTTTAAAGGGAGCGTAGATGGGTTGTTAAGTCAGTTGTGAAAGTTTGCGGCTCAACCGTAAAATTGCAATTGATACTGGCAGTCTTGAGTACAGTAGAGGTGGGCGGAATTCGTGGTGTAGCGGTGAAATGCTTAGATATCACGAAGAACTCCGATTGCGAAGGCAGCTCACTAGACTGCAACTGACACTGATGCTCGAAAG…	0	0	0	0	0	0	0	0	0	0	0	0	0	0	0	0.000235125	0	0	0	0	0	0	0	0	0	0	0	0	0	0	0	0	0	0	0	0	0	0	0	0	0	0	0	0	0	0
10176eebf8dc67338739431445636c6d	D_0__Bacteria;D_1__Proteobacteria;D_2__Gammaproteobacteria;D_3__Pseudomonadales;D_4__Pseudomonadaceae;D_5__Pseudomonas	1	ATTGGACAATGGGCGAAAGCCTGATCCAGCCATGCCGCGTGTGTGAAGAAGGTCTTCGGATTGTAAAGCACTTTAAGTTGGGAGGAAGGGCAGTTACCTAATACGTGATTGTCTTGACGTTACCGACAGAATAAGCACCGGCTAACTCTGTGCCAGCAGCCGCGGTAATACAGAGGGTGCAAGCGTTAATCGGAATTACTGGGCGTAAAGCGCGCGTAGGTGGTTTGTTAAGTTGAATGTGAAATCCCCGGGCTCAACCTGGGAACTGCATCCAAAACTGGCAAGCTAGAGTATGGTAGAGGGTAGTGGAATTTCCTGTGTAGCGGTGAAATGCGTAGATATAGGAAGGAACACCAGTGGCGAAGGCGACTACCTGGACTGATACTGACACTGAGGTGC…	0	0	0	0	0	0.000523676	0.000830565	0	0	0	0	0	0	0	0	0	0	0	0	0	0	0	0	0	0	0	0	0	0	0	0	0	0	0	0	0	0	0	0	0	0	0	0	0	0	0
101cd02dc137070da99d532506bd7b55	D_0__Bacteria;D_1__Proteobacteria;D_2__Gammaproteobacteria;D_3__Vibrionales;D_4__Vibrionaceae;D_5__Vibrio;D_6__Vibrio kanaloae	0.829523	ATTGCACAATGGGCGCAAGCCTGATGCAGCCATGCCGCGTGTATGAAGAAGGCCTTCGGGTTGTAAAGTACTTTCAGTTGTGAGGAAGGGGGTGTTGTTAATAGCAACATCTCTTGACGTTAGCAACAGAAGAAGCACCGGCTAACTCCGTGCCAGCAGCCGCGGTAATACGGAGGGTGCGAGCGTTAATCGGAATTACTGGGCGTAAAGCGCATGCAGGTGGTTCATTAAGTCAGATGTGAAAGCCCGGGGCTCAACCTCGGAACTGCATTTGAAACTGGTGAACTAGAGTACTGTAGAGGGGGGTAGAATTTCAGGTGTAGCGGTGAAATGCGTAGAGATCTGAAGGAATACCAGTGGCGAAGGCGGCCCCCTGGACAGATACTGACACTCAGATGC…	0	0	0	0	0	0	0	0	0	0	0	0	0	0	0	0	0	0	0	0	0	0	0	0	0	0	0	0	0	0	0	0	0.000688461	0	0	0	0	0	0	0	0.00199272	0	0	0	0.0154407	0
102014c73ebf411ba8683e0588d905ac	D_0__Bacteria;D_1__Proteobacteria;D_2__Gammaproteobacteria;D_3__Betaproteobacteriales;D_4__Burkholderiaceae;D_5__Ralstonia	1	TTTGGACAATGGGCGAAAGCCTGATCCAGCAATGCCGCGTGTGTGAAGAAGGCCTTCGGGTTGTAAAGCACTTTTGTCCGGAAAGAAATGGCTCTGGTTAATACCTGGGGTCGATGGCGGTACCAGAAGAATAAGGACCGGCTAACTACGTGCCAGCAGCCGCGGTAATACGTAGGGTCCAAGCGTTAATCGGAATTACTGGGCGTAAAGCGTGCGCAGGCGGTTGTGCAAGACCGATGTGAAATCCCCGAGCTTAACTTGGGAATTGCATTGGTGACTGCACGGCTAGAGTGTGTCAGAGGGGGGTAGAATTCCACGTGTAGCAGTGAAATGCGTAGAGATGTGGAGGAATACCGATGGCGAAGGCAGCCCCCTGGGATAACACTGACGCTCATGCGC…	0	0	0	0	0	0	0	0.000118265	0	0	0	0	0	0	0	0	0	0	0	0	0	0	0	0	0	0	0	0	0	0	0	0	0	0	0	0	0	0	0	0	0	0	0	0	0	0
1024535ed68cd6d4543e062cad586f40	D_0__Bacteria;D_1__Proteobacteria;D_2__Gammaproteobacteria;D_3__Vibrionales;D_4__Vibrionaceae;D_5__Aliivibrio	0.715789	ATTGCACAATGGGCGAAAGCCTGATGCAGCCATGCCGCGTGTATGAAGAAGGCCTTCGGGTTGTAAAGTACTTTCAGTAGGGAGGAAGGTGTTGTAGTTAATAGCTGCAGCATTTGACGTTACCTACAGAAGAAGCACCGGCTAACTCCGTGCCAGCAGCCGCGGTAATACGGAGGGTGCGAGCGTTAATCGGAATTACTGGGCGTAAAGCGCATGCAGGTGGTTCATTAAGTCAGATGTGAAAGCCCGGGGCTCAACCTCGGAACTGCATTTGAAACTGGTGAACTAGAGTACTGTAGAGGGGGGTAGAATTTCAGGTGTAGCGGTGAAATGCGTAGAGATCTGAAGGAATACCAGTGGCGAAGGCGGCCCCCTGGACAGATACTGACACTCAGATGC…	0	0	0	0	0	0	0	0	0	0	0	0	0	0	0	0	0	0	0	0	0	0	0.000126374	0	0	0	0	0	0	0	0	0	0	0	0	0	0	0	0	0	0	0	0	0	0	0
10310230b86657a3542208679de413c9	D_0__Bacteria;D_1__Epsilonbacteraeota;D_2__Campylobacteria;D_3__Campylobacterales;D_4__Helicobacteraceae;D_5__Helicobacter;Ambiguous_taxa	0.923806	ATTGCTCAATGGGGGAAACCCTGAAGCAGCAACGCCGCGTGGAGGATGAAGGTTTTAGGATTGTAAACTCCTTTTGTGAGAGAAGATTATGACGGTATCTCACGAATAAGCACCGGCTAACTCCGTGCCAGCAGCCGCGGTAATACGGAGGGTGCAAGCGTTACTCGGAATCACTGGGCGTAAAGAGTGCGCAGGCGGGGTGGTAAGTCAGATGTGAAATCCTGTAGCTTAACTACAGAACTGCATTTGAAACTATCACTCTAGAGTATGGGAGAGGTAGGTGGAATTCTTGGTGTAGGGGTAAAATCCGTAGAGATCAAGAGGAATACTCATTGCGAAGGCGACCTACTGGAACATTACTGACGCTCATGCACGAAAGCGTGGGGAGCAAACA	0	0	0	0	0	0	0	0	0	0	0	0	0	0.00160687	0	0	0	0	0	0	0	0	0	0	0	0	0	0	0	0	0	0	0	0	0	0.000118591	0	0	0	0	0	0	0	0	0	0
103d44b0d9c5e4160322211e9e2d335f	D_0__Bacteria;D_1__Bacteroidetes;D_2__Bacteroidia;D_3__Bacteroidales;D_4__Bacteroidaceae;D_5__Bacteroides	1	ATTGGTCAATGGGCGAGAGCCTGAACCAGCCAAGTAGCGTGAAGGATGACTGCCCTATGGGTTGTAAACTTCTTTTATAAAGGAATAAAGTCGGGTATGCATACCCGTCTGCATGTACTTTATGAATAAGGATCGGCTAACTCCGTGCCAGCAGCCGCGGTAATACGGAGGATCCGAGCGTTATCCGGATTTATTGGGTTTAAAGGGAGCGTAGATGGATGTTTAAGTCAGTTGTGAAAGTTTGCGGCTCAACCGTAAAATTGCAGTTGATACTGGATATCTTGAGTGCAGTTGAGGCAGGCGGAATTCGTGGTGTAGCGGTGAAATGCTTAGATATCACGAAGAACTCCGATTGCGAAGGCAGCACACTAATCCGTAACTGACGTTCATGCTCGAAAG…	0	0	0	0	0	0	0	0	0	0	0	0	0	0	0	0	0.000472326	0	0	0	0	0	0	0	0	0	0	0	0	0	0	0	0	0	0	0	0	0	0	0	0	0	0	0	0	0
104295507ca656abeb60f06e63308f88	D_0__Bacteria;D_1__Bacteroidetes;D_2__Bacteroidia;D_3__Bacteroidales;D_4__Prevotellaceae	0.999999	ATTGGTCAATGGACGGGAGTCTGAACCAGCCAAGTAGCGTGCAGGATGACGGCCCTATGGGTTGTAAACTGCTTTTATAAGGGAATAAAGTGAGGGACGTGTCCCTTTTTGTATGTACCTTATGAATAAGGACCGGCTAATTCCGTGCCAGCAGCCGCGGTAATACGGAAGGTCCGGGCGTTATCCGGATTTATTGGGTTTAAAGGGAGCGTAGGCCGGGGATTAAGCGTGTTGTGAAATACTGATGCTCAACATCAGCACTGCAGCGCGAACTGGTTCTCTTGAGTGCGTAGGAAGTTGGCGGAATTCGTGGTGTAGCGGTGAAATGCTTAGATATCACGAAGAACTCCGATTGCGAAGGCAGCTGACTGTATCGTAACTGACGCTGAAGCTCGAAAG…	0	0	0	0	0	0	0	0	0	0	0	0	0	0	0	0	0	0	0	0	0	0	0	0	0	0	0	0	0	0	0	0	0	0	0.00161284	0	0	0	0	0	0	0	0	0	0	0
1048b200fbce7b06796441b869147eae	D_0__Bacteria;D_1__Proteobacteria;D_2__Gammaproteobacteria;D_3__Oceanospirillales;D_4__Nitrincolaceae;D_5__Neptunomonas;Ambiguous_taxa	0.981268	ATTGGACAATGGGGGCAACCCTGATCCAGCCATGCCGCGTGTGTGAAGAAGGCCTTCGGGTTGTAAAGCACTTTCAGCGAGGAGGAAAGGATGTAAGTTAATACCTTACATCTGTGACGTTACTCGCAGAAGAAGCACCGGCTAACTCCGTGCCAGCAGCCGCGGTAATACGGAGGGTGCAAGCGTTAATCGGAATTACTGGGCGTAAAGCGCGCGTAGGCGGCTAAGTCAGTCAGATGTGAAAGCCCCGGGCTTAACCTGGGAACTGCACCTGATACTGCTTGGCTAGAGTACAGAAGAGGGTGGTGGAATTTCCTGTGTAGCGGTGAAATGCGTAGATATAGGAAGGAACATCAGTGGCGAAGGCGACCACCTGGACTGATACTGACGCTGAGGTGC…	0	0	0	0	0	0	0	0	0	0	0	0	0	0.00181761	0	0	0	0	0	0	0	0	0	0	0	0	0	0	0	0	0	0	0	0	0	0.00270783	0.000417973	0	0	0.000859057	0	0.000584238	0	0.000318378	0	0
104daaae9368f88a7c085b89160e1e07	D_0__Bacteria;D_1__Proteobacteria;D_2__Gammaproteobacteria	1	ATTGGACAATGGGCGCAAGCCTGATCCAGCCATGCCGCGTGTGTGAAGAAGGCCTTCGGGTTGTAAAGCACTTTCAGTGGGGAAGAAAAGCCTGGGGTTAATACCCCCGAGTCTTGACGGTACCCACAGAAGAAGCACCGGCTAATTCCGTGCCAGCAGCCGCGGTAATACGGAAGGTGCGAGCGTTAATCGGAATCACTGGGCGTAAAGCGCGCGTAGGCGGTTTGGTAAGTCAGATGTGAAAGCCCCGGGCTCAACCTGGGAACTGCATTTGATACTGCCTCACTCGAGTGTAGTAGAGGGAAGCGGAATTCCACATGTAGCGGTGTAATGCGTAGAGATGTGGAGGAACACCAATGGCGAAGGCAGCTTTCTGGACTAACACTGACGCTGAGGTGC…	0	0	0	0	0	0	0	0	0	0	0	0	0.000133748	0	0	0	0	0	0	0	0	0	0	0	0	0	0	0	0	0	0	0	0	0	0	0	0	0	0	0	0	0	0	0	0	0
105b0e2aa8cbc0b1bf0ded4f18a7e334	D_0__Bacteria;D_1__Firmicutes;D_2__Bacilli;D_3__Bacillales;D_4__Bacillaceae;D_5__Bacillus	0.989232	CTTCCGCAATGGACGAAAGTCTGACGGAGCAACGCCGCGTGAGTGATGAAGGTCTTCGGATCGTAAAACTCTGTTATCAGGGAAGAACAAGTATCGGAGTAACTGCCGGTACCTTGACGGTACCTGACCAGAAAGCCACGGCTAACTACGTGCCAGCAGCCGCGGTAATACGTAGGTGGCAAGCGTTGTCCGGAATTATTGGGCGTAAAGCGCGCGCAGGCGGCTTCTTAAGTCTGATGTGAAATCTCGGGGCTCAACCCCGAGCGGCCATTGGAAACTGGGGAGCTTGAGTGCAGAAGAGGAGAGTGGAATTCCACGTGTAGCGGTGAAATGCGTAGAGATGTGGAGGAACACCAGTGGCGAAGGCGACTCTCTGGTCTGTAACTGACGCTGAGGCGC…	0	0	0	0	0	0	0	0	0	0	0	0	0	0	0	0	0	0	0	0	0	0	0	0	0	0	0	0	0	0	0	0	0	0	0	0	0	0	0	0	0	0	0	0	0	0
106b6bc4a2017ca83fafe9b26c7a3598	D_0__Bacteria;D_1__Firmicutes;D_2__Clostridia;D_3__Clostridiales;D_4__Lachnospiraceae;D_5__Blautia;D_6__Lachnospiraceae bacterium 609	0.998163	ATTGCACAATGGGGGGAACCCTGATGCAGCGACGCCGCGTGGGTGAAGAAGCGTTTCGGCGCGTAAAGCCCTGTCAGCAGGGAAGAAGATGACGGTACCTGACCAAGAAGCCCCGGCTAACTACGTGCCAGCAGCCGCGGTAATACGTAGGGGGCAAGCGTTATCCGGATTTACTGGGTGTAAAGGGGGCGCAGACGGCGATGCAAGCCAGGAGTGAAAGCCCGGGGCCCAACCCCGGGACTGCTCTTGGAACTGCGTGGCTGGAGTGCAGGAGGGGCAGGCGGAATTCCTGGTGTAGCGGTGAAATGCGTAGATATCAGGAGGAACACCGGTGGCGAAGGCGGCCTGCTGGACTGCAACTGACGTTGAGGCCCGAAAGCGTGGGGAGCAAACA	0	0	0	0	0	0	0	0	0	0	0	0	0	0.000474158	0	0	0	0	0	0	0	0	0	0	0	0	0	0	0	0	0	0	0	0	0	0	0	0	0	0	0	0	0	0	0	0
106e55aa8b0918003720d03ad46cb24a	D_0__Bacteria;D_1__Firmicutes;D_2__Clostridia;D_3__Clostridiales;D_4__Lachnospiraceae	0.998012	ATTGCACAATGGGGGGAACCCTGATGCAGCAACGCCGCGTGAGTGAAGAAGTATTTCGGTATGTAAAGCTCTATCAGCAGGGAAGATGATGACGGTACCTGCATAAGAAGCCCCGGCTAACTACGTGCCAGCAGCCGCGGTAATACGTAGGGGGCAAGCGTTATCCGGATTTACTGGGTGTAAAGGGAGTGTAGGCGGTACGGCAAGTCTGATGTGAAAACCCTAAGCTCAACTAAGGGATGGCATTGGAAACTGTCGAACTAGAGTGTGGGAGAGGCAGGCGGAATTCCTAGTGTAGCGGTGAAATGCGTAGATATTAGGAGGAACACCAGTGGCGAAGGCGGCCTGCTGGACCAAGACTGACGCTGAGGCTCGGAAGCGTGGGGAGCAAACA	0	0	0	0	0	0	0	0	0	0	0	0	0	0	0	0	0	0	0	0	0	0	0	0	0	0	0	0	0	0	0	0	0	0.000143696	0	0	0	0	0	0	0	0	0	0	0	0
1077696fffa05c400d33e48bf9796999	D_0__Bacteria;D_1__Firmicutes;D_2__Bacilli;D_3__Lactobacillales;D_4__Streptococcaceae;D_5__Streptococcus	1	CTTCGGCAATGGACGGAAGTCTGACCGATCAACGCCGCGTGAGTGAAGAAGGTTTTCGGATCGTAAAGCTCTGTTGTAAGAGAAGAACGAGTGTGAGAGTGGAAAGTTCACACTGTGACGGTAACTTACCAGAAAGGGACGGCTAACTACGTGCCAGCAGCCGCGGTAATACGTAGGTCCCGAGCGTTATCCGGATTTATTGGGCGTAAAGCGAGCGCAGGCGGTTAGATAAGTCTGAAGTTAAAGGCTGTGGCTTAACCATAGTACGCTTTGGAAACTGTTTAACTTGAGTGCAGAAGGGGAGAGTGGAATTCCATGTGTAGCGGTGAAATGCGTAGATATATGGAGGAACACCGGTGGCGAAAGCGGCTCTCTGGTCTGTAACTGACGCTGAGGCTC…	0	0	0	0	0	0	0	0	0	0	0	0	0	0	0.00031043	0	0	0	0	0	0	0	0	0	0	0	0	0	0	0	0	0	0	0	0	0	0	0	0	0	0	0	0	0	0	0
108255c08d0e50df5de05c001c873f12	D_0__Bacteria;D_1__Actinobacteria;D_2__Actinobacteria;D_3__Actinomycetales;D_4__Actinomycetaceae;D_5__Actinomyces	1	TTTGCACAATGGGCGCAAGCCTGATGCAGCGACGCCGCGTGAGGGATGGAGGCCTTCGGGTTGTGAACCTCTTTCGCTCATGGTCAAGCCGCAGTTTTGATTGTGGTGAGGGTAGTGGGTAAAGAAGCGCCGGCTAACTACGTGCCAGCAGCCGCGGTAATACGTAGGGCGCGAGCGTTGTCCGGAATTATTGGGCGTAAAGGGCTTGTAGGCGGCTTGTCGCGTCTGCCGTGAAATCCTCTGGCTTAACTGGGGGCGTGCGGTGGGTACGGGCTGGCTTGAGTGCGGTAGGGGAGACTGGAATTCCTGGTGTAGCGGTGGAATGCGCAGATATCAGGAGGAACACCGGTGGCGAAGGCGGGTCTCTGGGCCGTTACTGACGCTGAGGAGCGAAAGCAT…	0	0	0	0	0	0	0	0	0	0	0	0	0	0	0.000206954	0	0	0	0	0	0	0	0	0	0	0	0	0	0	0	0	0	0	0	0	0	0	0	0	0	0	0	0	0	0	0
10829b41a4445b3dfa916a0a2cd643fb	D_0__Bacteria;D_1__Proteobacteria;D_2__Alphaproteobacteria;D_3__Rhizobiales;D_4__Rhizobiaceae	0.967126	ATTGGACAATGGGGGCAACCCTGATCCAGCCATGCCGCGTGAGTGATGAAGGCCCTAGGGTTGTAAAGCTCTTTCGCTAGAGAAGATAATGACGGTATCTAGTAAAGAAGCCCCGGCTAACTTCGTGCCAGCAGCCGCGGTAATACGAAGGGGGCTAGCGTTGTTCGGAATTACTGGGCGTAAAGCGTACGTAGGCGGATCGATTAGTCAGAGGTGAAATCCCGGGGCTCAACCCCGGAACTGCCTTTGATACTGTCGATCTAGAATCCAGAAGAGGTGAGTGGAATTCCGAGTGTAGAGGTGAAATTCGTAGATATTCGGAGGAACACCAGTGGCGAAGGCGGCTCACTGGTCTGGTATTGACGCTGAGGTACGAAAGCGTGGGGAGCAAACA	0	0	0	0	0	0	0	0	0	0	0	0	0	0	0.000487819	0	0	0	0	0	0	0	0	0	0	0	0	0	0	0	0	0	0	0	0	0	0	0	0	0	0	0	0	0	0	0
10848e892304ff83779d0a4f9871916e	D_0__Bacteria;D_1__Proteobacteria;D_2__Gammaproteobacteria;D_3__Aeromonadales;D_4__Aeromonadaceae;D_5__Aeromonas	0.97815	ATTGCACAATGGGGGAAACCCTGATGCAGCCATGCCGCGTGTGTGAAGAAGGCCTTCGGGTTGTAAAGCACTTTCAGCGAGGAGGAAAGGATGTTGGCTAATATCCAGCATCTGTGACGTTACTCGCAGAAGAAGCACCGGCTAACTCCGTGCCAGCAGCCGCGGTAATACGGAGGGTGCAAGCGTTAATCGGAATTACTGGGCGTAAAGCGCACGCAGGCGGTTGGATAAGTTAGATGTGAAAGCCCCGGGCTCAACCTGGGAATTGCATTTAAAACTGTCCAGCTAGAGTCTTGTAGAGGGGGGTAGAATTCCAGGTGTAGCGGTGAAATGCGTAGAGATCTGGAGGAATACCGGTGGCGAAGGCGGCCCCCTGGACAAAGACTGACGCTCAGGTGC…	0	0	0.000456753	0	0	0	0	0	0	0	0	0	0	0	0	0	0	0	0	0	0	0	0	0.00100892	0	0	0	0	0	0	0	0	0	0	0	0	0	0	0	0	0	0	0	0	0	0
1090eb7b3e31a98037f446babb6bda52	D_0__Bacteria;D_1__Firmicutes;D_2__Clostridia;D_3__Clostridiales;D_4__Peptostreptococcaceae;D_5__Tepidibacter;Ambiguous_taxa	0.709866	ATTGCACAATGGGGGAAACCCTGATGCAGCAACGCCGCGTGAGCGATGAAGGCCTTCGGGTCGTAAAGCTCTGTCCTAAGGGAAGATAATGACGGTACCTTAGGAGGAAGCCCCGGCTAACTACGTGCCAGCAGCCGCGGTAATACGTAGGGGGCAAGCGTTATCCGGAATAACTGGGCGTAAAGGGTGCGTAGGCGGCCCTGCAAGTCAGAAGTGAAAGGCTACGGCTCAACCGTAGTAAGCTTTTGAAACTGTAGGGCTTGTGTGCAGGAGAGGAGAGTAGAATTCCTAGTGTAGCGGTGAAATGCGTAGATATTAGGAGGAATACCAGTTGCGAAGGCGGCTCTCTGGACTGTAACTGACGCTGAGGCACGAAAGCGTGGGGAGCGAACA	0	0	0	0	0	0	0	0	0	0	0	0	0	0	0.000206954	0	0	0	0	0	0	0	0	0	0	0	0	0	0	0	0	0	0	0	0	0	0	0	0	0	0	0	0	0	0	0
10a34360cfc464c9edb0ea555ed97c51	D_0__Bacteria;D_1__Proteobacteria;D_2__Gammaproteobacteria;D_3__Betaproteobacteriales;D_4__Burkholderiaceae	0.999999	TTTGGACAATGGGCGAAAGCCTGATCCAGCCATGCCGCGTGCGGGAAGAAGGCCTTCGGGTTGTAAACCGCTTTTGTCGGGGAAGAAACGTCGCGACCTAATACGTCGCGGTAATGACGGTACCTGAAGAATAAGCACCGGCTAACTACGTGCCAGCAGCCGCGGTAATACGTAGGGTGCAAGCGTTAATCGGAATTACTGGGCGTAAAGCGTGCGCAGGCGGTCATGCAAGACAGATGTGAAATCCCCGAGCTCAACTTGGGAACTGCATTTGTGACTGCATGGCTTGAGTGCGGCAGAGGGGGATGGAATTCCGCGTGTAGCAGTGAAATGCGTAGATATGCGGAGGAACACCGATGGCGAAGGCAATCCCCTGGGCCTGCACTGACGCTCATGCAC…	0	0	0	0	0	0	0	0	0	0	0	0	0.000267496	0	0	0	0	0	0	0	0	0	0	0	0	0	0	0	0	0	0	0	0	0	0	0	0	0	0	0	0	0	0	0	0	0
10b9cd26dd6a7f3b497799745191fd78	D_0__Bacteria;D_1__Firmicutes;D_2__Clostridia;D_3__Clostridiales;D_4__Lachnospiraceae;D_5__Lachnospiraceae NK4A136 group;D_6__uncultured bacterium	0.890407	ATTGCACAATGGGGGAAACCCTGATGCAGCGACGCCGCGTGAGTGAAGAAGTACCTCGGTACGTAAAGCTCTATCAGCAGGGAAGAAAATGACGGTACCTGACCAAGAAGCCCCGGCTAACTACGTGCCAGCAGCCGCGGTAATACGTAGGGGGCAAGCGTTATCCGGATTTACTGGGTGTAAAGGGAGCGTAGACGGCAGCGCAAGTCTGGAGTGAAATCCCGGGGCTCAACCCCGGAACTGCTTTGGAAACTGCGCGGCTCGAGTGCAGGAGGGGCAGGCGGAATTCCTAGTGTAGCGGTGAAATGCGTAGATATTAGGAGGAACACCAGTGGCGAAGGCGGCCTGCTGGACTGTAACTGACGTTGAGGCTCGAAAGCGTGGGGAGCAAACA	0	0	0	0	0	0	0	0	0	0	0	0	0	0	0.000177389	0	0	0	0	0	0	0	0	0	0	0	0	0	0	0	0	0	0	0	0	0	0	0	0	0	0	0	0	0	0	0
10c5648e32ca03d88a967a101ec825f1	D_0__Bacteria;D_1__Firmicutes;D_2__Erysipelotrichia;D_3__Erysipelotrichales;D_4__Erysipelotrichaceae;D_5__[Anaerorhabdus] furcosa group	0.903526	TTTCGGCAATGGGGGAAACCCTGACCGAGCAACGCCGCGTGAGTGAAGAAGGCCTTCGGGTTGTAAAGCTCTGTTGTAAAGGAAGAACGGCTAGGATAGAATCCTAGAGTGACGGTACTTTACCAGAAAGTCACGGCTAACTACGTGCCAGCAGCCGCGGTAATACGTAGGTGACAAGCGTTATCCGGAATTATTGGGCGTAAAGGGTGCGTAGGCGGTCTTGTAAGTTTAAGGTGAAAGCGTGGGGCTCAACCCCATATAGCCTTAGAAACTGCAAGACTAGAGTGTAGAAGAGGGTAGTGGAATTCCATGTGTAGCGGTAAAATGCGTAGATATATGGAGGAACACCGGTGGCGAAGGCGGCTACCTGGTCTATAACTGACGCTGAGGCACGAAAGC…	0	0	0	0	0	0	0	0	0	0	0	0	0	0	0	0	0	0.000130887	0	0.00191724	0	0	0.000433283	0.00143266	0	0.182599	0.000180104	0	6.98032e-05	0	0	0	0	0	0	0	0	0	0	0	0	0	0	0	0	0
10ca705ddf4583255eb1c9a47a2b8a22	D_0__Bacteria;D_1__Bacteroidetes;D_2__Bacteroidia;D_3__Bacteroidales;D_4__Prevotellaceae	1	ATTGGTCAATGGACGAGAGTCTGAACCAGCCAAGTAGCGTGCAGGATGACGGCCCTATGGGTTGTAAACTGCTTTTATACGGGGATAAAGTTAGGGACGCGTCCCTTTTTGCAGGTACCGTATGAATAAGGACCGGCTAATTCCGTGCCAGCAGCCGCGGTAATACGGAAGGTCCGGGCGTTATCCGGATTTATTGGGTTTAAAGGGAGCGTAGGCCGGAGATTAAGCGTGTTGTGAAATGTAGACGCTCAACGTCTGAATTGCAGCGCGAACTGGTTTCCTTGAGTACGTAGGAAGTTGGCGGAATTCGTGGTGTAGCGGTGAAATGCTTAGATATCACGAAGAACTCCGATTGCGAAGGCAGCTGACTGTATCGTAACTGACGCTGAAGCTCGAAAG…	0	0	0	0	0	0	0	0	0	0	0	0	0	0	0	0	0	0	0	0	0	0	0	0	0	0	0	0	0	0	0	0	0	0	0	0	0	0	0	0	0	0	0	0	0	0
10cacd710c5d65c9de5efe44247a18bd	D_0__Bacteria;D_1__Proteobacteria;D_2__Gammaproteobacteria;D_3__Aeromonadales;D_4__Aeromonadaceae;D_5__Aeromonas	0.986107	GAGTGTGTGAAGAAGGCCTTCGGGTTGTAAAGCACTTTCAGCGAGGAGGAAAGGTTGATACCTAATACGTATCAGCTGTGACGTTACTCGCAGAAGAAGCACCGGCTAACTCCGTGCCAGCAGCCGCGGTAATACGGAGGGTGCAAGCGTCAATCGGAATTACTGGGCGTAAAGCGCACGCAGGCGGTTGGATAAGTTAGATGTGAAAGCCCCGGGCTCAACCTGGGAATTGCATTTAAAACTGTCCAGCTAGAGTCTTGTAGAGGGGGGTAGAATTCCAGGTGTAGCGGTGAAATGCGTAGAGATCTGGAGGAATACCGGTGGCGAAGGCGGCCCCCTGGACAAAGACTGACGCTCAGGTGCGAAAGCGTGGGGAGCAAACA	0	0	0	0	0	0	8.03772e-05	0	0	0	0	0	0	0	0	0	0	0	0	0	0	0	0	0	0	0	0	0	0	0	0	0	0	0	0	0	0	0	0	0	0	0	0	0	0	0
10d3b09d3eb12a0d714807b5f39212ba	D_0__Bacteria;D_1__Proteobacteria;D_2__Gammaproteobacteria;D_3__Pseudomonadales;D_4__Pseudomonadaceae;D_5__Pseudomonas	0.997536	ATTGGACAATGGGCGAAAGCCTGATCCAGCCATGCCGCGTGTGTGAAGAAGGTCTTCGGATTGTAAAGCACTTTAAGTTGGGAGGAAGGGTTGTAGATTAATACTCTGCAATTTTGACGTTACCGACAGAATAAGCACCGGCTAACTCTGTGCCAGCAGCCGCGGTAATACAGAGGGTGCAAGCGTTAATCGGAATTACTGGGCGTAAAGCGCGCGTAGGCGGCTTGATAAGATGGGTGTGAAATCCCCGGGCTTAACCTGGGAACTGCATCCATAACTGTCTGGCTAGAGTACAGTAGAGGGTGGTGGAATTTCCTGTGTAGCGGTGAAATGCGTAGATATAGGAAGGAACACCAGTGGCGAAGGCGACCACCTGGACTGATACTGACGCTGAGGTGC…	0	0	0	0	0.000289129	0	0	0	0	0	0	0	0	0.000105369	0	0	0	0	0	0	0	0	0	0	0	0	0	0	0	0	0	0	0	0	0	0.000118591	0	0	0	0	0	0	0	0	0	0
10ff855358fb5c64765208661e7303d5	D_0__Bacteria;D_1__Bacteroidetes;D_2__Bacteroidia;D_3__Flavobacteriales;D_4__Flavobacteriaceae;D_5__Tenacibaculum;Ambiguous_taxa	0.768647	ATTGGTCAATGGAGGCAACTCTGAACCAGCCATGCCGCGTGCAGGAAGACTGCCTTATGGGTTGTAAACTGCTTTTATACAGGAAGAAACTTAGTTACGTGTAACTAACTGACGGTACTGTAAGAATAAGCACCGGCTAACTCCGTGCCAGCAGCCGCGGTAATACGGAGGGTGCAAGCGTTATCCGGAATCATTGGGTTTAAAGGGTCCGCAGGCGGTCAATTAAGTCAGAGGTGAAATCCCATAGCTTAACTATGGAACTGCCTTTGATACTGGTTGACTTGAGTTATACGGAAGTAGATAGAATAAGTAGTGTAGCGGTGAAATGCATAGATATTACTTAGAATACCGATTGCGAAGGCAGTCTACTACGTATATACTGACGCTCATGGACGAAAG…	0	0	0	0	0	0	0	0	0	0.000301057	0	0	0	0	0	0	0	0	0	0	0	0	0	0	0	0	0	0	0	0	0	0	0	0	0	0	0	0	0	0	0	0	0	0	0	0
10ffd9b48b13aa354696b0479029f4d3	D_0__Bacteria;D_1__Proteobacteria;D_2__Gammaproteobacteria;D_3__Francisellales;D_4__Francisellaceae;D_5__Francisella;D_6__uncultured bacterium	0.994821	ATTGGACAATGGGGGAAACCCTGATCCAGCAATACCATGTGTGTGAAGAAGGCTCTAGGGTCGTAAAGCACTTTAGTCAGGGAGGAAGGCCTTGTCGTTAATAGCGGCAGGGATTGACGTTACCTGAAGAATAAGCACCGGCTAACTCCGTGCCAGCAGCCGCGGTAATACGGGGGGTGCAAGCGTTAATCGGAATTACTGGGCGTAAAGGGTTCGTAGGCGGTTTATTAAGTCAGATGTGAAAGCCCAGGGCTCAACCTTGGAACTGCATTTGATACTGGTAGACTAGAGTATAGTAGAGGAGTGGGGAATTTCTGGTGTAGCGGTGAAATGCGTAGAGATCAGAAGGAACACCAATGGCGAAGGCAACACTCTGGACTAATACTGACGCTGAGGGAC…	0	0	0	0	0	0	0	0	0	0	0	0	0	0	0	0	0	0	0	0	0	0	0	0	0	0	0	0	0	0	0	0.000202425	0	3.59241e-05	0	0	0	0	0	0	0	0	0	0	0	0
110b5e48ce48ce824723a25c957586da	D_0__Bacteria;D_1__Firmicutes;D_2__Clostridia;D_3__Clostridiales;D_4__Ruminococcaceae;D_5__Ruminococcus 1;Ambiguous_taxa	0.724506	ATTGCACAATGGGGGAAACCCTGATGCAGCGATGCCGCGTGGAGGAAGAAGGTTTTCGGATTGTAAACTCCTTTTATCAGGGACGATAATGACGGTACCTGAAGAAAAAGCTCCGGCTAACTACGTGCCAGCAGCCGCGGTAATACGTAGGGAGCGAGCGTTGTCCGGAATTACTGGGTGTAAAGGGAGCGTAGGCGGGATGGTAAGTCAGGTGTGAAATATATGGGCTCAACCCATAGACTGCACTTGAAACTGCTGTTCTTGAGTGAAGTAGAGGTAAGCGGAATTCCTAGTGTAGCGGTGAAATGCGTAGATATTAGGAGGAACATCGGTGGCGAAGGCGGCTTACTGGGCTTTTACTGACGCTGAGGCTCGAAAGCGTGGGGAGCAAACA	0	0	0	0	0	0	0	0	0	0	0	0	0	0	0	0	0	0	0	0	0	0	0	0	0	0	0	0	0	0	0	0	0	0	0.000170772	0	0	0	0	0	0	0	0	0	0	0
110ef452f2207e44087b31f5c4926074	D_0__Bacteria;D_1__Cyanobacteria;D_2__Oxyphotobacteria;D_3__Synechococcales;D_4__Cyanobiaceae;D_5__Cyanobium PCC-6307	0.999899	TTTCCGCAATGGGCGCAAGCCTGACGGAGCAACGCCGCGTGAGGGATGAAGGCCTCTGGGCTGTAAACCTCTTTTCTCAAGGAAGAAGAACTGACGGTACTTGAGGAATAAGCCACGGCTAATTCCGTGCCAGCAGCCGCGGTAATACGGGAGTGGCAAGCGTTATCCGGAATTATTGGGCGTAAAGCGTCCGCAGGCGGCCTTGTAAGTCTGTTGTTAAAGCGTGGAGCTTAACTCCATTTAAGCAATGGAAACTGCAAGGCTTGAGTGTGGTAGGGGCAGAGGGAATTCCCGGTGTAGCGGTGAAATGCGTAGATATCGGGAAGAACACCAGTGGCGAAGGCGCTCTGCTGGGCCATAACTGACGCTCATGGACGAAAGCCAGGGGAGCGAAAG	0	0	0	0	0	0	0	0	0	0	0	0	0	0	0.000177389	0	0	0	0	0	0	0	0	0	0	0	0	0	0	0	0	0	0	0	0	0	0	0	0	0	0	0	0	0	0	0
111dbaf7f8c88931629907cb298a6ff0	D_0__Bacteria;D_1__Epsilonbacteraeota;D_2__Campylobacteria;D_3__Campylobacterales;D_4__Sulfurovaceae;D_5__Sulfurovum	0.999994	ATTGCACAATGGGGGAAACCCTGATGCAGCAACGCCGCGTGGAGGATGACGCATTTCGGTGTGTAAACTCCTTTTATATAGGAAGATAATGACGGTACTATATGAATAAGCACCGGCTAACTCCGTGCCAGCAGCCGCGGTAATACGGAGGGTGCAAGCGTTACTCGGAATCACTGGGCGTAAAGCGCGCGCAGGCGGCCTTTTAAGTTGGATGTGAAAGCCTACGGCTCAACCGTAGAACTGCATCCAAAACTACTAGGCTAGAGTCTGGGAGGGGAAGATGGAATTAGTTGTGTAGGGGTAAAATCCGTAGAGATAACTAGGAATACCAAAAGCGAAGGCAATCTTCTGGAACAGTACTGACGCTGAGGCGCGAAAGCGTGGGGAGCAAACA	0	0	0	0	0	0	0	0	0	0	0	0	0	0	0	0	0	0	0	0	0	0	0	0	0	0	0	0	0	0	0	0	0	0	0.000151797	0.000138356	0	0	0	0	0	0	0	0	0	0
112704f03bd3d851737eccc5ab70101c	D_0__Archaea;D_1__Euryarchaeota;D_2__Methanobacteria;D_3__Methanobacteriales;D_4__Methanothermobacteraceae;D_5__Methanothermobacter;D_6__uncultured archaeon	0.716206	ACCTCCGCAATGCACGCAAGTGCGACGGGGGAACCCCAAGTGCCACTCTTAACGGGGTGGCTTTTCAGAAGTGTAAAAAGCTTCTGGAATAAGGGCTGGGCAAGACCGGTGCCAGCCGCCGCGGTAACACCGGCAGCTCAAGTGGTAGCCGCTTTTATTGGGCCTAAAGCGTCCGTAGCCGGTCTGATAAGTCTCTGGTGAAATCCCACAGCTTAACTGTGGGAATTGCTGGAGATACTATCATGACTCGAGGTCGGGAGAGGCTGGAGGTACTCCCAGGGTAGGGGTGAAATCCTGTAATCCTGGGAGGACCACCTGTGGCGAAGGCGTCCAGCTGGAACGAACCTGACGGTGAGGGACGAAAGCCAGGGGCGCGAACC	0	0	0	0	0	0	0	0	0	0	0	0	0	0	0	0	0	0	0	0	0	0	0	0	0	0	0	0	0	0	0	0	0	0.000143696	0	0	0	0	0	0	0	0	0	0	0	0
112b5bd477a2d1a48bda9498e7112130	D_0__Bacteria;D_1__Acidobacteria;D_2__Thermoanaerobaculia;D_3__Thermoanaerobaculales;D_4__Thermoanaerobaculaceae;D_5__Subgroup 10;D_6__uncultured Acidobacteria bacterium	0.735204	ATTGGACAATGGGGGCAACCCTGATCCAGCAACGCCGTGTGGAGGACGAAGGTTTTCGGATCGTAAACTCCTGTCAGTTGGGACGAAAAGCTGTCGGTCAATAGCCGGCAGTCATGACGGTACCAGCAGAGGAAGCCCCGGCTAACTCCGTGCCAGCAGCCGCGGTAGTACGGAGGGGGCAAGCGTTATTCGGAATTATTGGGCGTAAAGGGCGCGTAGGCGGCTTGGTAGGTCAAAGGTGAAATCCCTCAGCTCAACTGAGGAACTGCCTTTGAAACCACCTCGCTAGAGGCTGGGAGGGGGTAGCGGAATTCCCGGTGTAGCGGTGAAATGCGTAGATATCGGGAGGAACACCGGTGGCGAAGGCGGCTACCTGGACCAGTTCTGACGCTGAGGCGC…	0	0	0	0	0	0	0	0	0	0	0	0.000222965	0	0	0	0	0	0	0	0	0	0	0	0	0	0	0	0	0	0	0	0	0	0	0	0	0	0	0	0	0	0	0	0	0	0
1138d04f605ce36f499552297ab916d7	D_0__Bacteria;D_1__Actinobacteria;D_2__Actinobacteria;D_3__Frankiales;D_4__Sporichthyaceae;D_5__Candidatus Planktophila;D_6__uncultured bacterium	0.785469	ATTGGGCAATGGAGGAAACTCTGACCCAGCGACGCCGCGTGCGGGATGAAGGCCTTCGGGTTGTAAACCGCTTTCAGTAGGGAAGAAGCGAAAGTGACGGTACCTACAGAAGAAGCACCGGCTAACTATGTGCCAGCAGCCGCGGTAATACATAGGGTGCAAGCGTTGTCCGGAATTATTGGGCGTAAAGAGCTCGTAGGTGGTTTGATACGTCGGGTGTGAAATTCAGGGGCTCAACCCCTGACCTGCATTCGATACGGTCAAGCTAGAGTTTGGTAGGGGAGACTGGAATTCCTGGTGTAGCGGTGGAATGCGCAGATATCAGGAGGAACACCGATGGCGAAGGCAGGTCTCTGGGCCAATACTGACACTGAGGAGCGAAAGCGTGGGGAGCGAACA	0	0	0	0	0	0	0	0	0	0	0	0	0	0	0	0	0.00120228	0	0	0	0	0	0	0	0	0	0	0	0	0	0	0	0	0	0	0	0	0	0	0	0	0	0	0	0	0
11417f70ff41e40f74e628441719bda9	D_0__Bacteria;D_1__Firmicutes;D_2__Clostridia;D_3__Clostridiales;D_4__Clostridiaceae 1;D_5__Sarcina	0.999164	ATTGCACAATGGGGGAAACCCTGATGCAGCAACGCCGCGTGAGTGATGAAGGTCTTCGGATTGTAAAGCTCTGTCTTTAGGGACGATAATGACGGTACCTAAGGAGGAAGCCACGGCTAACTACGTGCCAGCAGCCGCGGTAATACGTAGGTGGCAAGCGTTATCCGGATTTACTGGGCGTAAAGGGAGCGTAGGCGGATATTTAAGTGGGATGTGAAATACCCGAGCTTAACTTGGGAGCTGCATTCCAAACTGGATATCTAGAGTGCAGGAGAGGAGAATGGAATTCCTAGTGTAGCGGTGAAATGCGTAGAGATTAGGAAGAACACCAGTGGCGAAGGCGATTCTCTGGACTGTAACTGACGCTGAGGCTCGAAAGCGTGGGGAGCAAACA	0	0	0	0	0	0	0	0	0	0	0	0	0	0	0	0	0.000114503	0	0	0	0	0	0	0	0	0	0	0	0	0	0	0	0	0	0	0	0	0	0	0	0	0	0	0	0	0
114649fdb083cfeeb698fc978bb4c5ab	D_0__Bacteria;D_1__Actinobacteria;D_2__Actinobacteria;D_3__Corynebacteriales;D_4__Corynebacteriaceae;D_5__Corynebacterium 1;D_6__Corynebacterium casei	0.760629	ATTGCACAATGGGCGCAAGCCTGATGCAGCGACGCCGCGTGGGGGATGAAGGCCTTCGGGTTGTAAACTCCTTTCGCTATCGACGAAGCCTTCGGGTGACGGTAGGTAGATAAGAAGCACCGGCTAACTACGTGCCAGCAGCCGCGGTAATACGTAGGGTGCAAGCGTTGTCCGGAATTACTGGGCGTAAAGAGCTCGTAGGTGGTTTGTCGCGTCGTCTGTGAAATCCCGGGGCTTAACTTCGGGCGTGCAGGCGATACGGGCATAACTTGAGTGCCGTAGGGGAGACTGGAATTCCTGGTGTAGCGGTGAAATGCGCAGATATCAGGAGGAACACCGATGGCGAAGGCAGGTCTCTGAGCAGTAACTGACGCTGAGGAGCGAAAGCATGGGTAGCGA…	0	0	0	0	0	0	0	0	4.75093e-05	0	0	0	0	0	0	0	0	0	0	0	0	0	0	0	0	0	0	0	0	0	0	0	0	0	0	0	0	0	0	0	0	0	0	0	0	0
1147e2e13a7f7d0520e3ff55184b75c7	D_0__Bacteria;D_1__Proteobacteria;D_2__Gammaproteobacteria;D_3__Betaproteobacteriales;D_4__Burkholderiaceae;D_5__MWH-UniP1 aquatic group	1	TTTGGACAATGGGCGAAAGCCTGATCCAGCAATGCCGCGTGTGCGAAGAAGGCCTTCGGGTTGTAAAGCACTTTTGTCAGGGAAGAAATCTTTTAGGCTAATACCTTGGAAGGATGACGGTACCTGAAGAATAAGCACCGGCTAACTACGTGCCAGCAGCCGCGGTAATACGTAGGGTGCAAGCGTTAATCGGAATTACTGGGCGTAAAGCGTGCGCAGGCGGTTTGTTAAGACAGTCGTGAAATCCCCGGGCTTAACCTGGGAACTGCGATTGTGACTGGCAAGCTAGAGTACGGCAGAGGGGGGTGGAATTCCTGGTGTAGCAGTGAAATGCGTAGAGATCAGGAGGAACACCGATGGCGAAGGCAGCCCCCTGGGCTAGTACTGACGCTCATGCAC…	0	0	0	0	0	0	0	0	0	0	0	0	0	0	0	0	0.000200381	0	0	0	0	0	0	0	0	0	0	0	0	0	0	0	0	0	0	0	0	0	0	0	0	0	0	0	0	0
114e29956df1f27a88beffbea96604ce	D_0__Bacteria;D_1__Proteobacteria;D_2__Alphaproteobacteria;D_3__Rhodobacterales;D_4__Rhodobacteraceae;D_5__Jannaschia	0.834513	CTTAGACAATGGGCGCAAGCCTGATCTAGCCATGCCGCGTGAGTGATGAAGGCCCTAGGGTCGTAAAGCTCTTTCGCCAGAGATGATAATGACAGTATCTGGTAAAGAAACCCCGGCTAACTCCGTGCCAGCAGCCGCGGTAATACGGAGGGGGTTAGCGTTGTTCGGAATTACTGGGCGTAAAGCGCACGTAGGCGGATTTTTAAGTTAGAGGTGAAATCCCAGGGCTCAACCCTGGAACTGCCTTTAATACTGGAAGTCTAGAGTTCGAGAGAGGTGAGTGGAATTCCGAGTGTAGAGGTGAAATTCGTAGATATTCGGAGGAACACCAGTGGCGAAGGCGGCTCACTGGCTCGATACTGACGCTGAGGTGCGAAAGCGTGGGGAGCAAACA	0	0	0	0	0	0	0	0	0	0	0	0	0	0	0	0	0	0	0	0	0	0	0	0	0	0	0	0	0	0	0	0.000165621	0	0	0	0	0	0	0	0	0	0	0	0	0	0
11542ae6ce20fb88b5f04883115aaca9	D_0__Bacteria;D_1__Proteobacteria;D_2__Alphaproteobacteria;D_3__Sphingomonadales;D_4__Sphingomonadaceae;D_5__Blastomonas	0.98862	ATTGGACAATGGGCGAAAGCCTGATCCAGCAATGCCGCGTGAGTGATGAAGGCCTTAGGGTTGTAAAGCTCTTTTACCAGGGATGATAATGACAGTACCTGGAGAATAAGCTCCGGCTAACTCCGTGCCAGCAGCCGCGGTAATACGGAGGGAGCTAGCGTTGTTCGGAATTACTGGGCGTAAAGCGCACGTAGGCGGCCATTCAAGTCAGAGGTGAAAGCCCGGGGCTCAACCCCGGAACTGCCTTTGAAACTAGATGGCTTGAATCTTGGAGAGGCGAGTGGAATTCCGAGTGTAGAGGTGAAATTCGTAGATATTCGGAAGAACACCAGTGGCGAAGGCGACTCGCTGGACAAGTATTGACGCTGAGGTGCGAAAGCGTGGGGAGCAAACA	0	0	0	0	0	0	0	0	0	0	0	0	0	0.00756019	0	0.00755338	0.0137976	0	0	0	0	0	0	0	0	0	0	0	0	0	0	0.0161756	0	0	0.00521802	0.000988259	0.00107976	0.00224116	0.00372037	0	0.000632611	0.000522739	0.00109714	0	0.000334213	0.000281386
116528936188d2135a37d77d20011e0c	D_0__Bacteria;D_1__Firmicutes;D_2__Clostridia;D_3__Clostridiales;D_4__Christensenellaceae;D_5__Christensenellaceae R-7 group	0.990695	ATTGGGCAATGGGCGAAAGCCTGACCCAGCAACGCCGCGTGAGGGAAGAAGGTTTTCGGATTGTAAACCTCTGTCCTAAGGGACGAAGGAAGTGACGGTACCTTAGGAGGAAGCCCCGGCTAACTACGTGCCAGCAGCCGCGGTAATACGTAGGGGGCGAGCGTTGTCCGGAATGACTGGGCGTAAAGGGCGTGTAGGCGGCTTTTTAAGTCTGGAGTGAAAGTCCTGCTTTCAAGGTGGGAATTGCTTTGGAGACTGGAGAGCTTGAGTGCGGAAGAGGTAAGTGGAATTCCCAGTGTAGCGGTGAAATGCGTAGAGATTGGGAGGAACACCAGTGGCGAAGGCGACTTACTGGGCCGTAACTGACGCTGAGGCGCGAAAGCGTGGGGAGCGAACA	0	0	0	0	0	0	0	0	0	0	0	0	0	0	8.86944e-05	0	0	0	0	0	0	0	0	0	0	0	0	0	0	0	0	0	0	0	0	0	0	0	0	0	0	0	0	0	0	0
1168ad3f0abb622eca9c811b9bb92d0e	D_0__Bacteria;D_1__Bacteroidetes;D_2__Ignavibacteria;D_3__OPB56;D_4__metagenome;D_5__metagenome;D_6__metagenome	0.781673	ATTGGTCAATGGGCGCAAGCCTGAACCAGCGACGCCGCGTGCGGGATGAAGGGGCTTTGCCTCGTAAACCGCTGTCGGATGGGACGAAAGGTGGCTTTAAGCCACTGGGACGGTACCATCAAAGGAAGGATCGGCTAACTACGTGCCAGCAGCCGCGGTAATACGTAGGATCCGAGCGTTGTCCGGAGTTACTGGGTGTAAAGGGTGCGTAGGCTGTTCTGTGCGTCAGAGGTGAAATCCACGGGCTTAACTCGTGGGGTGCCTTTGATACGGCAGGGCTTGAGTACGAGAGAGGTGCGTGGAATTCCTGGTGTAGCAGTGAAATGCGTAGATATCAGGAGGAACACCGGTGGCGAAGGCGGCGCACTGGCTCGTAACTGACGCTGAGGCACGAAAGCG…	0	0	0	0	0	0	0	0	0	0	0	0	0	0	0	0	0.00714214	0	0	0	0	0	0	0	0	0	0	0	0	0	0	0	0	0	0	0	0	0	0	0	0	0	0	0	0	0
1169e48f346abb73fd99c6acfd0260fd	D_0__Bacteria;D_1__Bacteroidetes;D_2__Bacteroidia;D_3__Bacteroidales;D_4__Muribaculaceae;D_5__uncultured bacterium;D_6__uncultured bacterium	0.755745	ATTGGTCAATGGGCGCGAGCCTGAACCAGCCAAGTCGCGTGAGGGAAGACGGTCCTATGGATTGTAAACCTCTTTTGTCGGGGAGCAATGGTCTTCACGTGTGAAGGCTGTGAGAGTACCCGAAGAAAAAGCATCGGCTAACTCCGTGCCAGCAGCCGCGGTAATACGGAGGATACGAGCGTTATCCGGATTTATTGGGTTTAAAGGGTGCGTAGGCGGTATGTCAAGTCAGCGGTAAAATTGAGAGGCTCAACCTCTTCGAGCCGTTGAAACTGGCATACTTGAGTGGGCGAGAAGTATGCGGAATGCGTGGTGTAGCGGTGAAATGCATAGATATCACGCAGAACTCCGATTGCGAAGGCAGCATACCGGCGCCCAACTGACGCTGAAGCACGAAAG…	0	0	0	0	0	0	0	0	0	0	0	0	0	0	0	0	0	0	0	0	0	0	0	0	0	0	0	0	0	0	0	0	0	0.000538861	0.00159387	0	0	0	0	0	0	0	0	0	0	0
116c34c423b93f51d545f7022f43e494	D_0__Bacteria;D_1__Proteobacteria;D_2__Gammaproteobacteria;D_3__Betaproteobacteriales;D_4__Burkholderiaceae	0.999976	TTTGGACAATGGGCGCAAGCCTGATCCAGCAATGCCGCGTGAGTGAAGAAGGCCTTCGGGTTGTAAAGCTCTTTTGTCAGGGAAGAAACGGGCCTGGTTAATACCTGGGCCTAATGACGGTACCTGAAGAATAAGCACCGGCTAACTACGTGCCAGCAGCCGCGGTAATACGTAGGGTGCAAGCGTTAATCGGAATTACTGGGCGTAAAGCGTGCGCAGGCGGTTTTGTAAGACAGAGGTGAAATCCCCGGGCTCAACCTGGGAACTGCCTTTGTGACTGCAAGGCTAGAGTACGGCAGAGGGGGATGGAATTCCGCGTGTAGCAGTGAAATGCGTAGATATGCGGAGGAACACCGATGGCGAAGGCAATCCCCTGGGCCTGTACTGACGCTCATGCAC…	0	0	0	0	0	0	0	0	0	0	0	0	0	0	0	0	0	0	0	0	0	0	0	0	0	0	0	0	0	0	0	0	0	0	0	0	0	0	0	0	0	0	0	0	0	0
116f1a2e4ffe7a43940545d59798f094	D_0__Bacteria;D_1__Proteobacteria;D_2__Alphaproteobacteria;D_3__Rhodobacterales;D_4__Rhodobacteraceae;D_5__Roseovarius;D_6__Roseovarius sp. SS16.20	0.999497	CTTAGACAATGGGCGCAAGCCTGATCTAGCCATGCCGCGTGAGTGATGAAGGTCTTAGGATCGTAAAGCTCTTTCGCTGGGGAAGATAATGACTGTACCCAGTAAAGAAGTCCCGGCTAACTCCGTGCCAGCAGCCGCGGTAATACGGAGGGGACTAGCGTTGTTCGGAATTACTGGGCGTAAAGCGTGCGTAGGCGGATCAGCAAGTTGGGGGTGAAATCCCGGGGCTCAACCCCGGAACTGCCTCCAAAACTGTTGGTCTAGAGTTCGAGAGAGGTGAGTGGAATTCCGAGTGTAGAGGTGAAATTCGTAGATATTCGGAGGAACATCAGTGGCGAAGGCGGCTCACTGGCTCGATACTGACGCTGAGGTACGAAAGTGTGGGGAGCAAACA	0	0	0	0	0.000257003	0	0	0	0	0	0	0	0	0	0	0	0.000229007	0	0	0	0	0	0	0	0	0	0	0	0	0	0	9.20116e-05	0	0	0.000151797	0	0	0	0	0	0	0	0	0	0	0
117533a995e09eb20c38539d851da910	D_0__Bacteria;D_1__Bacteroidetes;D_2__Bacteroidia;D_3__Bacteroidales;D_4__Bacteroidaceae;D_5__Bacteroides	1	ATTGGTCAATGGACGAGAGTCTGAACCAGCCAAGTAGCGTGAAGGATGACTGCCCTATGGGTTGTAAACTTCTTTTATACGGGAATAAAGTGGAGTATGCATACTCCTTTGTATGTACCGTATGAATAAGGATCGGCTAACTCCGTGCCAGCAGCCGCGGTAATACGGAGGATCCGAGCGTTATCCGGATTTATTGGGTTTAAAGGGAGCGTAGGCGGGTTGTTAAGTCAGTTGTGAAAGTTTGCGGCTCAACCGTAAAATTGCAGTTGATACTGGCGACCTTGAGTGCAACAGAGGTAGGCGGAATTCGTGGTGTAGCGGTGAAATGCTTAGATATCACGAAGAACTCCGATTGCGAAGGCAGCTTACTGGATTGTAACTGACGCTGATGCTCGAAAG…	0	0	0	0	0	0	0	0	0	0	0	0	0	0	0	0	0	0	0	0	0	0	0	2.01784e-05	0	0	0	0	0	0	0	0	0	0	0	0	0	0	0	0	0	0	0	0	0	0
11919fd5bcd2a7cb8d39046ff57ef81e	D_0__Bacteria;D_1__Proteobacteria;D_2__Alphaproteobacteria;D_3__Sphingomonadales;D_4__Sphingomonadaceae;D_5__Parasphingopyxis	0.999454	ATTGGACAATGGGGGAAACCCTGATCCAGCCATGCCGCGTGAGTGATGAAGGCCTTAGGGTTGTAAAGCTCTTTTACCCGGGAAGATAATGACTGTACCGGGAGAATAAGCTCCGGCTAACTCCGTGCCAGCAGCCGCGGTAATACGGAGGGAGCTAGCGTTGTTCGGAATTACTGGGCGTAAAGCGCGCGTAGGCGGCCATTCAAGTCAGAGGTGAAAGCCCGGGGCTCAACTCCGGAACTGCCTTTGAAACTAGATGGCTAGAATCCAGGAGAGGTGAGTGGAATTCCGAGTGTAGAGGTGAAATTCGTAGATATTCGGAAGAACACCAGTGGCGAAGGCGACTCACTGGACTGGTATTGACGCTGAGGTGCGAAAGCGTGGGGAGCAAACA	0	0	0	0	0	0	0	7.09589e-05	0	0	0	0	0	0	0	0	0	0	0	0	0	0	0	0	0	0	0	0	0	0	0	0	0	0	0	0	0	0	0	0	0	0	0	0	0	0
11960c31e8019238930bedf1c6ed1a60	D_0__Bacteria;D_1__Bacteroidetes;D_2__Bacteroidia;D_3__Bacteroidales;D_4__Porphyromonadaceae;D_5__Porphyromonas;D_6__uncultured organism	0.999911	ATTGGTCAATGGGCGAGAGCCTGAACCAGCCAAGTCGCGTGAAGGAAGACAGTCCTAAGGATTGTAAACTTCTTTTATACGGGAATAACGGGCGATACGAGTATTGCATTGAATGTACCGTAAGAATAAGCATCGGCTAACTCCGTGCCAGCAGCCGCGGTAATACGGAGGATGCGAGCGTTATCCGGATTTATTGGGTTTAAAGGGTGCGTAGGTTGTTCGGTAAGTCAGCGGTGAAACCTGAGCGCTCAACGTTCAGCCTGCCGTTGAAACTGCCGGGCTTGAGTTCAGTGGCGGCAGGCGGAATTCGTGGTGTAGCGGTGAAATGCATAGATATCACGAGGAACTCCGATTGCGAAGGCAGCTTGCCATACTGCGACTGACACTGAAGCACGAAGG…	0	0	0	0	0	0	0	0	0	0	0	0	0	0	0.000532167	8.81718e-05	0.000128816	0	0	0	0	0	0	0	0	0	0	0	0	0	0	0	0	0	0	0	0	0	0	0	0	0	0	0	0	0
11963fa3ef6f455cc60895203a2a3d99	D_0__Bacteria;D_1__Firmicutes;D_2__Bacilli;D_3__Bacillales;D_4__Bacillaceae;D_5__Bacillus	0.999268	CTTCCGCAATGGACGAAAGTCTGACGGAGCAACGCCGCGTGAGTGATGAAGGCTTTCGGGTCGTAAAACTCTGTTGTTAGGGAAGAACAAGTGCTAGTTGAATAAGCTGGCACCTTGACGGTACCTAACCAGAAAGCCACGGCTAACTACGTGCCAGCAGCCGCGGTAATACGTAGGTGGCAAGCGTTATCCGGAATTATTGGGCGTAAAGCGCGCGCAGGTGGTTTCTTAAGTCTGATGTGAAAGCCCACGGCTCAACCGTGGAGGGTCATTGGAAACTGGGAGACTTGAGTGCAGAAGAGGAAAGTGGAATTCCATGTGTAGCGGTGAAATGCGTAGAGATATGGAGGAACACCAGTGGCGAAGGCGACTTTCTGGTCTGTAACTGACACTGAGGCG…	0	0	0	0	0	0	0	0.00191589	0	0	0	0	0.000401244	0	0.00443472	0	0	0	0	0	0	0	0	0	0	0	0	0	0	0	0	0	0	0	0.000170772	0	0	0	0	0	0	0	0	0	0	0
11975b9fd366e09a6548a69486efc2be	D_0__Bacteria;D_1__Firmicutes;D_2__Clostridia;D_3__Clostridiales;D_4__JTB215;D_5__uncultured bacterium;D_6__uncultured bacterium	0.933202	TGCACAATGGGGGAAACCCTGATGCAGCGATGCCGCGTGAATGATGAAGGCTTTCGAGTCGTAAAGTTCTGTTCTTAGGGAAGATAATGACGGTACCTAAGAAGAAAGTCCCGGCTAAATACGTGCCAGCAGCCGCGGTAATACGTATGGGACAAGCGTTATCCGGAATTATTGGGCGTAAAGAGTTCGTAGGCGGTCCTTTAAGTCAGAAGTGAAAGGCAGTGGCTCAACCATTGTAAGCTTTTGAAACTGGGGGACTTGAGTGTTGGAGAGGAAAGCGGAATTCCTAGTGTAGCGGTGAAATGCGTAGATATTAGGAGGAACACCAGTGGCGAAGGCGGCTTTCTGGACAAATACTGACGCTGAGGAACGAAAGCGTGGGGAGCGAACA	0	0	0	0	0	0	0	0	0	0	0	0	0	0	0	0	0	0	0	0	0	0	0	8.07135e-05	0	0	0.000100058	0	0	0	0	0	0	0	0	0	0	0	0	0	0	0	0	0	0	0
11a9c5f9235411729144273e964a86b1	D_0__Bacteria;D_1__Actinobacteria;D_2__Actinobacteria;D_3__Micrococcales;D_4__Dermacoccaceae	0.858124	ATTGCACAATGGGCGAAAGCCTGATGCAGCGACGCCGCGTGAGGGATGACGGCCTTCGGGTTGTATACCTCTTTCAGCAGGGACGAAGCGTGAGTGACGGTACCTGCAGAAGAAGCACCGGCTAACTACGTGCCAGCAGCCGCGGTAATACGTAGGGTGCGAGCGTTGTCCGGAATTATTGGGCGTAAAGAGCTTGTAGGCGGTTTGTCGCGTCTGCCGTGAAAGCCCAGGGCTTAACCCTGGGTCTGCGGTGGGTACGGGCAGGCTAGGGTGTGGTAGGGGAGACTGGAATTCCTGGTGTAGCGGTGAAATGCGCAGATATCAGGAGGAACACCGATGGCGAAGGCAGGTCTCTGGGCCATTACTGACGCTGAGAAGCGAAAGCATGGGGAGCGAACA	0	0	0	0	0.000224878	0	0	0	0	0	0	0	0	0	0	0	0	0	0	0	0	0	0	0	0	0	0	0	0	0	0	0	0	0	0	0	0	0	0	0	0	0	0	0	0	0
11ac49c85b310d1d138d8b603b16d484	D_0__Bacteria;D_1__Bacteroidetes;D_2__Bacteroidia;D_3__Bacteroidales;D_4__Prevotellaceae;D_5__uncultured;D_6__uncultured bacterium	0.963849	ATTGGTCAATGGACGGAAGTCTGAACCAGCCAAGTAGCGTGCAGGATGACGGCCCTATGGGTTGTAAACTGCTTTTATGTGGGAATAAAGTGAGGGACGTGTCCCTTTTTGTAGGTACCACATGAATAAGGACCGGCTAATTCCGTGCCAGCAGCCGCGGTAATACGGAAGGTCCGGGCGTTATCCGGATTTATTGGGTTTAAAGGGAGCGTAGGCCGTCTTTTAAGCGTGTTGTGAAATACTGTCGCTCAACGACAGAGGTGCAGCGCGAACTGGGAGACTTGAGTGCGCGGAATGCAGGCGGAATTCGTCGTGTAGCGGTGAAATGCTTAGATATGACGAAGAACTCCGATTGCGAAGGCAGCTTGCAGTAGCGTAACTGACGCTGAAGCTCGAAAG…	0	0	0	0	0	0	0	0	0	0	0	0	0	0	0	0	0	0	0	0	0	0	0	0	0	0	0	0	0	0	0	0	0	0	0.000455391	0	0	0	0	0	0	0	0	0	0	0
11c03164644aa22c7327d63fbc1f4257	D_0__Bacteria;D_1__Proteobacteria;D_2__Gammaproteobacteria;D_3__Milano-WF1B-44	1	ATTGGACAATGGGGGCAACCCTGATCCAGCAATACCGCGTGTGTGAAGAAGGCCCGAGGGTTGTAAAGCACTTTCAGTAGAGAAGAAAAGCCCATGGTTAATAGCCTTGGGTCTTGACGTAACCTACAGAAGAAGCACCGGCTAACTCCGTGCCAGCAGCCGCGGTAATACGGAGGGTGCAAGCGTTAATCGGAATTACTGGGCGTAAAGCGTACGTAGGCTGTCAAGTCAGTCAGATGTGAAAGCCCCGGGCTTAACCTGGGAACTGCATTTGATACTGCTTGACTCGAATCTGGTAGAGGGTAGTGGAATTCCATGTGTAGCGGTGAAATGCGTAGATATGTGGAGGAACATCAGTGGCGAAGGCGGCTACCTGGACCAAGATTGACGCTGAGGTAC…	0	0	0	0	0	0	0	0	0	0	0	0	0	0	0	0	0	0	0	0	0	0	0	0	0	0	0	0	0	0	0	0	0	0	0	0	0	0	0	0	0	0	0	0	0	0
11c1882f4282ee70674d954e33e5ae56	D_0__Bacteria;D_1__Proteobacteria;D_2__Gammaproteobacteria;D_3__Alteromonadales;D_4__Shewanellaceae;D_5__Shewanella	0.999998	ATTGCACAATGGGGGAAACCCTGATGCAGCCATGCCGCGTGTGTGAAGAAGGCCTTCGGGTTGTAAAGCACTTTCAGTAGGGAGGAAAGGTTGTAAGTTAACACCTTGCAGCTGTGACGTTACCTACAGAAGAAGGACCGGCTAACTCCGTGCCAGCAGCCGCGGTAATACGGAGGGTCCAAGCGTTAATCGGAATTACTGGGCGTAAAGCGTGCGCAGGCGGTTTGTTAAGCGAGATGTGAAAGCCCCGGGCTCAACCTGGGAATTGCATTTCGAACTGGCAAACTAGAGTCTTGTAGAGGGGGGTAGAATTCCAGGTGTAGCGGTGAAATGCGTAGAGATCTGGAGGAATACCGGTGGCGAAGGCGGCCCCCTGGACAAAGACTGACGCTCAGGCAC…	0	0	0	0	0	0	0	0	0	0	0	0	0	0.00642748	0	0	0	0	0	0	0	0	0	0	0	0	0	0	0	0	0	0	0	0	0	0.00828161	0.00766284	0	0	0.00429529	0.00224577	0.022939	0.00315076	0.00886153	0	0
11e0a31426cde25384dc364bd7768096	D_0__Bacteria;D_1__Proteobacteria;D_2__Gammaproteobacteria;D_3__Vibrionales;D_4__Vibrionaceae;D_5__Vibrio	0.984204	ATTGCACAATGGGCGCAAGCCTGATGCAGCCATGCCGCGTGTGTGAAGAAGGCCTTCGGGTTGTAAAGCACTTTCAGTCGTGAGGAAGATGGTAGTGTTAATAGCACTATCATTTGACGTTAGCGACAGAAGAAGCACCGGCTAACTCCGTGCCAGCAGCCGCGGTAATACGGAGGGTGCGAGCGTTAATCGGAATTACTGGGCGTAAAGCGCATGCAGGTGGTTTGTTAAGTCAGATGTGAAAGCCCGGGGCTCAACCTCGGAATAGCATTTGAAACTGGCAGACTAGAGTACTGTAGAGGGGGGTAGAATTTCAGGTGTAGCGGTGAAATGCGTAGAGATCTGAAGGAATACCGGTGGCGAAGGCGGCCCCCTGGACAGATACTGACACTCAGATGC…	0	0	0	0	0	0	0	0	0	0	0	0	0	0	0	0	0	0	0	0	0	0	0	0.000665886	0	0	0	0.00229559	0	0	0.00194286	0	0	0	0	0	0	0	0	0	0	0	0	0	0	0
11f66a4bdabfc0a51a06c812f47286d5	D_0__Bacteria;D_1__Proteobacteria;D_2__Gammaproteobacteria;D_3__Aeromonadales;D_4__Aeromonadaceae;D_5__Oceanisphaera;Ambiguous_taxa	0.998622	ATTGCACAATGGGGGAAACCCTGATGCAGCCATGCCGCGTGTGTGAAGAAGGCCTTCGGGTTGTAAAGCACTTTCAGTGGTGAGGAAAGGCAGAAGATTAATACTCTTCTGCTGTGACGTTAACCACAGAAGAAGCACCGGCTAACTCCGTGCCAGCAGCCGCGGTAATACGGAGGGTGCAAGCGTTAATCGGAATGACTGGGCGTAAAGCGCACGCAGGCGGTTTGTTAAGCCAGATGTGAAAGCCCCGAGCTCAACTCGGGAACTGCATTTGGAACTGGCAAACTAGAGTCTTGTAGAGGGGGGTAGAATTTCCAGTGTAGCGGTGAAATGCGTAGAGATTGGAAGGAATACCAGTGGCGAAGGCGGCCCCCTGGACAAAGACTGACGCTCAGGTGC…	0	0	0	0	0	0	0	0	0	0	0.000211904	0	0	0	0	0	0	0	0	0	0	0	0	0	0	0	0	0	0	0	0	0	0	0	0	0	0	0	0	0	0	0	0	0	0	0
120958b9dfc8cdb593bd6475538c8683	D_0__Bacteria;D_1__Firmicutes;D_2__Clostridia;D_3__Clostridiales;D_4__Lachnospiraceae;D_5__Blautia	0.99825	ATTGCACAATGGGGGAAACCCTGATGCAGCGACGCCGCGTGAAGGAAGAAGTATCTCGGTATGTAAACTTCTATCAGCAGGGAAGATAATGACGGTACCTGACTAAGAAGCCCCGGCTAACTACGTGCCAGCAGCCGCGGTAATACGTAGGGGGCGAGCGTTATCCGGATTTACTGGGTGTAAAGGGAGCGTAGACGGCGCAGCAAGTCTGATGTGAAAGGCGGGGGCTTAACCCCCGGACTGCATTGGAAACTGTTGAGCTTGAGTGCCGGAGGGGTAAGCGGAATTCCTAGTGTAGCGGTGAAATGCGTAGATATTAGGAGGAACACCAGTGGCGAAGGCGGCTTACTGGACGGTAACTGACGTTGAGGCTCGAAAGCGTGGGGAGCAAACA	0	0	0	0	0	0	0	0	0	0	0	0	0	0	0	0	0	0	0	0	0	0	0	0	0	0	0	0	0	0	0	0	0	0.000161658	0	0	0	0	0	0	0	0	0	0	0	0
12126f34ab9e72f64554f28e1438a39c	D_0__Bacteria;D_1__Firmicutes;D_2__Clostridia;D_3__Clostridiales;D_4__Lachnospiraceae	1	ATTGCACAATGGGGGAAACCCTGATGCAGCAACGCCGCGTGAGTGAAGAAGTATTTCGGTATGTAAAGCTCTATCAGCAGGGAAGAAAATGACGGTACCTGACTAAGAAGCCCCGGCTAACTACGTGCCAGCAGCCGCGGTAATACGTAGGGGGCAAGCGTTATCCGGATTTACTGGGTGTAAAGGGAGCGTAGACGGCGAGACAAGTCTGAAGTGAAAGCCCGGGGCTCAACCCCGGGACTGCTTTGGAAACTGCCTTGCTAGAGTGCTGGAGAGGTAAGTGGAATTCCTAGTGTAGCGGTGAAATGCGTAGATATTAGGAGGAACACCAGTGGCGAAGGCGGCTTACTGGACAGTAACTGACGTTGAGGCTCGAAAGCGTGGGGAGCAAACA	0	0	0	0.000373236	0	0	0	0	0	0	0	0	0	0	0	0.000661288	0	0	0	0	0	0	0	0	0	0	0	0	0	0	0	0	0.000413077	0	0	0	0	0	0	0	0	0	0	0	0	0
121a65d26d417c983dd91abfcb8a0878	D_0__Bacteria;D_1__Firmicutes;D_2__Clostridia;D_3__Clostridiales;D_4__Christensenellaceae;D_5__Christensenellaceae R-7 group;D_6__uncultured prokaryote	0.925255	ATTGGGCAATGGGCGAAAGCCTGACCCAGCAACGCCGCGTGAGGGAAGAAGGGTTTCGGCTCGTAAACCTCTGTCCTATGGGACGAAGAAGATGACGGTACCATAGGAGGAAGCCCCGGCTAACTACGTGCCAGCAGCCGCGGTAATACGTAGGGGGCGAGCGTTGTCCGGAATGATTGGGCGTAAAGGGCGCGTAGGCGGCCTATTAAGTCTGGAGTGAAAGTCCTGCTTTCAAGGTGGGAATTGCTTTGGATACTGATGGGCTGGAGTGCAGGAGAGGAAAGCGGAATTACCGGTGTAGCGGTGAAATGCGTAGAGATCGGTAGGAACACCAGTGGCGAAGGCGGCTTTCTGGACTGAAACTGACGCTGAGGCGCGAAAGCGTGGGGAGCAAACA	0	0	0	0	0	0	0	0	0	0	0	0	0	0	0	0	0	0	0	0	0	0	0	0	0	0	0	0	0	0	0	0	0	0	0.000265645	0	0	0	0	0	0	0	0	0	0	0
1222893c08cf11c88bc958c2af214a80	D_0__Bacteria;D_1__Actinobacteria;D_2__Actinobacteria;D_3__Micrococcales;D_4__Micrococcaceae;D_5__Rothia;D_6__uncultured organism	0.768779	ATTGCACAATGGGCGCAAGCCTGATGCAGCGACGCCGCGTGAGGGATGACGGCCTTCGGGTTGTAAACCTCTGTTAGCAGGGAAGAAGAGAGATTGACGGTACCTGCAGAGAAAGCGCCGGCTAACTACGTGCCAGCAGCCGCGGTAATACGTAGGGCGCGAGCGTTGTCCGGAATTATTGGGCGTAAAGAGCTTGTAGGCGGTTTGTCGCGTCTGCTGTGAAAGGCCGGAGCTTAACTCCGTGTATTGCAGTGGGTACGGGCAGACTAGAGTGCAGTAGGGGAGACTGGAATTCCTGGTGTAGCGGTGGAATGCGCAGATATCAGGAGGAACACCGATGGCGAAGGCAGGTCTCTGGGCTGTAACTGACGCTGAGAAGCGAAAGCATGGGGAGCGAACA	0	0	0	0	0	0	0	0	0	0	0	0	0	0	0	0	0	0	0	0	0	0	0	0	0	0	0	0	0	0	0	0	0	0	0.0013472	0	0	0	0	0	0	0	0	0	0	0
122d186c10056afac5a83c9ed61adcae	D_0__Bacteria;D_1__Bacteroidetes;D_2__Bacteroidia;D_3__Flavobacteriales;D_4__Flavobacteriaceae;D_5__Flavobacterium	1	ATTGGACAATGGGCGCAAGCCTGATCCAGCCATGCCGCGTGCAGGATGAAGCATCTATGGTGTGTAAACTGCTTTTGTACGGGAAGAAAAAACGCTACGAGTAGTGTACTGACGGTACCGTAAGAATAAGGATCGGCTAACTCCGTGCCAGCAGCCGCGGTAATACGGAGGATCCAAGCGTTATCCGGAATCATTGGGTTTAAAGGGTCCGTAGGCGGCCTTATAAGTCAGCGGTGAAAGTTTTTGGCTTAACCAAAAAATTGCCATTGATACTGTAGGGCTTGAATATTTGTGAAGTAACTAGAATATGTAGTGTAGCGGTGAAATGCTTAGATATTACATGGAATACCAATTGCGAAGGCAGGTTACTAACAAATGATTGACGCTGATGGACGAAAG…	0	0	0	0	0	0.00132297	0	0	0	0.00286005	0.00214552	0.00127409	0.00207309	0.00123808	0	0	0	0	0	0	0	0	0	0	0	0	0	0	0	0	0	0	0	0	0	0.00134403	0.00142807	0.000915404	0.00291029	0.00498253	0	0	0	0	0	0.000703466
12535c08a6280277257ab944eb43c6f9	D_0__Bacteria;D_1__Proteobacteria;D_2__Gammaproteobacteria;D_3__Aeromonadales;D_4__Aeromonadaceae;D_5__Aeromonas	0.79146	ATTGCACAATGGGGGAAACCCTGATGCAGCCATGCCGCGTGTGTGAAGAAGGCCTTCGGGTTGTAAAGCACTTTCAGCGAGGAGGAAAGGTCAGTAGCTAATATCTGCTGACTGTGACGTTACTCGCAGAAGAAGCACCGGCTAACTCCGTGCCAGCAGCCGCGGTAATACGGAGGGTGCAAGCGTTAATCGGAATTACTGGGCGTAAAGCGCACGCAGGCGGTTGATTAAGTTAGATGTGAAATCCCCGGGCTTAACCTGGGAATGGCATCTAAGACTGGTCAGCTAGAGTCTTGTAGAGGGGGGTAGAATTCCATGTGTAGCGGTGAAATGCGTAGAGATGTGGAGGAATACCGGTGGCGAAGGCGGCCCCCTGGACAAAGACTGACGCTCAGGTGC…	0	0	0	0	0	0	0	0	0	0	0	0	0	0	0	0	0	0	0	0	0	0	0	0	0	0	0	0	0	0	0	0	0	0	0	0	0	0	0	0	0.000158153	0	0	0	0	0
1263b503178bba2f7cab5b8dcbdb03cb	D_0__Bacteria;D_1__Proteobacteria;D_2__Gammaproteobacteria;D_3__Xanthomonadales;D_4__Xanthomonadaceae;D_5__Arenimonas	0.911322	ATTGGACAATGGGCGCAAGCCTGATCCAGCCATGCCGCGTGTGTGAAGAAGGCCTTCGGGTTGTAAAGCACTTTTGTCCGGAAAGAAATCCTTTCGATTAATACTCGGAAGGGATGACGGTACCGGAAGAATAAGCACCGGCTAACTTCGTGCCAGCAGCCGCGGTAATACGAAGGGTGCAAGCGTTACTCGGAATTACTGGGCGTAAAGCGTGCGTAGGTGGTTCGTTAAGTCTGCCGTGAAAGCCCCGGGCTCAACCTGGGAATTGCGGTGGATACTGGCGGACTAGAGTGCGGTAGAGGGTGGTGGAATTCCCGGTGTAGCAGTGAAATGCGTAGAGATCGGGAGGAACATCTGTGGCGAAGGCGGCCACCTGGACCAGCACTGACACTGAGGCAC…	0	0	0	0	0	0	0	0	0	0	0	0	0	0	0	0	0	0	0	0	0	0	0	0	0	0	0	0	0	0	0	0	0	0	0	3.95304e-05	0	0	0	0	0	0	0	0	0	0
12838ee833efd96fb1d9d382435860fd	D_0__Bacteria;D_1__Bacteroidetes;D_2__Bacteroidia;D_3__Bacteroidales;D_4__Dysgonomonadaceae;D_5__Dysgonomonas	0.999999	ATTGGTCAATGGGCGAGAGCCTGAACCAGCCAAGTCGCGTGAAGGAAGACTGCCTTATGGGTTGTAAACTTCTTTTATACAGGAATAAAAAGAGATACGTGTATCTTATTGCATGTACTGTATGAATAAGCATCGGCTAACTCCGTGCCAGCAGCCGCGGTAATACGGAGGATGCGAGCGTTATCCGGATTTATTGGGTTTAAAGGGTGCGCAGGCGGGCTATTAAGTCAGCGGTGAAATTTTCAGGCTCAACCTGAACACTGCCGTTGAAACTGGTAGTCTTGAGTATAGATGAAGTAGGCGGAATTCGTTGTGTAGCGGTGACATGCTTAGATATAACGAGGAACTCCGATTGCGTAGGCAGCTTACTAAACTATAACTGACGCTCATGCACGAAAG…	0	0	0	0	0	0	0	0	0	0	0	0	0	0	0	0.000146953	0	0	0	0	0	0	0	0	0	0	0	0	0	0	0	0	0	0	0	0	0	0	0	0	0	0	0	0	0	0
1292eefb548b3ff8ff60eed68c797204	D_0__Bacteria;D_1__Proteobacteria;D_2__Gammaproteobacteria;D_3__Alteromonadales;D_4__Shewanellaceae;D_5__Shewanella	0.999987	ATTGCACAATGGGGGAAACCCTGATGCAGCCATGCCGCGTGTGTGAAGAAGGCCTTCGGGTTGTAAAGCACTTTCAGTAGGGAGGAAAGGGTGTAACTTAATACGTTATATCTGTGACGTTACCTACAGAAGAAGGACCGGCTAACTCCGTGCCAGCAGCCGCGGTAATACGGAGGGTCCGAGCGTTAATCGGAATTACTGGGCGTAAAGCGTGCGCAGGCGGTTTGTTAAGCGAGATGTGAAAGCCCTGGGCTCAACCTAGGAATAGCATTTCGAACTGGCGAACTAGAGTCTTGTAGAGGGGGGTAGAATTCCAGGTGTAGCGGTGAAATGCGTAGAGATCTGGAGGAATACCGGTGGCGAAGGCGGCCCCCTGGACAAAGACTGACGCTCATGCAC…	0	0	0	0	0	0.000854418	0	0.000378447	0	0	0	0	0	0	0	0	0	0	0	0	0	0	0	0	0	0	0	0	0	0	0	0	0	0	0	0	0	0	0	0	0	0	0	0	0	0
129e281f3759777e6794755553321cfe	D_0__Bacteria;D_1__Bacteroidetes;D_2__Bacteroidia;D_3__Cytophagales;D_4__Cyclobacteriaceae;D_5__Algoriphagus	0.99967	ATTGGGCAATGGTCGGAAGACTGACCCAGCCATGCCGCGTGCAGGAAGACGGCCTTCTGGGTTGTAAACTGCTTTTATCTGGGAAGAAAAAGGCCATGCGTGGCAAATTGCCGGTACCAGATGAATAAGCACCGGCTAACTCCGTGCCAGCAGCCGCGGTAATACGGAGGGTGCAAGCGTTGTCCGGATTTATTGGGTTTAAAGGGTGCGTAGGCGGCTGATTAAGTCAGCGGTGAAAGACTCCGGCTCAACCGGGGCAGTGCCGTTGATACTGGTCAGCTTGAGTGCTGCAGGGGTACATGGAATTGATGATGTAGCGGTGAAATGCATAGATATCATCAGGAACACCGATAGCGAAGGCATTGTACTGGGCAGCAACTGACGCTGAGGCACGAAAGT…	0	0	0	0	0	0	0	0	0	0	0	0	0	0.00036879	0	0	0	0	0	0	0	0	0	0	0	0	0	0	0	0	0	0	0	0	0	0.000375539	0	0.000189394	0.000210021	0	0	0	0	0	0	0
12a3611a2ea3284369fef00fd3306e93	D_0__Bacteria;D_1__Bacteroidetes;D_2__Bacteroidia;D_3__Bacteroidales;D_4__Rikenellaceae;D_5__Rikenellaceae RC9 gut group;D_6__uncultured bacterium	0.803896	ATTGGTCAATGGGCGGAAGCCTGAACCAGCCATGCCGCGTGAAGGAATGAGGCCCTATGGGTCGTAAACTTCTTTTGTACGCGAGCAATAAGGTCCACGCGTGGTCCGATGAGAGTAGCGTACGAATAAGCATCGGCTAACTCCGTGCCAGCAGCCGCGGTAATACGGAGGATGCAAGCGTTATCCGGATTCATTGGGTTTAAAGGGTGCGTAGGCGGCTTGGTAAGTCAGCGGTGAAATTCCAGTGCTCAACATTGGTCGTGCCGTTGATACTGCTGGGCTGGAATGCGGATGCCGTGGGAGGAATGTGTGGTGTAGCGGTGAAATGCATAGATATCACACAGAACACCGATTGCGAAGGCATCTCACGAATCCGCGATTGACGCTGAGGCACGAAAG…	0	0	0	0	0	0	0	0	0	0	0	0	0	0	0	0	0	0	0	0	0	0	0	0	0	0	0	0	0	0	0	0	0	0	0	0	0	0	0	0	0	0	0	0	0	0
12a791e2664fa8bf35a544b1c1548235	D_0__Bacteria;D_1__Firmicutes;D_2__Clostridia;D_3__Clostridiales;D_4__Lachnospiraceae	0.999998	ATTGCACAATGGGGGGAACCCTGATGCAGCGACGCCGCGTGAGTGAAGGAGTACTTCGGTACGTAAAGCTCTATCAGCAGGGAAGAAAAGGGCGGGCTTGCCCGCCCGGACGGTACCTGACCAAGAAGCCCCGGCTAACTACGTGCCAGCAGCCGCGGTAATACGTAGGGGGCAAGCGTTATCCGGATTTACTGGGTGTAAAGGGAGCGTAGACGGCAAGGCAAGTCTGGAGTGAAAGCCCGGGGCCCAACCCCGGGACTGCTCTGGAAACTGTGGTGCTAGAGTGCAGGAGGGGTGGGCGGAATTCCTAGTGTAGCGGTGAAATGCGTAGATATTAGGAGGAACACCAGCGGCGAAGGCGGCCCACTGGACTGCGACTGACGTTGAGGCTCGAAGGCG…	0	0	0	0	0	0	0	0	0	0	0	0	0	0.000474158	0	0	0	0	0	0	0	0	0	0	0	0	0	0	0	0	0	0	0	0	0	0	0	0	0	0	0	0	0	0	0	0
12abcaa8e665ed35306ce7f8bc0c5fda	D_0__Bacteria;D_1__Firmicutes;D_2__Clostridia;D_3__Thermoanaerobacterales;D_4__Thermoanaerobacteraceae;D_5__Thermacetogenium	1	CTTGCGCAATGGGCGGAAGCCTGACGCAGCGACGCCGCGTGGGTGAAGAAGGCCTTTGGGTCGTAAAGCCCTGTTGTACGGGACGAAGGGAGTGACGGTACCGTACGAGGAAGCCCCGGCTAACTACGTGCCAGCAGCCGCGGTAAAACGTAGGGGGCGAGCGTTGTCCGGAATTACTGGGCGTAAAGGGCTCGTAGGCGGTTATTCGAGTCACCTGTGAAAGCCGACGGCTCAACCGGAGGACTGCAGGTGATACTGGATGACTTGAGGGGAGGAGAGGAAGGTGGAATTCCCGGTGTAGCGGTGAAATGCGTAGATATCGGGAGGAACACCGGTGGCGAAGGCGGCCTTCTGGCCTCTACCTGACGCTGAGGAGCGAAAGCCAGGGGAGCGAACG	0	0	0	0	0	0	0	0	0	0	0	0	0	0	0	0	0	0	0	0	0	0	0	0	0	0	0	0	0	0	0	0	0	8.98101e-05	0	0	0	0	0	0	0	0	0	0	0	0
12b2861f7b146890e89f1b4721762b84	D_0__Bacteria;D_1__Bacteroidetes;D_2__Bacteroidia;D_3__Bacteroidales;D_4__Prevotellaceae;D_5__Prevotellaceae UCG-001;D_6__uncultured bacterium	0.943683	ATTGGTCAATGGAGGCAACTCTGAACCAGCCAAGTAGCGTGCAGGATGACGGCCCTATGGGTTGTAAACTGCTTTTATGCGGGGATAAAATGATTCACGTGTGGGTTATTGCAGGTACCGCATGAATAAGGACCGGCTAATTCCGTGCCAGCAGCCGCGGTAATACGGAAGGTCCGGGCGTTATCCGGATTTATTGGGTTTAAAGGGAGCGTAGGCCGTTGTTTAAGCGTGTTGTGAAATGTCCCGGCTCAACCGTGGCACTGCAGCGCGAACTGGACGACTTGAGTGCGCGGAACGTATGCGGAATTTGTGGTGTAGCGGTGAAATGCTTAGATATCACGAAGAACTCCGATTGCGAAGGCAGCATACGGCAGCGCTACTGACGCTGAAGCTCGAAAG…	0	0	0	0	0	0	0	0	0	0	0	0	0	0	0	0	0	0	0	0	0	0	0	0	0	0	0	0	0	0	0	0	0	0	0	0	0	0	0	0	0	0	0	0	0	0
12b2e075ef154b80d5810c5ab08bae29	D_0__Bacteria;D_1__Proteobacteria;D_2__Alphaproteobacteria;D_3__Rhodobacterales;D_4__Rhodobacteraceae;D_5__Tropicimonas	0.781033	CTTAGACAATGGGGGCAACCCTGATCTAGCCATGCCGCGTGAGTGACGAAGGCCTTAGGGTCGTAAAGCTCTTTCGCTGGGGAAGATAATGACTGTACCCAGTAAAGAAACCCCGGCTAACTCCGTGCCAGCAGCCGCGGTAATACGGAGGGGGTTAGCGTTGTTCGGAATTACTGGGCGTAAAGCGCGCGTAGGCGGACTATTAAGTCAGGGGTGAAATCCCGGGGCTCAACCCCGGAACTGCCTTTGATACTGGTAGTCTTGAGTTCGAGAGAGGTGAGTGGAATTCCGAGTGTAGAGGTGAAATTCGTAGATATTCGGAGGAACACCAGTGGCGAAGGCGGCTCACTGGCTCGATACTGACGCTGAGGTGCGAAAGTGTGGGGAGCAAACA	0	0	0	0	0	0	0	0	0	0	0	0	0	0	0	0	0	0	0	0	0	0	0	0	0	0	0	0	0	0	0	0	0	0	0.000531289	0	0	0	0	0	0	0	0	0	0	0
12bb9b5e86b088c54604dba0dc5ce454	D_0__Bacteria;D_1__Proteobacteria;D_2__Gammaproteobacteria;D_3__Xanthomonadales;D_4__Xanthomonadaceae	0.999846	ATTGGACAATGGGCGCAAGCCTGATCCAGCCATGCCGCGTGAGTGAAGAAGGCCCTCGGGTTGTAAAGCTCTTTTGTCCGGAAAGAAAAGCGTCGGGTTAATACCCCGATGTCCTGACGGTACCGGAAGAATAAGCACCGGCTAACTTCGTGCCAGCAGCCGCGGTAATACGAAGGGTGCAAGCGTTACTCGGAATTACTGGGCGTAAAGCGTGCGTAGGTGGTTCGTTAAGTCTGCCGTGAAAGCCCCGGGCTCAACCTGGGAATTGCGGTGGATACTGGCGGACTAGAGTGCGGTAGAGGGTGGTGGAATTCCCGGTGTAGCAGTGAAATGCGTAGAGATCGGGAGGAACATCTGTGGCGAAGGCGGCCACCTGGACCAGCACTGACACTGAGGCAC…	0	0	0	0	0	0	0	0	0	0	0	0	0	0	0	0	0	0	0	0	0	0	0	0	0	0	0	0	0	0	0	0	0	0	0	0.000296478	0	0	0	0	0	0	0	0	0	0
12d8e857fa02f954cbdba13da8ee0f2a	D_0__Bacteria;D_1__Firmicutes;D_2__Clostridia;D_3__Clostridiales;D_4__Lachnospiraceae;D_5__Lachnospiraceae ND3007 group	1	ATTGCACAATGGAGGAAACTCTGATGCAGCGACGCCGCGTGAGTGAAGAAGTATTTCGGTATGTAAAGCTCTATCAGCAGGGAAGAAAATGACGGTACCTGACTAAGAAGCACCGGCTAAATACGTGCCAGCAGCCGCGGTAATACGTATGGTGCAAGCGTTATCCGGATTTACTGGGTGTAAAGGGAGCGTAGGTGGCAAGGCAAGCCAGAAGTGAAAACCCGGGGCTCAACCGCGGGATTGCTTTTGGAACTGTCATGCTAGAGTGCAGGAGGGGTGAGCGGAATTCCTAGTGTAGCGGTGAAATGCGTAGATATTAGGAGGAACACCGGAGGCGAAGGCGGCTCACTGGACTGTAACTGACACTGAGGCTCGAAAGCGTGGGGAGCAAACA	0	0	0	0	0	0	0	0	0	0	0	0	0	0	0	0	0	0	0	0	0	0	0	0	0	0	0	0	0	0	0	0	0	0	0.000796934	0	0	0	0	0	0	0	0	0	0	0
12db492a578fb4623a06ef11f1f65612	D_0__Bacteria;D_1__Firmicutes;D_2__Clostridia;D_3__Clostridiales;D_4__Ruminococcaceae;D_5__Ruminiclostridium 5	0.999995	GTTGCACAATGGGGGAAACCCTGATGCAGCAACGCCGCGTGAGGGAAGAAGGTTTTCGGATTGTAAACCTCTGTTCTTAGTGACGATAATGACGGTAGCTAAGGAGAAAGCTCCGGCTAACTACGTGCCAGCAGCCGCGGTAATACGTAGGGAGCGAGCGTTGTCCGGATTTACTGGGTGTAAAGGGTGCGTAGGCGGCGAGGCAAGTCAGGCGTGAAATCTATGGGCTTAACCCATAAACTGCGCTTGAAACTGTCTTGCTTGAGTGAAGTAGAGGTAGGCGGAATTCCCGGTGTAGCGGTGAAATGCGTAGAGATCGGGAGGAACACCAGTGGCGAAGGCGGCCTACTGGGCTTTAACAGACGCTGAAGCACGAAAGCATGGGTAGCAAACA	0	0	0	9.95297e-05	0	0	0	0	0	0	0	0	0	0	0	0	0	0	0	0	0	0	0	0	0	0	0	0	0	0	0	0	0	0	0	0	0	0	0	0	0	0	0	0	0	0
1306aa69c659c7f9ce1f8488c9140ca2	D_0__Bacteria;D_1__Firmicutes;D_2__Clostridia;D_3__Clostridiales;D_4__Christensenellaceae;D_5__Catabacter;D_6__Christensenella timonensis	0.990948	ATTGGGCAATGGGCGAAAGCCTGACCCAGCAACGCCGCGTGAGGGAAGAAGGTCTTCGGATTGTAAACCTTTGTCCTATGGGACGAAACAAATGACGGTACCATAGGAGGAAGCTCCGGCTAACTACGTGCCAGCAGCCGCGGTAATACGTAGGGAGCAAGCGTTGTCCGGAATTACTGGGCGTAAAGGGTGCGTAGGTGGCCATGTAAGTTAGGTGTGAAAGACCGGGGCTTAACCCCGGGGCGGCACTTAAAACTGTGTGGCTTGAGTACAGGAGAGGGAAGTGGAATTCCTAGTGTAGCGGTGAAATGCGTAGATATTAGGAGGAACACCAGTGGCGAAGGCGACTTTCTGGACTGTAACTGACACTGAGGCACGAAAGCGTGGGGAGCAAACA	0	0	0	0	0	0	0	0	0	0	0	0	0	0	0	0	0	0	0	0	0	0	0	0	0	0	0	0	0	0	0	0.000202425	0	0	0	0	0	0	0	0	0	0	0	0	0	0
130b0f05547ca688028dd12318958c7a	D_0__Bacteria;D_1__Firmicutes;D_2__Clostridia;D_3__Clostridiales;D_4__Christensenellaceae;D_5__Christensenellaceae R-7 group;D_6__uncultured prokaryote	0.983245	ATTGGGCAATGGGCGAAAGCCTGACCCAGCAACGCCGCGTGAGGGAAGAAGGGTTTCGGCTCGTAAACCTCTGTCCTATGGGACGAAGGAAGTGACGGTACCATAGGAGGAAGCCCCGGCTAACTACGTGCCAGCAGCCGCGGTAATACGTAGGGGGCGAGCGTTGTCCGGAATGATTGGGCGTAAAGGGCGCGTAGGCGGCCTGCTAAGTCTGGAGTGAAAGTCCTGCTTTCAAGGTGGGAATTGCTTTGGATACTGGGAGGCTGGAGTGCAGGAGAGGAAAGCGGAATTACCGGTGTAGCGGTGAAATGCGTGGAGATCGGTAGGAACACCAGTGGCGAAGGCGGCTTTCTGGACTGAAACTGACGCTGAGGCGCGAAAGCGTGGGGAGCAAACA	0	0	0	0.000149295	0	0	0	0	0	0	0	0	0	0	0	0	0	0	0	0	0	0	0	0	0	0	0	0	0	0	0	0	0	0	0	0	0	0	0	0	0	0	0	0	0	0
131a30814295f0dd91fae49e065b359a	D_0__Bacteria;D_1__Proteobacteria;D_2__Gammaproteobacteria;D_3__Betaproteobacteriales;D_4__Burkholderiaceae	1	TTTGGACAATGGGCGAAAGCCTGATCCAGCCATGCCGCGTGCAGGATGAAGGCCTTCGGGTTGTAAACTGCTTTTGTACGGAACGAAAAGACTCTGGTTAATACCTGGGGTCCATGACGGTACCGTAAGAATAAGCACCGGCTAACTACGTGCCAGCAGCCGCGGTAATACGTAGGGTGCAAGCGTTAATCGGAATTACTGGGCGTAAAGCGTGCGCAGGCGGTTTTGTAAGACAGGCGTGAAATCCCCGGGCTCAACCTGGGAATTGCGCTTGTGACTGCAAGGCTGGAGTGCGGCAGAGGGGGATGGAATTCCGCGTGTAGCAGTGAAATGCGTAGATATGCGGAGGAACACCGATGGCGAAGGCAATCCCCTGGGCCTGCACTGACGCTCATGCAC…	0	0	0	0	0	0	0	0	0	0	0	0	0	0	0	0	0	0	0	0	0	0	0	0	0	0	0	0	0	0	0	0	0	0	0	7.90608e-05	0	0	0	0	0	0	0	0	0	0
131bed8536b8d70c0942ccf8abb9cbb8	D_0__Bacteria;D_1__Bacteroidetes;D_2__Bacteroidia;D_3__Bacteroidales;D_4__Rikenellaceae;D_5__Alistipes	1	GTTGGTCAATGGACGCAAGTCTGAACCAGCCATGCCGCGTGCAGGAAGACGGCTCTATGAGTTGTAAACTGCTTTTGTACGAGGGTAAACGCTCTTACGTGTAAGAGCCTGAAAGTATCGTACGAATAAGGATCGGCTAACTCCGTGCCAGCAGCCGCGGTAATACGGAGGATCCAAGCGTTATCCGGATTTATTGGGTTTAAAGGGTGCGTAGGCGGTTTGATAAGTTAGAGGTGAAATACCGGTGCTTAACACCGGAACTGCCTCTAATACTGTTGAACTAGAGAGTAGTTGCGGTAGGCGGAATGTATGGTGTAGCGGTGAAATGCTTAGAGATCATACAGAACACCGATTGCGAAGGCAGCTTACCAAACTATACCTGACGTTGAGGCACGAAAG…	0	0	0	0	0	0	0	0	0	0	0	0	0	0	0	0	0	0	0	0	3.52075e-05	0	0	0	0	0	0	0	0	0	0	0	0	0	0	0	0	0	0	0	0	0	0	0	0	0
131f4eff84ae6d46fa6cdcd725d18df3	D_0__Bacteria;D_1__Firmicutes;D_2__Clostridia;D_3__Clostridiales;D_4__Lachnospiraceae;D_5__[Eubacterium] eligens group	0.999875	ATTGCACAATGGAGGAAACTCTGATGCAGCGACGCCGCGTGAGTGAAGAAGTAATTCGTTATGTAAAGCTCTATCAGCAGGGAAGATAGTGACGGTACCTGACTAAGAAGCTCCGGCTAAATACGTGCCAGCAGCCGCGGTAATACGTATGGAGCAAGCGTTATCCGGATTTACTGGGTGTAAAGGGAGTGTAGGTGGCCATGCAAGTCAGAAGTGAAAATCCGGGGCTCAACCCCGGAACTGCTTTTGAAACTGTAAGGCTGGAGTGCAGGAGGGGTGAGTGGAATTCCTAGTGTAGCGGTGAAATGCGTAGATATTAGGAGGAACACCAGTGGCGAAGGCGGCTCACTGGACTGTAACTGACACTGAGGCTCGAAAGCGTGGGGAGCAAACA	0	0	0	0	0	0	0	0	0	0	0	0	0	0	0.000458254	0	0	0	0	0	0	0	0	0	0	0	0	0	0	0	0	0	0	0	0	0	0	0	0	0	0	0	0	0	0	0
1327773955a88a8b8459068ee61927b9	D_0__Bacteria;D_1__Firmicutes;D_2__Clostridia;D_3__Clostridiales;D_4__Lachnospiraceae;D_5__GCA-900066575;D_6__uncultured bacterium	0.912064	ATTGCACAATGGGGGAAACCCTGATGCAGCGACGCCGCGTGAGTGAAGAAGTATTTCGGTATGTAAAGCTCTATCAGCAGGGAAGAAAATGACGGTACCTGACTAAGAAGCCCCGGCTAACTACGTGCCAGCAGCCGCGGTAATACGTAGGGGGCAAGCGTTATCCGGATTTACTGGGTGTAAAGGGAGCGTAGGCGGCAAGGTAAGCCAGAAGTGAAAGCCCGCGGCTCAACTGCGGGACTGCTTTTGGAACTATCTAGCTAGATTGCAGGAGAGGTAAGTGGAATTCCTAGTGTAGCGGTGAAATGCGTAGATATTAGGAGGAACACCAGTGGCGAAGGCGGCTTACTGGACTGTAAATGACGCTGAGGCTCGAAAGCGTGGGGAGCAAACA	0	0	0	0	0	0	0	0	0	0	0	0	0	0	0	0	0	0	0	0	0	0	0	0	0	0	0	0	0	0	0	0	0	0	0	0	0	0	0	0	0	0	0	0	0	0
13441058c1dade46dde0a6dfd76cf5e4	D_0__Bacteria;D_1__Bacteroidetes;D_2__Bacteroidia;D_3__Bacteroidales;D_4__Bacteroidaceae;D_5__Bacteroides;D_6__uncultured Bacteroidetes bacterium	0.831148	ATTGGTCAATGGACGCAAGTCTGAACCAGCCAAGTAGCGTGAAGGATGACTGCCCTATGGGTTGTAAACTTCTTTTATATGGGAATAAAGTGCACCACGTGTGGTGTTTTGTATGTACCATTATGAATAAGCATCGGCTAACTCCGTGCCAGCAGCCGCGGTAATACGGAGGATGCGAGCGTTATCCGGATTTATTGGGTTTAAAGGGAGCGTAGGTGGGCTGGTAAGTCAGCTGTGAAAGTTTGCGGCTCAACCGTAAAATTGCAGTTGATACTGTCAGTCTTGAGTACAGTAGAGGTTAGCGGAATTCGTGGTGTAGCGGTGAAATGCTTAGATATCACGAAGAACTCCAATTGCGAAGGCAGCTGACTAGACTGTTACTGACACTGATGCTCGAAA…	0	0	0	0	0	0	0	0	0	0	0	0	0	0	0	0	0	0	0	0	0	0	0	0	0	0	0	0	0	0	0	0	0	0	0	0.000395304	0	0	0	0	0	0	0	0	0	0.00150073
1344c4f9823ce958a645cacf084f2276	D_0__Bacteria;D_1__Proteobacteria;D_2__Gammaproteobacteria;D_3__Pseudomonadales;D_4__Pseudomonadaceae;D_5__Pseudomonas	0.999995	ATTGGACAATGGGCGAAAGCCTGATCCAGCCATGCCGCGTGTGTGAAGAAGGTCTTCGGATTGTAAAGCACTTTAAGTTGGGAGGAAGGGCATTAACCTAATACGTTAGTGTCTTGACGTTACCGACAGAATAAGCACCGGCTAACTCTGTGCCAGCAGCCGCGGTAATACAGAGGGTGCAAGCGTTAATCGGAATTACTGGGCGTAAAGCGCGCGTAGGTGGTTTGTTAAGTTGAATGTGAAATCCCCGGGCTCAACCTGGGAACTGCATCCAAAACTGGCAAGCTAGAGTATGGTAGAGGGTAGTGGAATTTCCTGTGTAGCGGTGAAATGCGTAGATATAGGAAGGAACACCAGTGGCGAAGGCGACTACCTGGACTGATACTGACACTGAGGTGC…	0	0	0	0	0	0	0	0	0	0	0	0.00127409	0	0	0	0	0	0	0	0	0	0	0	0	0	0	0	0	0	0	0	0	0	0	0	0	0	0	0	0.00229082	0	0	0	0	0	0
13492d1733c1a48f8b60599d6b764038	D_0__Bacteria;D_1__Actinobacteria;D_2__Actinobacteria;D_3__Micrococcales;D_4__Brevibacteriaceae;D_5__Brevibacterium	1	ATTGCACAATGGGGGAAACCCTGATGCAGCGACGCAGCGTGCGGGATGACGGCCTTCGGGTTGTAAACCGCTTTCAGCAGGGAAGAAGCGAAAGTGACGGTACCTGCAGAAGAAGTACCGGCTAACTACGTGCCAGCAGCCGCGGTAATACGTAGGGTACGAGCGTTGTCCGGAATTATTGGGCGTAAAGAGCTCGTAGGTGGTTGGTCACGTCTGCTGTGGAAACGCAACGCTTAACGTTGCGCGTGCAGTGGGTACGGGCTGACTAGAGTGCAGTAGGGGAGTCTGGAATTCCTGGTGTAGCGGTGAAATGCGCAGATATCAGGAGGAACACCGGTGGCGAAGGCGGGACTCTGGGCTGTAACTGACACTGAGGAGCGAAAGCATGGGGAGCGAACA	0	0	0	0	0	0	0	0	0	0	0	0	0	0	0.000606079	0.000205734	0.000114503	0	0	0	0	0	0	0	0	0	0	0	0	0	0	0.000662483	0.000255714	0.000161658	0	0	0	6.31313e-05	0.000210021	0	0	9.22481e-05	0.000365713	0.000132658	0	0
134c8dae1950adb09c85d8413cbb9357	D_0__Bacteria;D_1__Proteobacteria;D_2__Gammaproteobacteria;D_3__uncultured;D_4__uncultured bacterium;D_5__uncultured bacterium;D_6__uncultured bacterium	0.980658	ATTGGACAATGGGGGAAACCCTGATCCAGCGATGCCGCGTGTGTGAAGAAGGCCTGCGGGTTGTAAAGCACTTTTAATGGGGAGGAATAGTTCCATGTTAATAGCGTGGAGCAGTGACGTTACCCATAGAATAAGCACCGGCAAACTCTGTGCCAGCAGCCGCGGTAATACAGAGGGTGCGAGCGTTAATCGGAATGACTGGGCGTAAAGGGCACGTAGGCGGTTGGACAAGTTAGATGTGAAATATCAGGGCTTAACCTTGGTGCTGCATCTAAAACTGTTTAACTAGAGTTCATTAGAGGGAAGTGGAATTTCCGGTGTAGCGGTGAAATGCGTAGATATCGGAAGGAACATCAGTGGCGAAGGCGGCTTTCTGGAGTTGAACTGACGCTAAGGTGC…	0	0	0	0	0	0	0	0	0	0	0	0	0	0	0.000147824	0	0	0	0	0	0	0	0	0	0	0	0	0	0	0	0	0	0	0	0	0	0	0	0	0	0	0	0	0	0	0
134e51b2acc97c7add596191da84340d	D_0__Bacteria;D_1__Firmicutes;D_2__Clostridia;D_3__Clostridiales;D_4__Ruminococcaceae;D_5__Ruminococcus 1;D_6__uncultured bacterium	0.778775	ATTGCACAATGGAGGAAACTCTGATGCAGCGATGCCGCGTGAGGGAAGAAGGTTTTCGGATTGTAAACCTCTGTCTTGAGGGACGATAATGACGGTACCTCAGGAGGAAGCTCCGGCTAACTACGTGCCAGCAGCCGCGGTAATACGTAGGGAGCGAGCGTTGTCCGGAATTACTGGGTGTAAAGGGAGTGTAGGCGGGATGGCAAGTTAGGTGTGAAATGCGGAGGCTCAACCTCCGAGCTGCACTTAAAACTGCTGTTCTTGAGTGAAGTAGAGGCTGGCGGAATTCCCAGTGTAGCGGTGAAATGCGTAGATATTGGGAGGAACATCAGTGGCGAAGGCGGCCAGCTGGGCTTTTACTGACGCTGAGGCTCGAAAGCGTGGGGAGCAAACA	0	0	0	0	0	0	0	0	0	0	0	0	0	0.000289763	0	0	0	0	0	0	0	0	0	0	0	0	0	0	0	0	0	0	0	0	0	0	0	0	0	0	0	0	0	0	0	0
1353e9d6cb3118561a8b8eb380c44bd4	D_0__Bacteria;D_1__Bacteroidetes;D_2__Bacteroidia;D_3__Bacteroidales;D_4__Marinifilaceae;D_5__uncultured;Ambiguous_taxa	0.817786	ATTGGTCAATGGCCGCAAGGCTGAACCAGCCATGTCGCGTGAAGGATGACGGCCCTATGGGTTGTAAACTTCTTTTGTATGGGAAGAAAATCAGTTACGAGTAGCTGACTGCCGGTACCATACGAATAAGGATCGGCTAACTCCGTGCCAGCAGCCGCGGTAATACGGAGGATCCGAGCGTTATCCGGATTTATTGGGTTTAAAGGGTGCGTAGGCGGCTTTATAAGTCAGTAGTGAAATCTCATGGCTCAACCATGAACGTGCTATTGAAACTGTAGAGCTTGAGTATAGACGAGGCAGGCGGAATGTGTTATGTAGCGGTGAAATGCATAGATATAACACAGAACACCGATAGCGAAGGCAGCTTGCCAGACTGTAACTGACGCTGATGCACGAAAG…	0	0	0	0	0	0	0	0	0	0	0	0	0	0	0	0	0	0	0	0	0	0	0	0	0	0	0	0	0	0	0	0	0	0	0	0	0	0	0	0	0	0	0	0	0	0
1358b0ff14da707810e6c5accbb41506	D_0__Bacteria;D_1__Proteobacteria;D_2__Alphaproteobacteria;D_3__Rickettsiales	0.759932	ATTGGACAATGGGCGAAAGCCTGATCCAGCCATACCGCATGGGTGAAGAAGGCCTTAGGGTTGTAAAACCCTTTTAGTGGGGAAGAGTGTGACATTACCCACAGAAGAAGTCCCGGCTAACTCCGTGCCAGCAGCCGCGGTAATACGGAGGGGGCGAGCGTTATTCGGAATTATTGGGTGTAAAGTGTGCGTAGGCGGCTTAGTAAGTTAATGGTGAAATCCCGGGGCTCAACCCCGGGGCTGCTTTTAGAACTGCTAAGCTGGAGTTGGAAAGAGGATAGCAGAATTCCTAGTGTAGAGGTGAAATTCGTAGATATTAGGAGGAATACCGGAGGCGAAGGCGGCTGTCTGGTTCCATACTGACGCTGAGGCACGAAAGCGTGGGGAGCAAACA	0	0	0	0	0	0	0	0	0	0	0	0	0	0	0	0	0	0	0	0	0	0	0	0	0	0	0	0	0	9.49187e-05	0	0	0	0	0	0	0	0	0	0	0	0	0	0	0	0
136a4c73abe6738bcc2a88980ca0a666	D_0__Bacteria;D_1__Proteobacteria;D_2__Gammaproteobacteria;D_3__Oceanospirillales;D_4__Endozoicomonadaceae;D_5__Endozoicomonas;D_6__uncultured bacterium	0.994509	ATTGGACAATGGGCGCAAGCCTGATCCAGCCATGCCGCGTGTGTGAAGAAGGCTTTCGGGTTGTAAAGCACTTTCAGCGAGGAGGAAAGGGATGCTGCTAATATCAGCGTCCTGTGACGTTACTCGCAGAAGAAGCACCGGCTAACTCCGTGCCAGCAGCCGCGGTAATACGGAGGGTGCAAGCGTTAATCGGAATTACTGGGCGTAAAGCGTGCGTAGGCGGCCTTTTAAGTTGGATGTGAAAGCCCCGGGCTCAACCTGGGAACGGCATCCAAAACTGAGAGGCTAGAGTGCGGAAGAGGAGTGTGGAATTTCCTGTGTAGCGGTGAAATGCGTAGATATAGGAAGGAACACCAGTGGCGAAGGCGACACTCTGGTCTGACACTGACGCTGAGGTAC…	0	0	0	0	0	0	0	0	0	0	0	0	0	0	0	0	0	0	0	0	0	0	0	0	0	0	0	0	0	0	0	0	0	0	0	0	0	0	0	0	0	0	0.00371339	0	0	0
137dd2663c5c93114ac690130131a643	D_0__Bacteria;D_1__Firmicutes;D_2__Clostridia;D_3__Clostridiales;D_4__Ruminococcaceae	1	ATTGGGCAATGGGGGGAACCCTGACCCAGCAACGCCGCGTGAAGGACGAAGGCCTTCGGGTTGTAAACTTCTTTGAACAGGGACGAAACAAATGACGGTACCTGAAGAACAAGCCACGGCTAACTACGTGCCAGCAGCCGCGGTAATACGTAGGTGGCGAGCGTTATCCGGATTTACTGGGTGTAAAGGGCGTGTAGGCGGACCGGCAAGTCGGGTGTGAAATCCCCGGGCTTAACTCGGGTATGTCATCCGAAACTGCAGGTCTTGAGTACTGGAGAGGATAGTGGAATTCCTAGTGTAGCGGTAAAATGCGTAGATATTAGGAGGAACACCAGTGGCGAAGGCGGCTATCTGGCCAGTAACTGACGCTGAGGCGCGAAAGCGTGGGGAGCAAACA	0	0	0	0	0	0	0	0	0	0	0	0	0	0	0	5.87812e-05	0	0	0	0	0	0	0	0	0	0	0	0	0	0	0	0	0	0	0	0	0	0	0	0	0	0	0	0	0	0
13abe17cc9c19484095f6f8ec990e566	D_0__Bacteria;D_1__Bacteroidetes;D_2__Bacteroidia;D_3__Chitinophagales;D_4__Saprospiraceae;D_5__uncultured;D_6__metagenome	0.912852	ATTGGACAATGGCGGCAACGCTGATCCAGCTATCCCGCGTGCAGGATGAAGGGGCTACGCCTTGTAAACTGCTTTAGACTGAGACGAAAAAATGGGATTTATCCTATATTGACGGTATCAGTAGAATAAGCACCGGCTAACTCCGTGCCAGCAGCCGCGGTAATACGGAGGGTGCAAGCGTTATCCGGAATCACTGGGTATAAAGGGTGCGTAGGCGGCTTGTTAAGTCAGGAGTGAAAGGCCACAGCTTAACTGTGGGATTGCTTTTGATACTGGCGAGCTTGGATTAGGACGAGGTTGGCGGAATGTGGCAAGTAGCGGTGAAATGCATAGATATGCCATAGAATACCGATTGCGAAGGCAGCTGACTAGACCTATATTGACGCTGAGGCACGAAAG…	0	0	0	0	0	0	0	0	0	0	0	0	0	0.000105369	0	0	0	0	0	0	0	0	0	0	0	0	0	0	0	0	0	0	0	0	0	0	0	0	0	0	0	0	0	0	0	0
13b07d4e639b53fd833151e5e7ffc941	D_0__Bacteria;D_1__Firmicutes;D_2__Clostridia;D_3__MBA03;D_4__uncultured prokaryote;D_5__uncultured prokaryote;D_6__uncultured prokaryote	0.996007	ATTGCGCAATGGAGGGAACTCTGACGCAGCGACGCCGCGTGAGCGATGAAGGTCTTCGGATCGTAAAGCTCTGTCCTTGGGGAAGAAGGGAGCCGTAAGGCTTCTTGACGGTACCCATGGAGGAAGCCCCGGCTAACTACGTGCCAGCAGCCGCGGTAATACGTAGGGGGCAAGCGTTGTCCGGAATTATTGGGCGTAAAGGGTGCGTAGGCGGCCCTTTAAGTCAGATGTGAAAGCCCACGGCTTAACCGTGGGACTGCATTTGAAACTGGAGGGCTTGAGTGTCGGAGAGGGCAGTGGAATTCCCAGTGTAGCGGTGGAATGCGTAGATATTGGGAGGAACACCAGTGGCGAAGGCGACTGCCTGGACGATAACTGACGCTGAGGCACGAAAGCTAG…	0	0	0	0	0	0	0	0	0	0	0	0	0	0	0	0	0	0	0	0	0	0	0	0	0	0	0	0	0	0	0	0	0	0.000305354	0	0	0	0	0	0	0	0	0	0	0	0
13b6b390a39ca4da472365ccdeb0e4cf	D_0__Bacteria;D_1__Firmicutes;D_2__Clostridia;D_3__Clostridiales;D_4__Lachnospiraceae;D_5__Lachnospiraceae NK4A136 group	0.975709	ATTGCACAATGGGGGAAACCCTGATGCAGCGACGCCGCGTGAGTGAAGAAGTATTTCGGTACGTAGAGCTCTATCAGCAGGGAAGAAAAGGAACTAAAGTTCCCATGACGGTACCTGACTAAGAAGCCCCGGCTAACCACGTGCCAGCAGCCGCGGTAATACGTAGGGGGCAAGCGTTATCCGGATTTACTGGGTGTAAAGGGAGCGTAGACGGCAGCGCAAGTCTGAAGTGAAATGCCGGGGCCCAACCCCGGAACTGCTTTGGAAACTGTGCAGCTTGAGTGCGGGAGAGGTAAGTGGAATTCCTAGTGTAGCGGTGAAATGCGTAGATATTAGGAGGAACACCAGTGGCGAAGGCGGCTTACTGGACCGTAACTGACGTTGAGGCTCGAAAGCGTG…	0	0	0	0	0	0	0	0	0	0	0	0	0	0	0	0	0.000486639	0	0	0	0	0	0	0	0	0	0	0	0	0	0	0	0	0	0	0	0	0	0	0	0	0	0	0	0	0
13c3bec0702dd5c0b002a8e25e20f070	D_0__Bacteria;D_1__Proteobacteria;D_2__Alphaproteobacteria;D_3__Rhizobiales;D_4__Rhizobiales Incertae Sedis;D_5__uncultured;Ambiguous_taxa	0.738622	CTTGGACAATGGGCGCAAGCCTGATCCAGCCATGCCGCGTGAGTGAAGAAGGTCTTCGGATTGTAAAGCTCTTTTGCCAGGGACGATAATGACGGTACCTGGAGAATAAGCCCCGGCAAACTTCGTGCCAGCAGCCGCGGTAATACGAAGGGGGCTAGCGTTGTTCGGAATTACTGGGCGTAAAGCGCACGTAGGCGGGTCGTTAAGTCAGGGGTGAAATCCCGGAGCTCAACTCCGGAACTGCCTTTGATACTGGCGATCTTGAGATCGGAAGAGGTGAGTGGAATTCCCAGTGTAGAGGTGAAATTCGTAGATATTGGGAAGAACACCAGTGGCGAAGGCGGCTCACTGGTCCGATACTGACGCTGAGGTGCGAAAGCGTGGGGAGCAAACA	0	0	0	0	0	0	0	0	0	0	0	0	0	0	0.000339995	0	0	0	0	0	0	0	0	0	0	0	0	0	0	0	0	0	0	0	0	0	0	0	0	0	0	0	0	0	0	0
13cf53a9466b5c5b078baade85c709c4	D_0__Bacteria;D_1__Spirochaetes;D_2__Spirochaetia;D_3__Spirochaetales;D_4__Spirochaetaceae;D_5__uncultured;D_6__uncultured spirochete	0.999998	ATTCCGCAATGGGGGAAACCCTGACGGAGCAATTTCGCATGGACGATGAAGGCTTTCGAGTTGTAAAGTCCTTTCGGCAGGAAAGAATAAAACAGCAAGGAAATGTGCTGTAGATGACGGTACCTGCAAAAGAAGCCCCGGCTAACTACGTGCCAGCAGCCGCGGTAATACGTAGGGGGCGAACGTTGTTCGGAATCACTGGGCGTAAAGGGTGCGTAGGCGGCTCATCAAGTCAGTTGTGAAATTTCGTGGCTCAACCACGAAGCTGCTGCTGATACTGTTGGGCTAGAGTCATAGATAGAGGTAGCGGGAATTCCTGGTGTAGGAGTGAAATCTGTAGATATCAGGAGGAACACCAAGGGTGAAGACAAGCTACTGGGTAATGACTGACGCTGAGGC…	0	0	0	0	0	0	0	0	0	0.00331163	0	0	0	0	0	0	0	0	0	0	0	0	0	0	0	0	0	0	0	0	0	0	0	0	0	0	0	0	0	0	0.0154673	0	0	0.00384707	0	0
13d2bc88f61447ade76ffaa7aadbf228	D_0__Bacteria;D_1__Proteobacteria;D_2__Alphaproteobacteria	0.870071	ATTGGACAATGGAGGAAACTCTGATCCAGCCATGCCGCGTGAATGAAGAAGGCCTTCGGGTTGTAAAGTTCTTTTACTTGTGATGATAATGACAGAAACAAGGGAATAAGCACCGGCAAACTTCGTGCCAGCAGCCGCGGTAATACGAAGGGTGCTAGCGTTGTTCGGAATTACTGGGCGTAAAGGGTGTGTAGGTGGTATAGTAAGCTAATAGTGAAAGGTTTGGGCTCAACCCAAAGAGAGCTAATAGAACTGCTATGCTTGAGCATAATAGAGGATGATAGAATTTCCAGTGTAGAGGTAAAATTCTTAGATATTGGAAGGAATACCAGTGGCGAAGGCGGTCATCTGGATTAAAGCTGACACTGAGACACGAAAGCGTGGGGAGCAAACA	0	0	0	0	0	0	0	0	0	0	0	0	0	0	0	0	0	0	0	0	0	0	0	0	0	0	0	0	0	0	0	0	0	0	0	0	0	0	0	0	0	0	0	0.000212252	0	0
13da343e9cef35e4a0af93c019074275	D_0__Bacteria;D_1__Chloroflexi;D_2__Anaerolineae;D_3__SBR1031;D_4__metagenome;D_5__metagenome;D_6__metagenome	0.736557	CTTGCGCAATGGGGGCAACCCTGACGCAGCGACACCGCGTGCGGGAAGAAGGCCTTCGGGTCGTAAACCGCTTTTCTGGGGGACGAGAAAGGACGGTACCCCAGGAATAAGTCCCGGCTAACTACGTGCCAGCAGCCGCGGTAAAACGTAGGGGGCAAGCGTTATCCGGAATTACTGGGCGTAAAGGGCGTCTAGGCGGCACTGCAAGTTCGGTGTGAAATCTCCCGGCTCAACTGGGAAGCCGCATCGGAAACTGCAGAGCTAGAGTCTTGGAGGGGTGTGTGGAATACCCGGTGGAGTGGTGGAATGCGTTGAGATCGGGAGGAACACCAGAAGCGAAGGCGGCACACTGGCCAAGTACTGACGCTGAAGCGCGACAGCGTGGGGAGCGAACG	0	0	0	0	0	0	5.35848e-05	0	0	0	0	0	0	0	0	0	0	0	0	0	0	0	0	0	0	0	0	0	0	0	0	0	0	0	0	0	0	0	0	0	0	0	0	0	0	0
13f2eb082375abae0fce77d3c4bc8b88	D_0__Bacteria;D_1__Firmicutes;D_2__Clostridia;D_3__Clostridiales;D_4__Ruminococcaceae;D_5__Anaerofilum;D_6__uncultured bacterium	0.999942	ATTGCACAATGGGGGAAACCCTGATGCAGCGACGCCGCGTGAGGGAAGAAGATTTTCGGATTGTAAACCTCTGTCTTCGGGGACGATAATGACGGTACCCGAGGAGGAAGCCACGGCTAACTACGTGCCAGCAGCCGCGGTAATACGTAGGTGGCAAGCGTTGTCCGGAATTACTGGGTGTAAAGGGAGCGCAGGCGGGTTTGCAAGTTGGATGTTTAATCGAGGGGCTCAACCCCTTTCCGCATTCAAAACTGCAGATCTTGAGTGGTGCAGAGGTAGGCGGAATTCCCGGTGTAGCGGTGGAATGCGTAGATATCGGGAGGAACACCAGTGGCGAAGGCGGCCTACTGGGCACTAACTGACGCTGAGGCTCGAAAGCATGGGTAGCAAACA	0	0	0	0	0	0	0	0	0	0	0	0	0	0	0	0	0	0	0	0	0	0	0	0	0	0	0	0	0	0	0	0.000184023	0	0	0	0	0	0	0	0	0	0	0	0	0	0
13f30f1da031f30e8b4797272adeb2be	D_0__Bacteria;D_1__Proteobacteria;D_2__Gammaproteobacteria;D_3__Betaproteobacteriales;D_4__Chitinibacteraceae;D_5__Formivibrio;D_6__metagenome	0.927523	CTTGGACAATGGGCGCAAGCCTGATCCAGCAATGCCGCGTGGGTGAAGAAGGCCTTCGGGTTGTAAAGCCCTTTTGTTTGGGAGCAAATCCTTGGTGTTAATACCGCCTGGGGATGAGAGTACCAAAAGAATCAGCACCGGCTAACTACGTGCCAGCAGCCGCGGTAATACGTAGGGTGCAAGCGTTAATCGGAATTACTGGGCGTAAAGCGTGCGCAGGCGGTTTTTTAAGATAGGCGTGAAATCCCCGGGCTCAACCTGGGAACTGCGCTTATGACTGGAAGACTAGAGTATGGCAGAGGGGGGTGGAATTCCACGTGTAGCAGTGAAATGCGTAGAGATGTGGAGGAACACCGATGGCGAAGGCAGCCCCCTGGGCCAATACTGACGCTCATGCAC…	0	0	0	0	0	0	0	0	0	0	0	0	0	0	0	0	0	0	0	0	0	0	0	0	0	0	0	0	0	0	0	0	0	0	0	0	0	0	6.0006e-05	0	0	0	0	0	0	0
1425bdd908c976c88ea8f8b83679aa74	D_0__Bacteria;D_1__Proteobacteria;D_2__Deltaproteobacteria;D_3__Desulfovibrionales;D_4__Desulfovibrionaceae;D_5__uncultured;D_6__uncultured bacterium	0.999964	ATTGCGCAATGGGCGAAAGCCTGACGCAGCGACGCCGCGTGAGGGATGAAGGTCTTCGGATCGTAAACCTCTGTCAGCAGGGAAGAAATTTACATGTGCTAATCAGCGTGTAATTGACGGTACCTGCAAAGGAAGCACCGGCTAACTCCGTGCCAGCAGCCGCGGTAATACGGAGGGTGCGAGCGTTAATCGGAATTACTGGGCGTAAAGCGCTCGTAGGTGGCATATCAAGTCAAGGGTGAAATCCCCGTGCTCAACATGGGAACTGCCTTTGAAACTGGTAAGCTGGAGTGTGTGAGAGGATAGTGGAATTCCAGGTGTAGGAGTGAAATCCGTAGATATCTGGAGGAACATCAGTGGCGAAGGCGACTATCTGGCACATAACTGACACTGAGGAGC…	0	0	0	0	0	0	0	0	0	0	0	0	0	0.00142248	0	0	0	0	0	0	0	0	0	0	0	0	0	0	0	0	0	0	0	0	0	0	0	0	0	0	0	0	0	0	0	0
1438ec47be091c59b8fe2f8b985c122d	D_0__Bacteria;D_1__Bacteroidetes;D_2__Bacteroidia;D_3__Flavobacteriales;D_4__Crocinitomicaceae;D_5__Fluviicola;Ambiguous_taxa	0.793953	ATTGGTCAATGGGCGCAAGCCTGAACCAGCCATGCCGCGTGCAGGAAGAATGCCCTATGGGTTGTAAACTGCTTTTATTTGGGAATAAACCTATTTACGTGTAGATAGCTGAAGGTACCAAATGAATAAGCACCGGCTAACTCCGTGCCAGCAGCCGCGGTAATACGGAGGGTGCAAGCGTTATCCGGAATCATTGGGTTTAAAGGGTCCGCAGGCGGTGCTATAAGTCAGTGGTGAAATCTCATAGCTTAACTATGAAACTGCCATTGATACTGTAGCACTTGAATTCGGTCGAAGTGGGCGGAATATGACATGTAGCGGTGAAATGCATAGATATGTCATAGAACACCGATAGCGAAGGCAGCTCACTAGGCCTGGATTGACGCTCAGGGACGAAAG…	0	0	0	0	0	0	0	0	0	0	0	0	0	0	0	0	0.000515265	0	0	0	0	0	0	0	0	0	0	0	0	0	0	0	0	0	0	0	0	0	0	0	0	0	0	0	0	0
1449b39e7f7111bf4056102d6c7f0751	D_0__Bacteria;D_1__Fusobacteria;D_2__Fusobacteriia;D_3__Fusobacteriales;D_4__Fusobacteriaceae;D_5__Cetobacterium;Ambiguous_taxa	0.952635	ATTGGACAATGGGCCACAAGCCTGATCCAGCAATTCTGTGTGCACGATGACGGTCTTCGGATTGTAAAGTGCTTTCAGTTGGGAAGAAGAAAGTGACGGTACCAACAGAAGAAGCGACGGCTAAATACGTGCCAGCAGCCGCGGTAATACGTATGTCGCAAGCGTTATCCGGATTTATTGGGCGTAAAGCGCGTCTAGGCGGGAAAGAAAGTCTGATGTTAAAATGCGGGGCTCAACTCCGTATTGCGTTGGAAACTCCTTTTCTAGAGTATCAGAGAGGTGGGCGGAACTACAAGTGTAGAGGTGAAATTCGTAGATATTTGTAGGAATGCCGATGGAGAAGTCAGCTCACTGGATGAATACTGACGCTAAAGCGCGAAAGCGTGGGGAGCAAACA	0	0	0	0	0	0	0	0	0	0	0	0	0	0	0	0	0	0	0	0	0	0	0.000613818	0.000242141	0	0.000160047	0.00222129	0.00173142	0	0	0.000511279	0	0	0	0	0	0	0	0	0	0	0	0	0	0	0
147d0e279ce3856136c393f15c4e0fbc	D_0__Bacteria;D_1__Bacteroidetes;D_2__Bacteroidia;D_3__Bacteroidales;D_4__Bacteroidaceae;D_5__Bacteroides	1	ATTGGTCAATGGACGAGAGTCTGAACCAGCCAAGTAGCGTGAAGGATGACTGCCCTATGGGTTGTAAACTTCTTTTATACGGGAATAAAGTTAGGCACGTGTGCCTTTTTGTATGTACCGTATGAATAAGGATCGGCTAACTCCGTGCCAGCAGCCGCGGTAATACGGAGGATCCGAGCGTTATCCGGATTTATTGGGTTTAAAGGGAGCGTAGGCGGATGCTTAAGTCAGTTGTGAAAGTTTGCGGCTCAACCGTAAAATTGCAGTTGATACTGGGTGTCTTGAGTACAGTAGAGGCAGGCGGAATTCGTGGTGTAGCGGTGAAATGCTTAGATATCACGAAGAACTCCGATTGCGAAGGCAGCTTGCTGGACTGTAACTGACGCTGATGCTCGAAAG…	0	0	0	0	0	0	0	0	0	0	0	0	0	0	0	0	0	0	0	0	0	0	0	0	0	0	0	0	0	0	0	0.000220828	0	0	0	0	0	0	0	0	0	0	0	0	0	0
14984e0a983f12043abef1ecc6c62058	D_0__Bacteria;D_1__Firmicutes;D_2__Clostridia;D_3__D8A-2;D_4__uncultured bacterium;D_5__uncultured bacterium;D_6__uncultured bacterium	0.891787	CTTAGGCAATGGGCGAAAGCCTGACCTAGCGACGCCGCGTGAGGGAAGAAGGCCTTCGGGTCGTAAACCTCTGTCATGGGGGACGAAGAAAGTGACGGTACCCCAGGAGGAAGCCCCTGCTAACTACGTGCCAGCAGCCGCGGTAATACGTAGGGGGCGAGCGTTGTCCGGATTTACTGGGCGTAAAGGGCGAGTAGGCGGTTTGTTAAGTCAGGTGTGAAATTCCAGGGCTCAACTCTGGAACTGCGCTTGAAACTGGCAGGCTAGAGGACAGGAGAGGGAAGCGGAATTCCCGGTGTAGCGGTGAAATGCGTAGATATCGGGAGGAATACCAGTGGCGAAGGCGGCTTCCTGGACTGAACCTGGCGCTGAGGAGCGAAAGCTGGGGGAGCAAACA	0	0	0	0	0	0	0	0	0	0	0	0	0	0	0	0	0	0	0	0	0	0	0	0	0	0	0	0	0	0	0	0	0	0	7.58984e-05	0	0	0	0	0	0	0	0	0	0	0
149eb4899b44c320de64dc1dfd8eebeb	D_0__Bacteria;D_1__Proteobacteria;D_2__Gammaproteobacteria;D_3__Pasteurellales;D_4__Pasteurellaceae;D_5__Haemophilus;D_6__Haemophilus haemolyticus	0.894151	ATTGCGCAATGGGGGGAACCCTGACGCAGCCATGCCGCGTGAATGAAGAAGGCCTTCGGGTTGTAAAGTTCTTTCGGTATTGAGGAAGGGATGTGTGCTAATAGTACATATCATTGACGTTAAATACAGAAGAAGCACCGGCTAACTCCGTGCCAGCAGCCGCGGTAATACGGAGGGTGCGAGCGTTAATCGGAATAACTGGGCGTAAAGGGCACGCAGGCGGTTATTTAAGTGAGGTGTGAAAGCCCCGGGCTTAACCTGGGAATAGCATTTCAGACTGGGTAACTAGAGTACTTTAGGGAGGGGTAGAATTCCACGTGTAGCGGTGAAATGCGTAGAGATGTGGAGGAATACCGAAGGCGAAGGCAGCCCCTTGGGAATGTACTGACGCTCATGTGC…	0	0	0	0	0	0	0	0	0	0	0	0	0	0	0	0	0	0	0	0	0	0	0	0	0	0	0	0	0	0	0	0	0	0	0	0	0	0	0	0	0	0	0	0	0	0
14a066838032f1354aa19525ccea30a2	D_0__Bacteria;D_1__Proteobacteria;D_2__Gammaproteobacteria;D_3__Enterobacteriales;D_4__Enterobacteriaceae;D_5__endosymbionts8;D_6__uncultured bacterium	0.999992	ATTGCACAATGGGCGCAAGCCTGATGCAGCCATGCCGCGTGTGTGAAGAAGGCCTTAGGGTTGTAAAGCACTTTCGGCGATGAAGAAGTGAACGCTTTGATAAGGGGCGTTTATTGACGTTAGTCGCAAAAGAAGCACCGGCTAACTCCGTGCCAGCAGCCGCGGTAATACGGAGGGTGCGAGCGTTAATCGGAATTACTGGGCGTAAAGGGCATGTAGGCGGTTTACTAAGTTAGGTGTAAAAGCCCTGGGCTTAACCTAGGAAAGACATTTAAGACTGGTAAGCTAGAGTCATGTAGAGGGGGGTAGAATTCCAGGTGTAGCGGTGAAATGCGTAGATATCTGGAGGAATACCGGTGGCGAAGGCGGCCCCCTGGACGTTGACTGACGCTGAGGTGC…	0	0	0	0	0	0	0	0	0	0	0	0	0	0	0.000236518	0	0	0	0	0	0	0	0	0	0	0	0	0	0	0	0	0	0	0	0	0	0	0	0	0	0	0	0	0	0	0
14a8a42cecfeef6da6f017318aa038c6	D_0__Bacteria;D_1__Actinobacteria;D_2__MB-A2-108;Ambiguous_taxa;Ambiguous_taxa;Ambiguous_taxa;Ambiguous_taxa	0.832408	TGCGCTAATGCGCGAAAGCGTGACGCAGCGACGCCGCGTGGGGGATGAAGGCCCTCGGGTTGTAAACCCCTTTCGGCAGGGACGAAGCGAGAGTGACGGTACCTGCAGAAGAAGTCCCGGCTAACTACGTGCCAGCAGCCGCGGTAACACGTAGGGGACGAGCGTTGTCCGGATTCATTGGGCGTAAAGCGCGCGTAGGCGGCCCGGAAAGTCGGTTGTGAAATCCCGGGGCTCAACCCCGGGACCGCGTCCGATACTTCCGAGCTCGAGGCAGGTAGGGGAGATCGGAATTCCTGGTGTAGCGGTGAAATGCGCAGATATCAGGAGGAACACCGGTGGCGAAGGCGGATCTCTGGGCCTTGCCTGACGCTGAGGCGCGAAAGCTAGGGGAGCGAACA	0	0	0	0	0	0	0	0	0	0	0	6.37044e-05	0	0	0	0	0	0	0	0	0	0	0	0	0	0	0	0	0	0	0	0	0	0	0	0	0	0	0	0	0	0	0	0	0	0
14ae564ed2e8930ad7046b3f522d7344	D_0__Bacteria;D_1__Bacteroidetes;D_2__Bacteroidia;D_3__Bacteroidales;D_4__Marinifilaceae;D_5__uncultured	0.999999	ATTGGTCAATGGCCGCAAGGCTGAACCAGCCATGTCGCGTGAAGGATGACGGCCCTATGGGTTGTAAACTTCTTTTATATGGGAAGAAGAGTAGTTACGTGTAACTATCTGCCGGTACCATATGAATAAGGATCGGCTAACTCCGTGCCAGCAGCCGCGGTAATACGGAGGATCCAAGCGTTATCCGGATTTATTGGGTTTAAAGGGTGCGTAGGCGGCTCTATAAGTCAGTAGTGAAATCTCGAGGCTCAACCTCGAACGTGCTATTGAAACTGTAGAGCTTGAGTACAGACGAGGCAGGCGGAATGTGTTATGTAGCGGTGAAATGCATAGATATAACACAGAACACCGATAGCGAAGGCAGCTTGCCAGACTGTAACTGACGCTGATGCACGAAAG…	0	0	0	0	0	0	0	0	0	0	0	0	0	0	0	0	0.000229007	0	0	0	0	0	0	0	0	0	0	0	0	0	0	0	0	0	0	0	0	0	0	0	0	0	0	0	0	0
14bb715adac18720bd3d0dd0056c2c06	D_0__Bacteria;D_1__Proteobacteria;D_2__Gammaproteobacteria;D_3__Coxiellales;D_4__Coxiellaceae;D_5__Coxiella	0.876555	ATTGGACAATGGGGGAAACCCTGATCCAGCAATGCCGCGTGTGTGAAGAAGGCCTTCGGGTTGTAAAGCACTTTCAGTAGAGAAGAAAGACGCTGTGTTAATAACACAGCGAGTTGACGTTACCTACAGAAGAAGCACCGGCTAACTCTGTGCCAGCAGCCGCGGTAATACAGAGGGTGCAAGCGTTAATCGGAATTACTGGGCGTAAAGAGCACGTAGGTGGTTACTTAAGTCAGATGTAAAAGCCCTGGGCTTAACCTGGGAATGCCATTTGATACTGGGTAACTTGAGTATAGGAGAGGGAAGTGGAATTTCCGGTGTAGCGGTGAAATGCGTAGATATCGGAAGGAACATCAGTGGCGAAGGCGGCTTCCTGGCCTAATACTGACACTGAGGTGC…	0	0	0	0	0	0	0	0	0	0	0	0	0	0	0	0	0	0	0	0	0	0	0	0	0	0	0	0	0	0	0	0.000202425	0	0	0	0	0	0	0	0	0	0	0	0	0	0
14bc1c2e9d92752792d49b604f368b4b	D_0__Bacteria;D_1__Firmicutes;D_2__Clostridia;D_3__Clostridiales;D_4__Lachnospiraceae;D_5__Lachnospiraceae NK4A136 group;D_6__uncultured bacterium	0.852986	ATTGCACAATGGGGGAAACCCTGATGCAGCGACGCCGCGTGAGTGAAGAAGTATCTCGGTATGTAAAGCTCTATCAGCAGGAAAGATAATGACGGTACCTGACTAAGAAGCCCCGGCTAACTACGTGCCAGCAGCCGCGGTAATACGTAGGGGGCAAGCGTTATCCGGATTTACTGGGTGTAAAGGGAGCGTAGACGGCAGCGCAAGTCTGGAGTGAAATGCCGGGGCCCAACCCCGGAACTGCTTTGGAAACTGTGCGGCTCGAGTGCGGGAGAGGTAGGCGGAATTCCTAGTGTAGCGGTGAAATGCGTAGATATTAGGAGGAACACCAGTGGCGAAGGCGGCTTACTGGACCGTAACTGACGTTGAGGCTCGAAAGCGTGGGGAGCAAACA	0	0	0	0	0	0	0	0	0	0	0	0	0	0	0	0	0	0	0	0	0	0	0	0	0	0	0	0	0	0	0	0	0	0	0.00170772	0	0	0	0	0	0	0	0	0	0	0
14bcb45782e5697dd88d3c4d34f2b804	D_0__Bacteria;D_1__Actinobacteria;D_2__Actinobacteria;D_3__Propionibacteriales;D_4__Propionibacteriaceae;D_5__uncultured;D_6__Gram-positive bacterium SOGA22	0.999922	ATTGCGCAATGGGCGAAAGCCTGACGCAGCAACACCGCGTGAGGGACGACGGCCTTCGGGTTGTAGACCTCTTTCAGCTCCGACGAAGCGAGAGTGACGGTAGGAGCAGAAGAAGCACCGGCTAACTACGTGCCAGCAGCCGCGGTAATACGTAGGGTGCGAGCGTTGTCCGGAATTATTGGGCGTAAAGAGCTCGTAGGCGGTCCGTTGCGTCTGCCGTGAAAACCCGGGGCTCAACCCCGGGCCTGCGGTGGATACGGGCGGACTAGAGTCCGGTAGGGGAGACTGGAATTCCTGGTGTAGCGGTGGAATGCGCAGATATCAGGAGGAACACCGGTGGCGAAGGCGGGTCTCTGGGCCGGAACTGACGCTGAGGAGCGAAAGCGTGGGGAGCGAACA	0	0	0	0	0	0	0	0	0	0	0	0.000159261	0	0	0	0	0	0	0	0	0	0	0	0	0	0	0	0	0	0	0	0	0	0	0	0	0	0	0	0	0	0	0	0	0	0
14bdf8a35c61f445ed22802a09e13be3	D_0__Bacteria;D_1__Bacteroidetes;D_2__Bacteroidia;D_3__Bacteroidales;D_4__Prevotellaceae;D_5__Prevotella 9	0.835545	GTTGCACAATGGGGGAAACCCTGATGCAGCGACGCCGCGTGAAGGAAGAAGTATCTCGGTATGTAAACTTCTATCAGCAGGGAAGATAGTGACGGTACCTGACTAAGAAGCCCCGGCTAACTACGTGCCAGCAGCCGCGGTAATACGTAGGGGGCAAGCGTTATCCGGATTTACTGGGTTTAAAGGGAGCGTAGGCCGGAGATTAAGCGTGTTGTGAAATGTAGATGCTCAACATCTGCACTGCAGCGCGAACTGGTTTCCTTGAGTACGCACAAAGTGGGCGGAATTCGTGGTGTAGCGGTGAAATGCTTAGATATCACGAAGAACTCCGATTGCGAAGGCAGCTCACTGGAGCGCAACTGACGCTGAAGCTCGAAAGTGCGGGTATCGAACA	0	0	0	0	0	0	0	0	0	0	0	0	0	0	7.3912e-05	0	0	0	0	0	0	0	0	0	0	0	0	0	0	0	0	0	0	0	0	0	0	0	0	0	0	0	0	0	0	0
14c6ff31e14e19d640faddf4b11312ca	D_0__Bacteria;D_1__Bacteroidetes;D_2__Bacteroidia;D_3__Bacteroidales;D_4__Rikenellaceae;D_5__uncultured;Ambiguous_taxa	0.834259	ATTGGACAATGGATGGAAATCTGATCCAGCCATGCCGCGTGCAGGAAGACTGCCCTATGGGTTGTAAACTGCTTTTGTATGGGAGCAATAAGCCCTTCGTGAAGGGTGATGAGAGTACCATACGAATAAGCATCGGCTAACTCCGTGCCAGCAGCCGCGGTAATACGGAGGATGCAAGCGTTATCCGGATTTATTGGGTTTAAAGGGTGCGTAGGCGGTTGGATAAGTCAGCGGTGAAAGTTTTCTGCTTAACAGGAAAAATGCCGTTGATACTGTCTGGCTAGAATATGGTTGCTGTGAGTGGAATGTGTGGTGTAGCGGTGAAATGCTTAGATATCACACAGAATATCGATTGCGAAGGCAGCTCACAAAGCCATTATTGACGCTGAGGCACGAAAG…	0	0	0	0	0	0	0	0	0	0	0	0	0	0	0	0	0	0	0	0	0	0	0	0	0	0	0	0	0	0	0	0	0	0	0	0	0.000487635	0	0	0	0	0	0	0	0	0
14dbd43b76b41fcc2e5dce9a3ff146e0	D_0__Bacteria;D_1__Firmicutes;D_2__Erysipelotrichia;D_3__Erysipelotrichales;D_4__Erysipelotrichaceae;D_5__Erysipelotrichaceae UCG-003	1	TTTCGGCAATGGGGGAAACCCTGACCGAGCAACGCCGCGTGAAGGAAGAAGTAATTCGTTATGTAAACTTCTGTCATAGAGGAAGAACGGTGGATATAGGGAATGATATCCAAGTGACGGTACTCTATAAGAAAGCCACGGCTAACTACGTGCCAGCAGCCGCGGTAATACGTAGGTGGCGAGCGTTATCCGGAATTATTGGGCGTAAAGAGGGAGCAGGCGGCACTAAGGGTCTGTGGTGAAAGATCGAAGCTTAACTTCGGTAAGCCATGGAAACCGTAGAGCTAGAGTGTGTGAGAGGATCGTGGAATTCCATGTGTAGCGGTGAAATGCGTAGATATATGGAGGAACACCAGTGGCGAAGGCGACGATCTGGCGCATAACTGACGCTCAGTCCCG…	0	0	0	0.000124412	0	0	0	0	0	0	0	0	0	0	0	2.93906e-05	0	0	0	0	0	0	0	0	0	0	0	0	0	0	0	0	0	0	0	0	0	0	0	0	0	0	0	0	0	0
14dd1164cf850a63913ed6ea5fa4ea0a	D_0__Bacteria;D_1__Proteobacteria;D_2__Alphaproteobacteria;D_3__Rhodovibrionales;D_4__Kiloniellaceae;D_5__Pelagibius	0.99969	ATTGGACAATGGGGGCAACCCTGATCCAGCCATGCCGCGTGCGTGAAGAAGGCCTTAGGGTTGTAAAGCGCTTTCACTGGTGAAGATGATGACGGTAGCCAGAGAAGAAGCCCCGGCTAACTCCGTGCCAGCAGCCGCGGTAATACGGAGGGGGCAAGCGTTGTTCGGAATTACTGGGCGTAAAGGGCGCGTAGGCGGGATGTCAAGTTAGGGGTGAAAGGCCTGGGCTCAACCTGGGAACTGCCTCTAAAACTGGCATTCTAGAGTCCGGGAGAGGATGGCGGAATTCCCAGTGTAGAGGTGAAATTCGTAGATATTGGGAAGAACACCGGTGGCGAAGGCGGCCATCTGGTCCGGCACTGACGCTGAGGCGCGAAAGCGTGGGGAGCAAACA	0	0	0	0	0	0	0	0	0	0	0	0	0	0	0.000192171	0	0	0	0	0	0	0	0	0	0	0	0	0	0	0	0	0	0	0	0	0	0	0	0	0	0	0	0	0	0	0
14e75a3ff0466c27b2470316d2836c63	D_0__Bacteria;D_1__Firmicutes;D_2__Bacilli;D_3__Bacillales;D_4__Bacillaceae;D_5__Bacillus	0.999952	CTTCCGCAATGGACGAAAGTCTGACGGAGCAACGCCGCGTGAGTGATGAAGGTTTTCGGATCGTAAAGCTCTGTTGTTAAGGAAGAACAAGTGCCGTTCAAATAGGGCGGCACCTTGACGGTGCCTAACCAGAAAGCCACGGCTAACTACGTGCCAGCAGCCGCGGTAATACGTAGGTGGCAAGCGTTGTCCGGAATTATTGGGCGTAAAGGGCTCGCAGGCGGTTTCTTAAGTCTGATGTGAAAGCCCCCGGCTCAACCGGGGAGGGTCATTGGAAACTGGGGAACTTGAGTGCAGAAGAGGAGAGTGGAATTCCACGTGTAGCGGTGAAATGCGTAGAGATGTGGAGGAACACCAGTGGCGAAGGCGACTCTCTGGTCTGTAACTGACGCTGAGGAG…	0	0	0	0	0	0	0	0	0	0	0	0	0	0	0	0.000440859	0	0	0	0	0	0	0	0	0	0	0	0	0	0	0	0	0	0	0	0	0	0	0	0	0	0	0	0	0	0
14ecd0940670284009d69f21016b56f3	D_0__Bacteria;D_1__Firmicutes;D_2__Bacilli;D_3__Bacillales;D_4__Family XII;D_5__Exiguobacterium	0.999999	CTTCCACAATGGACGAAGGTCTGATGGAGCAACGCCGCGTGAGTGATGAAGGTTTTCGGATCGTAAAACTCTGTTGTAAGGGAAGAACACGTACGAGAGGGAATGCTCGTACCTTGACGGTACCTTACGAGAAAGCCACGGCTAACTACGTGCCAGCAGCCGCGGTAATACGTAGGTGGCAAGCGTTGTCCGGAATTATTGGGCGTAAAGCGCGCGCAGGCGGCCTCTTAAGTCTGATGTGAAAGCCCCCGGCTCAACCGGGGAGGGCCATTGGAAACTGGGAGGCTTGAGTATAGGAGAGAAGAGTGGAATTCCACGTGTAGCGGTGAAATGCGTAGAGATGTGGAGGAACACCAGTGGCGAAGGCGACTCTTTGGCCTATAACTGACGCTGAGGCGC…	0	0	0	0	0	0	0	0	0	0	0	0	0	0	0	0	0	0	0	0	0	0	0	0	0	0	0	0	0	0	0	0	0	0	5.69238e-05	0	0	0	0	0	0	0	0	0	0	0
14f9374f0f1b67ae510c29cc4771af33	D_0__Bacteria;D_1__Proteobacteria;D_2__Gammaproteobacteria;D_3__Alteromonadales;D_4__Pseudoalteromonadaceae;D_5__Pseudoalteromonas	0.997502	ATTGCACAATGGGCGCAAGCCTGATGCAGCCATGCCGCGTGTGTGAAGAAGGCCTTCGGGTTGTAAAGCACTTTCAGTAAGGAGGAAAGGTTAAGTTTTAATAGAGCTTAGCTGTGACGTTACTTACAGAAGAAGCACCGGCTAACTCCGTGCCAGCAGCCGCGGTAATACGGAGGGTGCGAGCGTTAATCGGAATTACTGGGCGTAAAGCGTACGCAGGCGGTTTGTTAAGCGAGATGTGAAAGCCCCGGGCTCAACCTGGGAACTGCATTTCGAACTGGCAAACTAGAGTGTGATAGAGGGTGGTAGAATTTCAGGTGTAGCGGTGAAATGCGTAGAGATCTGAAGGAATACCGATGGCGAAGGCAGCCACCTGGGTCAACACTGACGCTCATGTAC…	0	0	0	0	0	0	0	0	0	0	0	0	0	0	0	0	0	0	0	0	0	0	0	0	0	0	0	0	0	0	0	0	0	0	0	0	0	0	0	0	0	0.00169121	0	0	0	0
150cb3a7ce0f82d5d97496e432a73c27	D_0__Bacteria;D_1__Bacteroidetes;D_2__Bacteroidia;D_3__Flavobacteriales;D_4__Weeksellaceae;D_5__Chryseobacterium	0.933119	ATTGGACAATGGGTGAGAGCCTGATCCAGCCATCCCGCGTGAAGGAATAAGGACCTATGGTTTGTAAACTTCTTTTGTACAGGGATAAACCTATCTACGTGTAGATAGCTGAAGGTACTGTACGAATAAGCACCGGCTAACTCCGTGCCAGCAGCCGCGGTAATACGGAGGGTGCAAGCGTTATCCGGATTTATTGGGTTTAAAGGGTCCGTAGGCGGATCAGTAAGTCAGTGGTGAAATCTCATAGCTTAACTATGAAACTGCCGTTGATACTGCTGGTCTTGAGTGTAGTTGAGGTAGCTGGAATAAGTAGTGTAGCGGTGAAATGCATAGATATTACTTAGAACACCAATTGCGAAGGCAGGTTACCAAGTTACAACTGACGCTGATGGACGAAAG…	0	0	0	0	0	0	0	0	0	0	0	0	0	0	0	0.000102867	0	0	0	0	0	0	0	0	0	0	0	0	0	0	0	0	0	0	0	0	0	0	0	0	0	0	0	0	0	0
150ee2a33e7765d735691fba3a2b3e86	D_0__Bacteria;D_1__Proteobacteria;D_2__Gammaproteobacteria;D_3__Oceanospirillales;D_4__Nitrincolaceae;D_5__Marinobacterium;Ambiguous_taxa	0.882154	ATTGGACAATGGGGGCAACCCTGATCCAGCCATGCCGCGTGTGTGAAGAAGGCCTTCGGGTTGTAAAGCACTTTCAGATGTGAGGAAAGGTGTGTGGTTAATACCCGCATACTGTGACGTTAACATCAGAAGAAGGACCGGCTAACTCCGTGCCAGCAGCCGCGGTAATACGGAGGGTCCGAGCGTTAATCGGAATTACTGGGCGTAAAGCGCGCGTAGGTGGTTCAGTCAGTCAGATGTGAAAGCCCCGGGCTCAACCTGGGAATTGCACCTGATACTGCTGAGCTAGAGTACGGTAGAGGGTAGTGGAATTTCCGGTGTAGCGGTGAAATGCGTAGAGATCGGAAGGAACACCAGTGGCGAAGGCGACTACCTGGACCGATACTGACACTGAGGTGC…	0	0	0	0	0	0	0	0	0.000237547	0	0	0	0	0	0	0	0	0	0	0	0	0	0	0	0.000308658	0	0	0.000369628	0	0	0.00034767	0	0	0	0	0	0	0	0	0	0	0	0	0	0	0
151084edc7801c5e23b6ce1de03982a7	D_0__Bacteria;D_1__Proteobacteria;D_2__Gammaproteobacteria;D_3__Acidithiobacillales;D_4__Acidithiobacillaceae;D_5__KCM-B-112	0.999999	ATTGGACAATGGGGGAAACCCTGATCCAGCAATGCCGCGTGTGTGAAGAAGGCCTGCGGGTTGTAAAGCACTTTCGGCAGGAAAGAAAAGCCATGCGCTAATACCGCATGACCTTGACGTTACCTGCAAAAGAAGCACCGGCTAACTCCGTGCCAGCAGCCGCGGTAATACGGAGGGTGCAAGCGTTAATCGGAATTACTGGGCGTAAAGCGCACGTAGGCGGACGACTAAGTCGGATGTGAAATCCCTGGGCTTAACCTGGGAACTGCATCCGATACTGGTCGCCTAGAGTATGGAAGAGGGAAGCGGAATTCCAGGTGTAGCGGTGAAATGCGTAGATATCTGGAGGAACATCAGTGGCGAAGGCGGCTTCCTGGTCCAATACTGACGCTGAGGTGC…	0	0	0	0	0	0	0	0	0	0	0	0	0	0	0	0	0.000243319	0	0	0	0	0	0	0	0	0	0	0	0	0	0	0	0	0	0	0	0	0	0	0	0	0	0	0	0	0
1511828a92fd326fd4e228853a261ce7	D_0__Bacteria;D_1__Proteobacteria;D_2__Gammaproteobacteria;D_3__Alteromonadales;D_4__Shewanellaceae;D_5__Shewanella;D_6__Shewanella livingstonensis	0.969031	ATTGCACAATGGGGGAAACCCTGATGCAGCCATGCCGCGTGTGTGAAGAAGGCCTTCGGGTTGTAAAGCACTTTCAGTAGGGAGGAAAGGTGATAGTTTAATAAACTATGACTGTGACGTTACCTACAGAAGAAGGACCGGCTAACTCCGTGCCAGCAGCCGCGGTAATACGGAGGGTCCGAGCGTTAATCGGAATTACTGGGCGTAAAGCGTGCGCAGGCGGTTTTTTAAGCCAGATGTGAAAGCCCTGGGCTCAACCTAGGAATTGCATTTGGAACTGGGGAACTAGAGTCTTGTAGAGGGAGGTAGAATTTCAGGTGTAGCGGTGAAATGCGTAGATATCTGAAGGAATACCGGTGGCGAAGGCGGCCTCCTGGACAAAGACTGACGCTCATGCAC…	0	0	0.000793307	0	0	0	0	0	0	0	0	0	0	0	0	0	0	0	0	0	0	0	0	0	0	0	0	0	0	0	0	0	0	0	0	0	0	0	0	0	0	0	0	0	0	0
151c35ca56723cc7b126f058a3666770	D_0__Bacteria;D_1__Bacteroidetes;D_2__Bacteroidia;D_3__Flavobacteriales;D_4__Flavobacteriaceae;D_5__Flavobacterium;D_6__Flavobacterium ummariense	0.935371	ATTGGTCAATGGAGGCAACTCTGAACCAGCCATGCCGCGTGCAGGATGAAGCATCTATGGTGTGTAAACTGCTTTTGTACGGGAAGAAAAAAAGCTACGTGTAGCTTACTGACGGTACCGTAAGAATAAGGATCGGCTAACTCCGTGCCAGCAGCCGCGGTAATACGGAGGATCCAAGCGTTATCCGGAATCATTGGGTTTAAAGGGTCCGTAGGCGGCTTAATAAGTCAGCGGTGAAAGTTTGCAGCTTAACTGTAAAATTGCCATTGATACTGTTAGGCTTGAATTATTGTGAAGTAACTAGAATATGTAGTGTAGCGGTGAAATGCTTAGATATTACATGGAATACCAATTGCGAAGGCAGGTTACTAACAATGGATTGACGCTGATGGACGAAAG…	0	0	0	0	0	0	0	0	0	0	0	0	0	0	0	0	0	0	0	0	0	0	0	0	0	0	0	0	0	0	0	0	0	0	0	0	0.000383142	0.00022096	0	0.000372258	0	0	0	0	0	9.37954e-05
151f045ddcbf8bfd6b4feae10dc4d36b	D_0__Bacteria;D_1__Firmicutes;D_2__Clostridia;D_3__Clostridiales;D_4__Peptostreptococcaceae	0.999464	ATTGCACAATGGGCGGAAGCCTGATGCAGCAACGCCGCGTGAATGATGAAGGCCTTCGGGTCGTAAAATTCTGTCCTTAAGGAAGATAATGACGGTACTTAAGGAGGAAGCCCCGGCTAACTACGTGCCAGCAGCCGCGGTAATACGTAGGGGGCTAGCGTTATCCGGATTTACTGGGCGTAAAGGGTGCGTAGGTGGTTTTTCAAGTCAGAGGTTAAAGGCTACGGCTCAACCGTAGTAAGCCTTTGAAACTGGAAAACTTGAGTGCAGGAGAGGAAAGTGGAATTCCCAGTGTAGCGGTGAAATGCGTAGATATTGGGAGGAACACCAGTAGCGAAGGCGGCTTTCTGGACTGTAACTGACACTGAGGCACGAAAGCGTGGGTAGCAAACA	0	0	0	0	0	0	0	0	0	0	0	0	0	0	0	0	0	0	0.0049879	0	0	0	0	0	0	0.00596537	0	0	0	0	0	0	0	0	0	0	0	0	0	0	0	0	0	0	0	0
153d6f18220e93fb480fb29d17013f19	D_0__Bacteria;D_1__Firmicutes;D_2__Bacilli;D_3__Lactobacillales;D_4__Lactobacillaceae;D_5__Lactobacillus;D_6__Lactobacillus sakei	0.936015	CTTCCACAATGGACGAAAGTCTGATGGAGCAACGCCGCGTGAGTGAAGAAGGTTTCCGGATCGTAAAACTCTGTTGTTGGAGAAGAATGTATCTGATAGTAACTGATCAGGTAGTGACGGTATCCAACCAGAAAGCCACGGCTAACTACGTGCCAGCAGCCGCGGTAATACGTAGGTGGCAAGCGTTGTCCGGATTTATTGGGCGTAAAGCGAGCGCAGGCGGTTTCTTAAGTCTGATGTGAAAGCCTTCGGCTCAACCGAAGAAGTGCATCGGAAACTGGGAAACTTGAGTGCAGAAGAGGACAGTGGAACTCCATGTGTAGCGGTGAAATGCGTAGATATATGGAAGAACACCAGTGGCGAAGGCGGCTGTCTGGTCTGTAACTGACGCTGAGGCTC…	0	0	0	0	0	0	0.000160754	0	0	0	0	0	0	0	0	0	0	0	0	0	0	0	0	0	0	0	0	0	0	0	0	0	0	0	0	0	0	0	0	0	0	0	0	0	0	0
154d5917149a4405501177b7881e7eec	D_0__Bacteria;D_1__Firmicutes;D_2__Bacilli;D_3__Lactobacillales;D_4__Enterococcaceae;D_5__Enterococcus	0.892003	CTTCGGCAATGGGCGCAAGCCTGACCGAGCAACGCCGCGTGAGTGAAGAAGGTTTTCGGATCGTAAAACTCTGTTGTTAGAGAAGAACGACCTAGGTAGTAACTGATCTAGGAGTGACGGTATCTAACCAGAAAGCCACGGCTAACTACGTGCCAGCAGCCGCGGTAATACGTAGGTGGCAAGCGTTATCCGGATTTATTGGGCGTAAAGCGAGCGCAGGCGGTTTCTTAAGTCTGATGTGAAAGCCCCCGGCTCAACCGGGGAGGGTCATTGGAAACTGGGAGACTTGAGTGCAGAAGAGGAGAGTGGAATTCCATGTGTAGCGGTGAAATGCGTAGATATATGGAGGAACACCAGTGGCGAAGGCGACTCTCTGGTCTGTAACTGACGCTGAGGCTC…	0	0	0	0	0	0	0	0	0	0	0	0	0	0	0	0	0	0	0	0	0	0	0	0	0	0	0	0	0	0	0	0	0	0	0	0	0	0	0	0	0.000600981	0	0	0	0	0
15509df368805aef7b63b59267bbd6a6	D_0__Bacteria;D_1__Bacteroidetes;D_2__Ignavibacteria;D_3__OPB56;Ambiguous_taxa;Ambiguous_taxa;Ambiguous_taxa	0.838996	GTTGCGCAATGGGCGAAAGCCTGACGCAGCGACGCCGCGTGTGGGATGAAGGAGCTTTGTTTCGTAAACCACTGTCGGACGGGAAGAAAAAGTTCCTACGGGGGCTTGGGACAGTACCGTCAGAGGAAGCACCGGCTAACTACGTGCCAGCAGCCGCGGTAATACGTAGGGTGCGAGCGTTGTCCGGAATTACTGGGTGTAAAGGGTGCGTAGGCGGGCATGTGCGTCGGAGGTTAAATACAACGGCTTAACCGTTGAACTGCCTTCGAAACGGCATGTCTTGAATGTGGGAGAGGATGATGGAATTCCTGGTGTAGCGGTGAAATGCGTAGATATCAGGAGGAACACCGGTGGCGAAGGCGGTCATCTGGCCCACTATTGACGCTGAGGCACGAAAGC…	0	0	0	0	0	0	0	0	0	0	0	0	0	0	0	0	0	0	0	0	0	0	0	0	0	0	0	0	0	0	0	0	0	8.98101e-05	0	0	0	0	0	0	0	0	0	0	0	0
155eb876ef4cc25b4a64c1f5a01c06b1	D_0__Bacteria;D_1__Patescibacteria;D_2__Saccharimonadia;D_3__Saccharimonadales	1	TTTCCACAATGGACGAAAGTCTGATGGAGCAACGCCGCGTGCAGGATGAAGGCTTTCGGGTCGTAAACTGCTTTTATGAGTGACGAATATGACGGTAACTCAAGAATAAGGGACGGCTAACTACGTGCCAGCAGCCGCGGTCATACGTAGGTCCCAAGCATTATCCGGAATTACTGGGCGTAAAGAGTTGCGTAGGTGGTTCATTAAGCAGAACGTGAAATCGTACGGCTCAACCGTATACACATGTTCTGAACTGGTGAACTAGAGAATGAGAGAGGTTATTGGAATTTCTAGTGTAGGAGTGAAATCCGTAGATATTAGAAGGAACACCGATGGCGTAGGCAGATAACTGGCTCATTTCTGACACTAAGGCACGAAAGCGTGGGGAGCGAACG	0	0	0	0	0	0	0	0	0	0	0	0	0	0	0	0	0.000200381	0	0	0	0	0	0	0	0	0	0	0	0	0	0	0	0	0	7.58984e-05	0	0	0	0	0	0	0	0	0	0	0
1595f6e00b992809aaa70e62d48268de	D_0__Bacteria;D_1__Proteobacteria;D_2__Gammaproteobacteria;D_3__Alteromonadales;D_4__Psychromonadaceae;D_5__Psychromonas	0.999997	ATTGCACAATGGGGGGAACCCTGATGCAGCCATGCCGCGTGTGTGAAGAAGGCTTTCGGGTTGTAAAGCACTTTCAGCGAGGAGGAAAGGGTGTTGCTTAATACGTAACACCTGTGACGTTACTCGCAGAAGAAGCACCGGCTAACTCCGTGCCAGCAGCCGCGGTAATACGGAGGGTGCAAGCGTTAATCGGAATTACTGGGCGTAAAGCGCGCGTAGGTGGTTAATTAAGTCAGATGTGAAAGCCCAGGGCTCAACCTTGGAACTGCATTTGAAACTGGTTAACTAGAGTTCTGTAGAGGGTGGTAGAATTTCAGGTGTAGCGGTGAAATGCGTAGAGATCTGAAGGAATACCAGTGGCGAAGGCGGCCACCTGGACAGTAACTGACACTGAGGCGC…	0	0	0	0	0	0	0	0	0	0	0	0	0	0	0	0	0	0	0	0	0	0	0	0	0	0	0	0	0	0	0	0.000128816	0	0	0	0	0	0	0	0	0	0	0	0	0	0
159a2eaa7714861f05e8662ccf615c56	D_0__Bacteria;D_1__Bacteroidetes;D_2__Bacteroidia;D_3__Bacteroidales;D_4__Marinifilaceae;D_5__Marinifilum;Ambiguous_taxa	0.999783	ATTGGTCAATGGGCGCAAGCCTGAACCAGCCATGTCGCGTGCAGGATGACTGCCCTATGGGTTGTAAACTGCTTTTTTACGGGAATAAACCTTTCTACGTGTAGGAAGCTGAAGGTACCGTATGAATAAGGATCGGCTAACTCCGTGCCAGCAGCCGCGGTAATACGGAGGATTCGAGCGTTATCCGGATTTATTGGGTTTAAAGGGTCCGTAGGCGGGCGATTAAGTCAGTGGTGAAATCTCACAGCTCAACTGTGAAACTGCCATTGATACTGGTTGTCTTGAATTTAGTTGAGGTGGGCGGAATACGTTATGTAGCGGTGAAATGCATAGATATAACGTAGAACACCGATTGCGAAGGCAGCTCACTAAGCTACTATTGACGCTGATGGACGAAAG…	0	0	0	0	0.000128502	0	0	0	0	0	0	0	0	0	0	0	0	0	0	0	0	0	0	0	0	0	0	0	0	0	0	0	0	0	0	0	0	0	0	0	0	0	0	0	0	0
15acc0dfd25c163471e54f9ab6978580	D_0__Bacteria;D_1__Proteobacteria;D_2__Deltaproteobacteria;D_3__Bdellovibrionales;D_4__Bacteriovoracaceae;D_5__Peredibacter;D_6__uncultured Peredibacter sp.	0.930362	ATTGCACAATGGGGGAAACCCTGATGCAGCAATGCCACGTGAGTGAGGAAGGCCTTCGGGTTGTAAAGCTCTGTCCTATAGGAAGAACGGCTTTGCGGTTAATACCCGCATTGTTTGACGGTACTATAGAAGAAAGCACCGGCTAACTCCGTGCCAGCAGCCGCGGTAATACGGAGGGTGCAAGCGTTGTTCGGATTTACTGGGCGTAAAGCGCGCGCAGGCGGATTAGCAAGTCAGATGTGAAATCCCAGGGCTCAACCCTGGAACTGCGTCTGAAACTGTTAGTCTAGAATCTCAGAGGGGGTAGGGGAATTTCACGTGTAGGGGTAAAATCCGTAGAGATGTGAAGGAACACCAGTGGCGAAGGCGCCTACCTGGATGAGTATTGACGCTGAGGCG…	0	0	0	0	0	0	0	0	0	0	0	0	0	0	0	0.000161648	0	0	0	0	0	0	0	0	0	0	0	0	0	0	0	0	0	0	0	0	0	0	0	0	0	0	0	0	0	0
15d08e9139c2bfefc40c7129b626bada	D_0__Bacteria;D_1__Firmicutes;D_2__Negativicutes;D_3__Selenomonadales;D_4__Veillonellaceae;D_5__Dialister	1	CTTCCGCAATGGACGAAAGTCTGACGGAGCAACGCCGCGTGAGTGATGACAGCCTTCGGGTTGTAAAGCTCTGTGATCGGGGACGAATGGCTGGTATGCTAATACCATATCAGAGTGACGGTACCCGAATAGCAAGCCACGGCTAACTACGTGCCAGCAGCCGCGGTAATACGTAGGTGGCAAGCGTTGTCCGGAATTATTGGGCGTAAAGCGCGCGCAGGCGGCTTCTTAAGTCCATCTTAAAAGTGCGGGGCTTAACCCCGTGATGGGATGGAAACTGGGAGGCTGGAGTATCGGAGAGGAAAGTGGAATTCCTAGTGTAGCGGTGAAATGCGTAGAGATTAGGAAGAACACCGGTGGCGAAGGCGACTTTCTGGACGACAACTGACGCTGAGGCGC…	0	0	0	0	0	0	0	0	0	0	0	0	0	0	0	0	0	0	0.000539674	0	0	0	0	0.000443924	0	0	0	0	0	0	0	0	0	0	0	0	0	0	0	0	0	0	0	0	0	0
15d5023f43fbfd4a1cbf976b42fad45d	D_0__Bacteria;D_1__Firmicutes;D_2__Clostridia;D_3__Clostridiales;D_4__Ruminococcaceae;D_5__Ruminiclostridium;D_6__uncultured bacterium	0.874951	ATTGGGCAATGGGCGCAAGCCTGACCCAGCAACGCCGCGTGAAGGAAGAAGGCTTTCGGGTTGTAAACTTCTTTTGTCAGGGAAGAGGAGAAGACTGTACCTGACGAATAAGCTCCGGCTAACTACGTGCCAGCAGCCGCGGTAATACGTAGGGAGCGAGCGTTGTCCGGATTTACTGGGTGTAAAGGGCGTGTAGGCGGGATTGCAAGTCAGATGTGAAATTCCGGGGCTCAACCTCGGACCTGCATTTGAAACTGTAGTTCTTGAGTACTGGAGAGGCAGGCGGAATTCCTAGTGTAGCGGTGAAATGCGTAGATATTAGGAGGAACACCAGTGGCGAAGGCGGCCTGCTGGACAGCAACTGACGCTGAGGCGCGAAAGCGTGGGGAGCAAACA	0	0	0	0	0	0	0	0	0	0	0	0	0	0	0	0	0	0	0	0	0	0	0	0	0	0	0	0	0	0	0	0	0	0	0.000113848	0	0	0	0	0	0	0	0	0	0	0
15e9687de83e4ae2ef78e01847c576c6	D_0__Bacteria;D_1__Bacteroidetes;D_2__Bacteroidia;D_3__Bacteroidales;D_4__Bacteroidetes vadinHA17;Ambiguous_taxa;Ambiguous_taxa	0.766513	ATTGGTCAATGGGCGGAAGCCTGAACCAGCCATCCCGCGTGCAGGAAGACAGCCCTATGGGTTGTAAACTGCTTTTCCAGTGGGCGAACCCCTCGTACGTGTACGGGATTGACGGTACACTGGGAATAAGCATCGGCTAACTCCGTGCCAGCAGCCGCGGTAATACGGAGGATGCGAGCGTTATCCGGATTTATTGGGTTTAAAGGGTGCGTAGGCGGATGAATAAGTCAGTGGTGAAAGGCTGCAGCTTAACTGTAGACTTGCCGTTGATACTGTTTATCTTGAGTGTGGTCAAGGCAGGCGGAATGTGTAATGTAGCGGTGAAATGCTTAGATATTACACAGAACACCGATTGCGAAGGCAGCTTGCTGGGCCATTACTGACGCTGATGCACGAAAG…	0	0	0	0	0	0	0	0	0	0	0	0	0	0	0	0.000220429	0	0	0	0	0	0	0	0	0	0	0	0	0	0	0	0	0	0	0	0	0	0	0	0	0	0	0	0	0	0
15f6c5d086c83b5b7cf57e1730563f05	D_0__Bacteria;D_1__Firmicutes;D_2__Clostridia;D_3__Clostridiales;D_4__Ruminococcaceae;D_5__Butyricicoccus	0.999998	ATTGCGCAATGGGGGAAACCCTGACGCAGCAACGCCGCGCGATTGAAGAAGGCCTTCGGGTTGTAAAGATCTTTAATCAGGGACGAAACAAATGACGGTACCTGAAGAATAAGATCCGGCTAACTACGTGCCAGCAGCCGCGGTAATACGTAGGGAGCAAGCGTTATCCGGATTTACTGGGTGTAAAGGGCGCGCAGGCGGGCCGGCAAGTTGGAAGTGAAATCTATGGGCTTAACCCATAAACTGCTTTCAAAACTGTTGGTCTTGAGTGATGGAGAGGCAGGCGGAATTCCGTGTGTAGCGGTGAAATGCGTAGATATACGGAGGAACACCAGTGGCGAAGGCGGCCTGCTGGACACTAACTGACGCTGAGGCGCGAAAGCGTGGGGAGCAAACA	0	0	0	0	0	0	0	0	0	0	0	0	0	0	0	0.000235125	0	0	0	0	0	0	0	0	0	0	0	0	0	0	0	0	0	0	0	0	0	0	0	0	0	0	0	0	0	0
15f8566420a271dce70987a7ce5ce36e	D_0__Bacteria;D_1__Bacteroidetes;D_2__Bacteroidia;D_3__Bacteroidales;D_4__Bacteroidaceae;D_5__Bacteroides	1	ATTGGTCAATGGACGCGAGTCTGAACCAGCCAAGTAGCGTGAAGGATGACTGCCCTATGGGTTGTAAACTTCTTTTATATGGGAATAAAGTGGTCCACGTGTGGATTTTTGTATGTACCATATGAATAAGGATCGGCTAACTCCGTGCCAGCAGCCGCGGTAATACGGAGGATCCGAGCGTTATCCGGATTTATTGGGTTTAAAGGGAGCGTAGGCGGATTGTTAAGTCAGTTGTGAAAGTTTGCGGCTCAACCGTAAAATTGCAGTTGATACTGGCAGTCTTGAGTGCAGTAGAGGTGGGCGGAATTCGTGGTGTAGCGGTGAAATGCTTAGATATCACGAAGAACTCCGATTGCGAAGGCAGCTCACTGGAGTGTAACTGACGCTGATGCTCGAAAG…	0	0	0	0	0	0	0	0	0	0	0	0	0	0	0	0	0	0	0	0	0	0	0	0	0	0	0	0	0	0	0	0.000128816	0	0.000880139	0.0185951	0	0	0	0	0	0	0	0	0	0	0
15fe984fcd718dbf5432a78438c29731	D_0__Bacteria;D_1__Spirochaetes;D_2__Spirochaetia;D_3__Brevinematales;D_4__Brevinemataceae;D_5__Brevinema;D_6__uncultured bacterium	0.999989	TTTCCGCAATGGGGGAAACCCTGACGGAGCGACACCGCGTGAAGGATGAAGGTCTTCGGATTGTAAACTTCTTTTATTTGGGAAGAATAAGGGTGAGAGGAAATGCTCATCTGATGACGGTACCAGATGAATAAGCCCCGGCTAATTACGTGCCAGCAGCCGCGGTAATACGTAAGGGGCGAGCGTTGCTCGGAATCACTGGGCGTAAAGGGCGTGTAGGCGGCGATGTAAGTCGAATGTAAAATACCGCAGCTCAACTGCGGACCTGCGTTCGAAACTGCGTTGCTTGAGTCTGGTGGAGGGTAATGGAATTCCCGGTGTAGCGGTGAAATGCGTAGATATCGGGAAGAACACCGAAGGCTAAAGCAGTTATCTATGCCAAGACTGACGCTGAGGCGC…	0	0	0	0	0	0	0	0	0	0	0	0	0	0	0	0	0	0	0	0	0	0	0	0	0	0	0	0	0	0	0	0	0	3.59241e-05	0	0	0	0	0	0	0	0	0	0	0	0
1619c2751b647e7da39c4cc908cb7c69	D_0__Bacteria;D_1__Firmicutes;D_2__Bacilli;D_3__Lactobacillales;D_4__Enterococcaceae;D_5__Vagococcus	0.999862	CTTCGGCAATGGACGAAAGTCTGACCGAGCAACGCCGCGTGAGTGAAGAAGGTTTTCGGATCGTAAAACTCTGTTGTTAGAGAAGAACAAGTGGGAGAGTAACTGTTCCCACCTTGACGGTATCTAACCAGAAAGCCACGGCTAACTACGTGCCAGCAGCCGCGGTAATACGTAGGTGGCAAGCGTTGTCCGGATTTATTGGGCGTAAAGCGAGCGCAGGCGGTTTCTTAAGTCTGATGTGAAAGCCCTCGGCTCAACCGAGGAAGGTCATTGGAAACTGGGAAACTTGAATGCAGAAGAGGAGAGTGGAATTCCATGTGTAGCGGTGAAATGCGTAGATATATGGAGGAACACCAGTGGCGAAGGCGACTCTCTGGTCTGTAATTGACGCTGAGGCTC…	0	0	0	0	0	0	0	0	0	0	0	0	0	0	0	0	0	0	0	0	0	0	0	0	0	0	0.00378219	0	0.00287589	0.00207239	0	0	0	0	0	0	0	0	0	0	0	0	0	0	0	0
16255d8a67c5369884733bf58f076009	D_0__Bacteria;D_1__Proteobacteria;D_2__Gammaproteobacteria;D_3__Cellvibrionales;D_4__Porticoccaceae;D_5__C1-B045;D_6__uncultured bacterium	0.983568	ATTGGACAATGGGCGAAAGCCTGATCCAGCCATGCCGCGTGTGTGAAGAAGGCTCTAGGGTTGTAAAGCACTTTCAGTGGGGAAGAAAGCTTGTTAGCTAATAACTGACGAGTGTGACATTACCCACAGAAGAAGCACCGGCTAACTCCGTGCCAGCAGCCGCGGTAATACGGAGGGTGCGAGCGTTAATCGGAATTACTGGGCGTAAAGCGCGCGTAGGCGGTCTGTTAAGTCAGCTGTGAAAGCCCCGGGCTCAACCTGGGAATTGCAGTTGATACTGGCAGACTAGAGTACAGTAGAGGTGAGTGGAATTTCCTGTGTAGCGGTGAAATGCGTAGATATAGGAAGGAACATCAGTGGCGAAGGCGACTCACTGGACTGATACTGACGCTGAGGTGC…	0	0	0	0	0	0	0	0	0	0	7.94639e-05	0	0	0	0	0	0	0	0	0	0	0	0	0	0	0	0	0	0	0	0	0	0	0	0	0	0	0	0	0	0	0	0	0	0	0
164cffa90890bf3343547ac38d4f439e	D_0__Bacteria;D_1__Proteobacteria;D_2__Alphaproteobacteria;D_3__Sphingomonadales;D_4__Sphingomonadaceae;D_5__Sphingomonas	0.886866	ATTGGACAATGGGCGAAAGCCTGATCCAGCAATGCCGCGTGAGTGATGAAGGCCTTAGGGTTGTAAAGCTCTTTTACCCGGGATGATAATGACAGTACCGGGAGAATAAGCTCCGGCTAACTCCGTGCCAGCAGCCGCGGTAATACGGAGGGAGCTAGCGTTGTTCGGAATTACTGGGCGTAAAGCGCACGTAGGCGGCTTTGTAAGTTAGAGGTGAAAGCCTGGAGCTCAACTCCAGAATTGCCTTTAAGACTGCATCGCTTGAATCCAGGAGAGGTGAGTGGAATTCCGAGTGTAGAGGTGAAATTCGTAGATATTCGGAAGAACACCAGTGGCGAAGGCGGCTCACTGGACTGGTATTGACGCTGAGGTGCGAAAGCGTGGGGAGCAAACG	0	0	0	0	0	0	0	0	0	0	0	0.000254818	0	0	0	0	0	0	0	0	0	0	0	0	0	0	0	0	0	0	0	0	0	0	0	0	0	0	0	0	0	0	0	0	0	0
165dd135942c91a190b016537d032e39	D_0__Bacteria;D_1__Proteobacteria;D_2__Gammaproteobacteria;D_3__Alteromonadales;D_4__Shewanellaceae;D_5__Shewanella	0.999989	ATTGCACAATGGGCGAAAGCCTGATGCAGCCATGCCGCGTGTGTGAAGAAGGCCTTCGGGTTGTAAAGCACTTTCAGCGAGGAGGAAAGGTTATTGGCTAATATCCAATAGCTGTGACGTTACTCGCAGAAGAAGCACCGGCTAACTTCGTGCCAGCAGCCGCGGTAATACGAGGGGTGCAAGCGTTAATCGGAATTACTGGGCGTAAAGCGTACGCAGGCGGTTTGTTAAGCGAGATGTGAAAGCCCCGGGCTCAACCTGGGAACTGCATTTCGAACTGGCAAACTAGAGTCTTGTAGAGGGGGGTAGAATTTCAGGTGTAGCGGTGAAATGCGTAGAGATCTGAAGGAATACCGGTGGCGAAGGCGGCCCCCTGGACAAAGACTGACGCTCAGGTAC…	0	0	0	0	0	0	0	0	0	0	0	0	0	0	0	0	0	0	0	0	0	0	0	0	0	0	0	0	0	0	0	0	0	0	0	0	0	0	0	0	0	0	0	0	0	0
1673a69eb18020e27609c3e824586a36	D_0__Bacteria;D_1__Proteobacteria;D_2__Gammaproteobacteria;D_3__Vibrionales;D_4__Vibrionaceae;D_5__Vibrio;D_6__Vibrio mediterranei	0.948401	ATTGCACAATGGGCGCAAGCCTGATGCAGCCATGCCGCGTGTGTGAAGAAGGCCTTCGGGTTGTAAAGCACTTTCAGCAGTGAGGAAGGCGGGTACGTTAATAGCGTGCTCGTTTGACGTTAGCTGCAGAAGAAGCACCGGCTAACTCCGTGCCAGCAGCCGCGGTAATACGGAGGGTGCGAGCGTTAATCGGAATTACTGGGCGTAAAGCGCATGCAGGTGGTTCGTTAAGTCAGATGTGAAAGCCCGGGGCTCAACCTCGGAACTGCATTTGAAACTGGCGGACTAGAGTACTGTAGAGGGGGGTAGAATTTCAGGTGTAGCGGTGAAATGCGTAGAGATCTGAAGGAATACCGGTGGCGAAGGCGGCCCCCTGGACAGATACTGACACTCAGATGC…	0	0	0	0	0	0	0	0	0	0	0	0	0	0	0.000147824	0	0	0	0.000228953	0.000388013	0	0.00239954	0.000848513	0.000665886	0.00252071	0.000101848	0.000100058	0.00256794	4.18819e-05	0	0.000756693	0	0	0	0	0	0	0	0	0	0.00132848	0	0.000731426	0.000742883	0.000802112	0
167eb556a58344f9c6fe534b9f87fef7	D_0__Bacteria;D_1__Bacteroidetes;D_2__Bacteroidia;D_3__Sphingobacteriales;D_4__Sphingobacteriaceae;D_5__Sphingobacterium	1	ATTGGTCAATGGAGGGAACTCTGAACCAGCCATGCCGCGTGCAGGAAGACTGCCCTATGGGTTGTAAACTGCTTTTGTCCAGGAATAAACACCTCTACGTGTAGGGGCTTGAATGTACTGGAAGAATAAGGATCGGCTAACTCCGTGCCAGCAGCCGCGGTAATACGGAGGATCCGAGCGTTATCCGGATTTATTGGGTTTAAAGGGTGCGTAGGCGGCCTATTAAGTCAGGGGTGAAATACGGTGGCTCAACCATCGCAGTGCCTTTGATACTGATGGGCTTGAATCCATTTGAAGTGGGCGGAATAAGACAAGTAGCGGTGAAATGCATAGATATGTCTTAGAACTCCGATTGCGAAGGCAGCTCACTAAGCTGGTATTGACGCTGATGCACGAAAG…	0	0	0	0	0	0	0	0	0	0	0	0	0	0	0	0	0	0	0	0	0	0	0	0	0	0	0	0	0	0	0	0	0	0	0	0	0	0	3.0003e-05	0	0	0	0	0	0	0
16839edb6e1167f89ff801f7ce04d847	D_0__Bacteria;D_1__Proteobacteria;D_2__Gammaproteobacteria;D_3__Enterobacteriales;D_4__Enterobacteriaceae	1	ATTGCACAATGGGCGCAAGCCTGATGCAGCCATGCCGCGTGTATGAAGAAGGCCTTCGGGTTGTAAAGTACTTTCAGCGGGGAGGAAGGTGTTGAGGTTAATAACCTCAGCAATTGACGTTACCCGCAGAAGAAGCACCGGCTAACTCCGTGCCAGCAGCCGCGGTAATACGGAGGGTGCAAGCGTTAATCGGAATTACTGGGCGTAAAGCGCACGCAGGCGGTTTGTTAAGTCAGATGTGAAATCCCCGGGCTCAACCTGGGAACTGCATTTGAAACTGGCAAGCTTGAGTCTTGTAGAGGGGGGTAGAATTCCAGGTGTAGCGGTGAAATGCGTAGAGATCTGGAGGAATACCGGTGGCGAAGGCGGCCCCCTGGACAAAGACTGACGCTCAGGTGC…	0	0	0	0	0	0	0	0	0	0	0	0	0	0	0	0	0	0	0	0	0	0	0	0	0	0	0	0	0	0	0	0	0	0	0	0	0	0	0.000240024	0	0	0	0	0	0	0
16b40512f28f8dd95d97932d0ab8fb6a	D_0__Bacteria;D_1__Firmicutes;D_2__Bacilli;D_3__Lactobacillales	0.999971	CTTCCGCAATGGACGAAAGTCTGACGGAGCAACGCCGCGTGAGTGAAGAAGGTTTTCGGATCGTAAAACTCTGTTGTCAGAGAAGAACAAGTTGGAGAGTAACTGCTCCAGCCTTGACGGTATCTGACCAGAAAGCCACGGCTAACTACGTGCCAGCAGCCGCGGTAATACGTAGGTGGCAAGCGTTGTCCGGATTTATTGGGCGTAAAGCGAGCGCAGGCGGTTTCTTAAGTCTGATGTGAAAGCCCCCGGCTCAACCGGGGAGGGTCATTGGAAACTGGGAGACTTGAGTGCAGAAGAGGAGAGTGGAATTCCATGTGTAGCGGTGAAATGCGTAGATATATGGAGGAACACCAGTGGCGAAGGCGGCTCTCTGGTCTGTAACTGACGCTGAGGCTC…	0	0	0	0	0	0	0	0	0	0	0	0	0	0	0	0	0	0	0	0	0	0	0	0	0	0	0	0	0	0	0	0	0	0	0	0	0	6.31313e-05	0	0	0	0	0	0	0	0
16ce66025d926422070c7647339dfd55	D_0__Bacteria;D_1__Proteobacteria;D_2__Gammaproteobacteria;D_3__Alteromonadales;D_4__Shewanellaceae;D_5__Ferrimonas;Ambiguous_taxa	0.851601	ATTGCACAATGGGCGCAAGCCTGATGCAGCCATGCCGCGTGTATGAAGAAGGCCTTCGGGTTGTAAAGTACTTTCAGCGAGGAGGAAAGGTTAGTAGTTAATACCTGCTAGCTGTGACGTTACTCGCAGAAGAAGCACCGGCTAACTCCGTGCCAGCAGCCGCGGTAATACGGAGGGTGCGAGCGTTAATCGGAATTACTGGGCGTAAAGCGCATGCAGGCGGTTGATTAAGCGAGATGTGAAAGCCCCGGGCTTAACCTGGGAACTGCATTTCGAACTGGTCAACTAGAGTCTTGTAGAGGGAGGTAGAATTTCAGGTGTAGCGGTGAAATGCGTAGAGATCTGAAGGAATACCAGTGGCGAAGGCGGCCTCCTGGACAAAGACTGACGCTCAGATGC…	0	0	0	0	0	0	0	0	0	0	0	0	0	0	0	0	0	0	0	0	0	0.000210948	0	0	0	0	0	0	0	0	0	0	0	0	0	0	0	0	0	0	0	0	0	0	0	0.000304835
16d6c0bdde2476af0b15774e23c1b867	D_0__Bacteria;D_1__Actinobacteria;D_2__Acidimicrobiia;D_3__Microtrichales;D_4__Microtrichaceae;D_5__Sva0996 marine group;D_6__uncultured bacterium	0.789863	CTTGCGCAATGGGCGAAAGCCTGACGCAGCTACGCCGCGTGAGGGATGAAGGCTCTCGGGTTGTAAACCTCTTTCAGCAGGGACGAAAATGACGGTACCTGCAGAAGAAGCTCCGGCCAACTACGTGCCAGCAGCCGCGGTAACACGTAGGGAGCAAGCGTTGTCCGGATTTATTGGGCGTAAAGAGCTCGTAGGCTGTTCCGTAAGTCAGGTGTGAAAGTCCAAGGCTCAACCTTGGAACGCCACTTGATACTGCGGTGACTAGAGTCCGGTAGAGGAGTGTGGAATTTCTGGTGTAGCGGTGAAATGCGCAGATATCAGAAGGAACACCGACAGCGAAGGCAGCACTCTGGGCCGGTACTGACGCTGAGGAGCGAAAGCATGGGGAGCAAACA	0	0	0	0	0.00035338	0	0	0	0	0	0	0	0	0	0	0	0	0	0	0	0	0	0	0	0	0	0	0	0	0	0	0	0	0	0	0	0	0	0	0	0	0	0	0	0	0
16db1f9558ef73f78ce045290981332c	D_0__Bacteria;D_1__Cyanobacteria;D_2__Melainabacteria;D_3__Gastranaerophilales;D_4__uncultured bacterium;D_5__uncultured bacterium;D_6__uncultured bacterium	0.888732	TTTGCGCAATGGGCGAAAGCCTGACGCAGCAACGCCGCGTGAACGAGACGCCCTTCGGGGTGTAAAGTTCTGTCAGTAGGGACGAAAAATGACGGTACCTACAGAGGAAGCACCGGCTAACTCCGTGCCAGCAGCCGCGGTAATACGGAGGGTGCAAGCGTTGTCCGGAATCATTGGGCGTAAAGAGTTCGTAGGCGGCATGTAAAGTCAGGTGTTAAAGGCGCAGGCTCAACCTGTGTATGGCACTTGATACTTGCAAGCTGGAATGCGGTAGAGGTAAAGGGAATTCCTGGTGTAGCGGTGAAATGCTTAGATATCAGGAGGAACATCGGTGGCGTAAGCGCTTTACTGGGCCGTAATTGACGCTGAGGAACGAAAGCCAGGGTAGCAAATG	0	0	0	0	0	0	0	0	0	0	0	0	0	0	0	0	0	0	0	0	0	0	0	0	0	0	0	0	0	0	0	0	0	0	0.000132822	0	0	0	0	0	0	0	0	0	0	0
16e80143a3dfa4be145eac8097502e1d	D_0__Bacteria;D_1__Spirochaetes;D_2__Spirochaetia;D_3__Spirochaetales;D_4__Spirochaetaceae;D_5__uncultured;D_6__uncultured Spirochaetes bacterium	0.998256	ACGTAAGGGGCGAGCGTTGTTCGGAATTATTGGGCGTAAAGAGCACGTAGGCGGATTAACAGGCAATATGATAAAGGTCATAGCTCAACTGTGGTTCATTGTGTTGAACCGTTAATCTAGAGTTATAGAGAGGAAACTGGAACTCCTGGTGTAAGGGTAATATCTGTAGATATCAGGAAGAATATCAGAGGCGAAGGCGAGTTTCTGGCTAATAACTGACGCTGAGGTGCGAAAGCGTGGGGAGCAAACA	0	0	0	0	0	0	0	0	0	0.000112897	0	0	0	0	0	0	0	0	0	0	0	0	0	0	0	0	0	0	0	0	0	0	0	0	0	0	0	0	0	0	0	0	0	0	0	0
16f23061bdfa4b031cefbcee3327814a	D_0__Bacteria;D_1__Bacteroidetes;D_2__Bacteroidia;D_3__Bacteroidales;D_4__Muribaculaceae;D_5__uncultured bacterium;D_6__uncultured bacterium	0.973324	ATTGGTCAATGGCCGCAGGGCTGAACCAGCCAAGTCGCGTGAGGGAAGACGGCCCTACGGGTTGTAAACCTCTTTTGCCGGGGAGTAAAGTGCCGGACGCGTCCGGTATTGCGAGTACCCGGAGAAAAAGCATCGGCTAACTCCGTGCCAGCAGCCGCGGTAATACGGAGGATGCGAGCGTTATCCGGATTTATTGGGTTTAAAGGGTGCGCAGGCGGTTAATCAAGTCAGTGGTCAAATGTCCATGCTCAACGTGGTCATGCCATTGAAACTGGTTTGACTCGAGTGTGGCAGACGATGGCGGAATGTGTGGTGTAGCGGTGAAATGCATAGATATCACGCAGAACTCCGATTGCGAAGGCAGCTGTCGATGTCGCGACTGACGCTCATGCACGAAAG…	0	0	0	0	0	0	0	0	0	0	0	0	0	0	0	0.000176344	0	0	0	0	0	0	0	0	0	0	0	0	0	0	0	0	0	0	0	0	0	0	0	0	0	0	0	0	0	0
1701cf4c86af7cf5a35c462c83f10b63	D_0__Bacteria;D_1__Firmicutes;D_2__Clostridia;D_3__Clostridiales;D_4__Ruminococcaceae;D_5__Ruminococcus 1;D_6__human gut metagenome	0.955177	ACGTAGGGAGCGAGCGTTGTCCGGAATTACTGGGTGTAAAGGGAGCGTAGGCGGGATGGCAAGTCAGATGTGAAAACTATGGGCTCAACCCATAGACTGCATTTGAAACTGTTGTTCTTGAGTGAGGTAGAGGTAAGCGGAATTCCTGGTGTAGCGGTGAAATGCGTAGAGATCAGGAGGAACATCGGTGGCGAAGGCGGCTTACTGGGCCTTTACTGACGCTGAGGCTCGAAAGCGTGGGGAGCAAACA	0	0	0	0	0	0	0	0	0	0	0	0	0	0	0	2.93906e-05	0	0	0	0	0	0	0	0	0	0	0	0	0	0	0	0	0	0	0	0	0	0	0	0	0	0	0	0	0	0
1702ad1b2d87f91669529a5eb5dbda6f	D_0__Bacteria;D_1__Proteobacteria;D_2__Alphaproteobacteria;D_3__Rhizobiales;D_4__Xanthobacteraceae;D_5__Ancylobacter;Ambiguous_taxa	0.919203	ATTGGACAATGGGCGCAAGCCTGATCCAGCCATGCCGCGTGAGTGATGAAGGCCTTAGGGTTGTAAAGCTCTTTCGCCGACGAAGATAATGACGGTAGTCGGAGAAGAAGCCCCGGCTAACTTCGTGCCAGCAGCCGCGGTAATACGAAGGGGGCTAGCGTTGTTCGGAATCACTGGGCGTAAAGCGCACGTAGGCGGACATTTAAGTCAGGGGTGAAAGCCTGGAGCTCAACTCCAGAACTGCCCTTGATACTGGGTGTCTCGAGTCCGGAAGAGGTAAGTGGAACTGCGAGTGTAGAGGTGAAATTCGTAGATATTCGCAAGAACACCAGTGGCGAAGGCGGCTTACTGGTCCGGTACTGACGCTGAGGTGCGAAAGCGTGGGGAGCAAACA	0	0	0	0	0	0	0	0	0	0	0	0	0	0	0.000857379	0	0	0	0	0	0	0	0	0	0	0	0	0	0	0	0	0	0	0	0	0	0	0	0	0	0	0	0	0	0	0
1708c220aa1fcbadab66b3522a912019	D_0__Bacteria;D_1__Actinobacteria;D_2__Acidimicrobiia;D_3__Actinomarinales;D_4__uncultured;Ambiguous_taxa;Ambiguous_taxa	0.769294	ATTGCACAATGGGCGAAAGCCTGATGCAGCGACACCGCGTGCGGGATGAAGGCCTTCGGGTTGTAAACCGCTTTCAGGAGGGAAGAAATTGACGGTACCTCCAGAAGAAGGCCCGGCCAACTACGTGCCAGCAGCCGCGGTAATACGTAGGGGCCAAACGTTGTCCGGATTTATTGGGCGTAAAGGGCTCGTAGGCGGTTCAACAAGTCGGTCGTGAAAGCCCGGGGCTCAACCCCGGGACGCCGGTCGAAACTGTTGTGACTTGAGTTCGGTAGAGGTGAGTGGAATTCCCGGTGTAGCGGTGGAATGCGCAGATATCGGGAGGAACACCATTAGCGAAGGCGGCTCACTGGGCCGATACTGACGCTGAGGAGCGAAAGCGTGGGGAGCAAACA	0	0	0	0	0.00035338	0	0	0	0	0	0	0	0	0	0	0	0	0	0	0	0	0	0	0	0	0	0	0	0	0	0	0	0	0	0	0	0	0	0	0	0	0	0	0	0	0
1713575b0a746424a4bd0f951cf762fb	D_0__Bacteria;D_1__Proteobacteria;D_2__Alphaproteobacteria;D_3__Rickettsiales;D_4__Midichloriaceae;D_5__Candidatus Jidaibacter;D_6__uncultured bacterium	0.961891	TTTGGACAATGGGCGAAAGCCTGATCCAGCGACGTCGCGTGAGTGATGAAGGCCTTCGGGTCGTAAAACTCTTTCAGTGGGGAAGATAATGACGGTACCCACAGAAGAAGCTCCGGCTAACTTCGTGCCAGCAGCCGCGGTAATACGAAGGGAGCTAGCGTTACTCGGAATTATTGGGCGTAGAGCGTGCGCAGGCGGTTTAATAAGTTGGAAGTGAAAGCCCGGGGCTTAACCCCGGAATTGCTTTCAAAACTGTTAAACTTGAGTACTGGAGAAGATAGTGGAATTCCTAGTGTAGAGGTGAAATTCGTAGATATTAGGAGGAACATCAGAAGCGAAGGCGACTATCTGGTCAGATACTGACGCTGTTGCACGAAGGCGTGGGGAGCAAACA	0	0	0	0	0	0	0	0	0	0	0	0	0	0	0	0	0	0	0	0	0	0	0	0	0	0	6.00348e-05	0	0	0	0	0	0	0	0	0	0	0	0	0	0	0	0	0	0	0
17214e63530001508ea54505fed28d8c	D_0__Bacteria;D_1__Proteobacteria;D_2__Gammaproteobacteria;D_3__Betaproteobacteriales;D_4__Burkholderiaceae;D_5__Acidovorax	0.765619	TTTGGACAATGGGCGAAAGCCTGATCCAGCAATGCCGCGTGCAGGATGAAGGCCCTCGGGTTGTAAACTGCTTTTGTACGGAACGAAAAGACTTCTTCTAATACAGGAGGTCCATGACGGTACCGTAAGAATAAGCACCGGCTAACTACGTGCCAGCAGCCGCGGTAATACGTAGGGTGCGAGCGTTAATCGGAATTACTGGGCGTAAAGCGTGCGCAGGCGGTTATATAAGACAGATGTGAAATCCCCGGGCTCAACCTGGGAACTGCATTTGTGACTGTATAGCTAGAGTACGGTAGAGGGGGATGGAATTCCGCGTGTAGCAGTGAAATGCGTAGATATGCGGAGGAACACCGATGGCGAAGGCAATCCCCTGGACCTGTACTGACGCTCATGCAC…	0	0	0	0	0	0.000192933	0	0	0	0	0	0	0	0	0	0	0	0	0	0	0	0	0	0	0	0	0	0	0	0	0	0	0	0	0	0	0	0	0	0	0	0	0	0	0	0
1722129dce07ca5c4b7325eca4a3b661	D_0__Bacteria;D_1__Proteobacteria;D_2__Gammaproteobacteria;D_3__Vibrionales;D_4__Vibrionaceae;D_5__Vibrio	0.95964	ATTGCACAATGGGCGCAAGCCTGATGCAGCCATGCCGCGTGTGTGAAGAAGGCCTTCGGGTTGTAAAGCACTTTCAGTCGTGAGGAAGGTAGTGTAGTTAATAGCTGCATTACTTGACGTTAGCGACAGAAGAAGCACCGGCTAACTCCGTGCCAGCAGCCGCGGTAATACGGAGGGTGCGAGCGTTAATCGGAATTACTGGGCGTAAAGCGCATGCAGGTGGTTTGTTAAGTCAGATGTGAAAGCCCGGGGCTCAACCTCGGAATAGCATTTGAAACTGGCAGACTAGAGTACTGTAGAGGGGGGTAGAATTTCAGGTGTAGCGGTGAAATGCGTAGAGATCTGAAGGAATACCGGTGGCGAAGGCGGCCCCCTGGACAGATACTGACACTCAGATGC…	0	0	0	0	0	0	0	0	0	0	0	0	0	0	0	0	0	0	0	0	0	0	0	0	0	0	0	0	0	0	0	0	0	0	0	0	0	0	0	0	0	0	0	0.0019368	0.00384345	0
172247e3350d95d5b061d39bd6dccba3	D_0__Bacteria;D_1__Proteobacteria;D_2__Gammaproteobacteria;D_3__Vibrionales;D_4__Vibrionaceae;D_5__Vibrio	0.999456	ATTGCACAATGGGCGCAAGCCTGATGCAGCCATGCCGCGTGTATGAAGAAGGCCTTCGGGTTGTAAAGTACTTTCAGTAGGGAGGAAGGTGGTTAAGTTAATACCTTAATCATTTGACGTTACCTACAGAAGAAGCACCGGCTAACTCCGTGCCAGCAGCCGCGGTAATACGGAGGGTGCAAGCGTTAATCGGAATTACTGGGCGTAAAGCGCATGCAGGTGGTTTGTTAAGTCAGATGTGAAAGCCCGGGGCTCAACCTCGGAATAGCATTTGAAACTGGCAAGCTAGAGTACTGTAGAGGGGGGTAGAATTTCAGGTGTAGCGGTGAAATGCGTAGAGATCTGAAGGAATACCGGTGGCGAAGGCGGCCCCCTGGACAGATACTGACACTCAGATGC…	0	0	0	0	0	0	0	0	0	0	0	0	0	0	0	0	0	0	0	0	0	0	0	0	0	0	0	0.000116725	0	0	0	0	0	0	0	0	0	0	0	0	0	0	0	0	0	0
1726cf47499ccac77fa04c0ce009fcda	D_0__Bacteria;D_1__Bacteroidetes;D_2__Bacteroidia;D_3__Bacteroidales;D_4__Bacteroidaceae;D_5__Bacteroides	1	ATTGGTCAATGGGCGAGAGCCTGAACCAGCCAAGTAGCGTGAAGGATGACTGCCCTATGGGTTGTAAACTTCTTTTATAAAGGAATAAAGTCGGGTATGCATACCCGTTTGCATGTACTTTATGAATAAGGATCGGCTAACTCCGTGCCAGCAGCCGCGGTAATACGGAGGATCCGAGCGTTATCCGGATTTATTGGGTTTAAAGGGAGCGTAGATGGATGTTTAAGTCAGTTGTGAAAGTTTGCGGCTCAACCGTAAAATTGCAGTTGATACTGGATATCTTGAGTGCAGTTGAGGCAGGCGGAATTCGTGGTGTAGCGGTGAAATGCTTAGATATCACGAAGAACTCCGATTGCGAAGGCAGCCTGCTAAGCTGCAACTGACATTGAGGCTCGAAAG…	0	0	0	0	0	0	0	0	0	0	0	0	0	0	0.00107912	0.000984585	0	0	0	0	0	0	0	0	0	0	0	0	0	0	0	0.001601	0.00845824	0	0	0	0	0	0	0	0	0	0	0	0	0
17280bb92ccada4fc9f5160733a1c3f8	D_0__Bacteria;D_1__Bacteroidetes;D_2__Bacteroidia;D_3__Flavobacteriales;D_4__Flavobacteriaceae;D_5__Lutibacter;D_6__Lutibacter aestuarii	0.848019	ATTGGACAATGGAGGCAACTCTGATCCAGCCATGCCGCGTGCAGGAAGACGGCCCTATGGGTTGTAAACTGCTTTTATACGGGAAGAAACCCAACTACGTGTAGTTGGCTGACGGTACCGTAAGAATAAGCACCGGCTAACTCCGTGCCAGCAGCCGCGGTAATACGGAGGGTGCAAGCGTTATCCGGAATCATTGGGTTTAAAGGGTCCGTAGGCGGGCTAATAAGTCAGGGGTGAAATCCAACAGCTTAACTGTTGAACTGCCTTTGATACTGTTAGTCTTGAGTTATATGGAAGTAGATAGAATGTGTAGTGTAGCGGTGAAATGCTTAGAGATTACACAGAATACCGATTGCGAAGGCAGTCTACTACGTATATACTGACGCTCATGGACGAAAG…	0	0	0	0	0	0	0	0	0	0	0	0	0.000167185	0	0	0	0	0	0	0	0	0	0	0	0	0	0	0	0	0	0	0	0	0	0	0	0	0	0	0	0	0	0	0	0	0
172e67a167a96d871eb67a910139dc82	D_0__Bacteria;D_1__Proteobacteria;D_2__Alphaproteobacteria;D_3__Parvibaculales;D_4__PS1 clade;D_5__uncultured bacterium;D_6__uncultured bacterium	0.88842	ATTGCACAATGGGCGCAAGCCTGATGCAGCCATGCCGCGTGAGTGAAGAAGGCCTTAGGGTTGTAAAACTCTTTCACCGGTGAAGATAATGACGGTAGCCGGTAAAGAAGCCCCGGCTAACTCCGTGCCAGCAGCCGCGGTAATACGGAGGGGGCTAGCGTTGTTCGGAATTACTGGGCGTAAAGCGCGCGTAGGCGGATTGGTCAGTTGGGGGTGAAATCCCGAGGCTTAACCTCGGAACTGCCCTCAATACTGCCAGTCTAGAGTTCGGAAGAGGTAAGTGGAATTCCTAGTGTAGAGGTGAAATTCGTAGATATTAGGAAGAACACCAGTGGCGAAGGCGGCTTACTGGTCCGATACTGACGCTGAGGTGCGAAAGCGTGGGGAGCAAACA	0	0	0	0	0	0	0	0	0	0	0	0	0	0	0	0	0	0	0	0	0	0	0	0	0	0	0	0	0	0	0	0	0	0	0	0	0	0	0	0	0	0	0	0.000212252	0	0
173e37f339cbfb87eb185c69d256df09	D_0__Bacteria;D_1__Proteobacteria;D_2__Gammaproteobacteria;D_3__Vibrionales;D_4__Vibrionaceae;D_5__Photobacterium	0.999966	ATTGCACAATGGGGGAAACCCTGATGCAGCCATGCCGCGTGTATGAAGAAGGCCTTCGGGTTGTAAAGTACTTTCAGCAGTGAGGAAGGTGATAGTGTTAATAGCGCTATCATTTGACGTTAGCTGCAGAAGAAGCACCGGCTAACTCCGTGCCAGCAGCCGCGGTAATACGGAGGGTGCGAGCGTTAATCGGAATTACTGGGCGTAAAGCGCATGCAGGCGGTCTGTTAAGCAAGATGTGAAAGCCCGGGGCTCAACCTCGGAACAGCATTTTGAACTGGCAGACTAGAGTCTTGTAGAGGGGGGTAGAATTTCAGGTGTAGCGGTGAAATGCGTAGAGATCTGAAGGAATACCGGTGGCGAAGGCGGCCCCCTGGACAAAGACTGACGCTCAGATGC…	0	0	0	0	0	0	0	0	0	0	0	0	0	0	0	0	0	0	0	0	0	0.000131843	0	0	0	0	0	0	0	0	0	0	0	0	0	0	0	0	0	0	0	0	0	0	0	0
174afe6faa0e2429de350306a1375683	D_0__Bacteria;D_1__Firmicutes;D_2__Clostridia;D_3__Clostridiales;D_4__Lachnospiraceae;D_5__Vallitalea;D_6__uncultured bacterium	0.955922	ATTGCACAATGGGGGAAACCCTGATGCAGCGACGCCGCGTGAAGGAAGAAGGTTTTCGGATCGTAAACTTCTATCAGCAGGGAAGATAGTGACAGTACCTGACTAAGAAGCCCCGGCTAACTACGTGCCAGCAGCCGCGGTAATACGTAGGGGGCAAGCGTTATCCGGATTTACTGGGTGTAAAGGGTGCGTAGGCGGCGAAGTAAGTCAGATGTGAAAGCCCGAGGCTCAACCTCGGGACTGCATTTGAAACTGCTTTGCTAGAGTGCAGGAGAGGAAAGTGGAATTCCTAGTGTAGCGGTGAAATGCGTAGATATTAGGAGGAACACCAGTGGCGAAGGCGACTTTCTGGACTGTAACTGACGCTGAGGCACGAAAGCGTGGGGAGCGAACA	0	0	0	0	0	0	0	0	0	0	0	0	0	0	0	0	0	0	0	0	0	0	0	0	0	0	0	0	0	0	0	0	0	0.000125734	0.000170772	0	0	0	0	0	0	0	0	0	0	0
17522ae4463d3acb63f572a1a4c19e17	D_0__Bacteria;D_1__Proteobacteria;D_2__Alphaproteobacteria;D_3__uncultured	0.994781	ATTGGACAATGGGGGCAACCCTGATCCAGCAATGCCGCGTGGGTGATGAAGGCCTTCGGGTTGTAAAGCCCTTTCGACGGGGAAGATGATGACGGTACCCGTAGAAGAAGCCCCGGCTAACTCCGTGCCAGCAGCCGCGGTAATACGGAGGGGGCTAGCGTTGTCCGGAATTACTGGGCGTAAAGGGCGCGTAGGCGGCTTTTCAAGTCAGGCGTGAAAGCCCCGGGCTCAACCTGGGAACTGCGCTTGAGACTGTTGGGCTTGAGACCGGGAGAGGTGAGTGGAATTCCCAGTGTAGAGGTGAAATTCGTAGATATTGGGAAGAACACCAGTGGCGAAGGCGGCTCACTGGCCCGGTTCTGACGCTGATGCGCGAAAGCGTGGGGAGCAAACA	0	0	0	0	0	0	0	0	4.75093e-05	0	0	0	0	0	0	0	0	0	0	0	0	0	0	0	0	0	0	0	0	0	0	0	0	0	0	0	0	0	0	0	0	0	0	0	0	0
1752dc7762a3804793c2d4f1c8291b9d	D_0__Bacteria;D_1__Bacteroidetes;D_2__Bacteroidia;D_3__Flavobacteriales;D_4__Flavobacteriaceae;D_5__Flavobacterium	0.999989	ATTGGGCAATGGAGGCAACTCTGACCCAGCCATGCCGCGTGCAGGAAGACGGCCCTATGGGTTGTAAACTGCTTTTGTACGGGAAGAAACCCTCCTACGTGTAGGAGCTTGACGGTACCGTAAGAATAAGGATCGGCTAACTCCGTGCCAGCAGCCGCGGTAATACGGAGGATCCAAGCGTTATCCGGAATCATTGGGTTTAAAGGGTCCGTAGGCGGCCTTATAAGTCAGTGGTGAAATCTCCTAGCTCAACTAGGAAACTGCCATTGATACTGTAGGGCTTGAATTCTTATGAAGTAACTAGAATATGTAGTGTAGCGGTGAAATGCTTAGATATTACATGGAATACCAATTGCGAAGGCAGGTTACTAATAAGACATTGACGCTGATGGACGAAAG…	0	0	0	0	0	0	0	0	0	3.76322e-05	0	0	0	0	0	0	0	0	0	0	0	0	0	0	0	0	0	0	0	0	0	0	0	0	0	0	0	0	0	0	0	0	0	0	0	0
1753e6fff9ebb6ce84631646f85df445	D_0__Bacteria;D_1__Bacteroidetes;D_2__Chlorobia;D_3__Chlorobiales;D_4__Chlorobiaceae;D_5__Prosthecochloris	0.999994	ATTGCGCAATGGGCGAAAGCCTGACGCAGCAACGCCGCGTGGATGATGAAGTCCTTCGGGATGTAAAGTCCTTTTGCAGAGGAAGAATAGCCCGTTTTGCGGGTGTGACGGTACTCTGCGAATAAGCCACGGCTAACTCTGTGCCAGCAGCCGCGGTGATACAGGGGTGGCAAGCGTTGTCCGGATTTACTGGGTGTAAAGGGTGCGCAGGCGGAATAGCAAGTCGGGGGTTAAATCCATGTGCTTAACACATGCATGGCTTCCGATACTGTTATTCTAGAGTGTCGAAGAGGAAGATGGAATTTCCGGTGTAACGGTGGAATGTGTAGATATCGGAAAGAACACCAGTGGCGAAGGCAGTCTTCTGGTCGACAACTGACGCTCAGGCACGAAAGCGTG…	0.000183515	0	0	0	0	0.000165371	0	0.00113534	0	0	0	0.000382226	0	0.00160687	0.000975639	0	0	0	0	0	0	0	0	0	0	0	0	0	0	0	0	0	0	0	0	5.92956e-05	0.000104493	0	0	0	0	0	0	0	0	0
175e6760829a7bc67876c358176af9c9	D_0__Bacteria;D_1__Proteobacteria;D_2__Gammaproteobacteria;D_3__Betaproteobacteriales;D_4__Burkholderiaceae	0.819365	TTTGGACAATGGGGGCAACCCTGATCCAGCCATGCCGCGTGAGTGAAGAAGGCCTTCGGGTTGTAAAGCTCTTTCAGGTGGAAAGAAATCACTATCCCGAATACGGATGGTGGATGACGGTACCATCAGAAGAAGCACCGGCTAACTACGTGCCAGCAGCCGCGGTAATACGTAGGGTGCGAGCGTTAATCGGAATTACTGGGCGTAAAGCGTGCGCAGGCGGTTATGTAAGACAGATGTGAAATCCCCGGGCTCAACCTGGGAACTGCATTTGTGACTGCATGGCTAGAGTACGGTAGAGGGGGATGGAATTCCGCGTGTAGCAGTGAAATGCGTAGATATGCGGAGGAACACCGATGGCGAAGGCAATCCCCTGGACCTGTACTGACGCTCATGCAC…	0	0	0	0	0	0	0	0	0	0	0	0	0	0	0	0	0	0	0	0	0	0	0	0	0	0	0	0	0	0	0	0	0	0	0	0	0	0	0	0	0	0	0	0	0	0
1761a2542ba7b51c5aab3884f79fee33	D_0__Bacteria;D_1__Fusobacteria;D_2__Fusobacteriia;D_3__Fusobacteriales;D_4__Fusobacteriaceae;D_5__Fusobacterium	1	ATTGGACAATGGACCAAAAGTCTGATCCAGCAATTCTGTGTGCACGATGACGTTTTTCGGAATGTAAAGTGCTTTCAGTTGGGAAGAAAAAAATGACGGTACCAACAGAAGAAGTGACGGCTAAATACGTGCCAGCAGCCGCGGTAATACGTATGTCACAAGCGTTATCCGGATTTATTGGGCGTAAAGCGCGTCTAGGTGGTTATGTAAGTCTGATGTGAAAATGCAGGGCTCAACTCTGTATTGCGTTGGAAACTGCATGACTAGAGTACTGGAGAGGTAAGCGGAACTACAAGTGTAGAGGTGAAATTCGTAGATATTTGTAGGAATGCCGATGGGGAAGCCAGCTTACTGGACAGATACTGACGCTAAAGCGCGAAAGCGTGGGTAGCAAACA	0	0	0	0	0	0	0	0	0	0	0	0	0	0	0	0	0	0	0	0	0	0	0	0	0	0	0	0	0	0	0	0	0	0	0.00220105	0	0	0	0	0	0	0	0	0	0	0
176577dda05afa40849c8ac8431a674e	D_0__Bacteria;D_1__Epsilonbacteraeota;D_2__Campylobacteria;D_3__Campylobacterales;D_4__Arcobacteraceae;D_5__Arcobacter;D_6__uncultured Arcobacter sp.	0.820935	ATTGCACAATGGGGGAAACCCTGATGCAGCAACGCCGCGTGGAGGATGACACATTTCGGTGCGTAAACTCCTTTTATATAGGAAGATAATGACGGTACTATATGAATAAGCGCCGGCTAACTCCGTGCCAGCAGCCGCGGTAATACGGAGGGCGCAAGCGTTACTCGGAATCACTGGGCGTAAAGAGCGTGTAGGCGGGTTAATAAGTCAGAAGTGAAATCCTGTGGCTCAACCATAGAACTGCTTTTGAAACTGTTAACCTAGAATATGGGAGAGGTAGATGGAATTTCTGGTGTAGGGGTAAAATCCGTAGAGATCAGAAGGAATACCGATTGCGAAGGCGATCTACTGGAACATTATTGACGCTGAGACGCGAAAGCGTGGGGAGCAAACA	0	0	0.00060099	0	0.00134927	0	0	0	0	0	0	0	0	0	0.0037843	0	0	0	0	0	0	0	0	0	0	0	0	0	0	0	0	0	0	0	0	0	0	0	0	0	0	0	0	0	0	0
176ca76de7a755bf84f23b7eb32e05ad	D_0__Bacteria;D_1__Proteobacteria;D_2__Deltaproteobacteria;D_3__Desulfovibrionales;D_4__Desulfovibrionaceae;D_5__uncultured;D_6__uncultured bacterium	0.999993	ATTGCGCAATGGGCGAAAGCCTGACGCAGCGACGCCGCGTGAGGGATGAAGGTCTTCGGATCGTAAACCTCTGTCAGCAGGGAAGAAAGTTATGTGTGCTAATCAGCATGTAATTGACGGTACCTGCAAAGGAAGCACCGGCTAACTCCGTGCCAGCAGCCGCGGTAATACGGAGGGTGCGAGCGTTAATCGGAATTACTGGGCGTAAAGCGCTCGTAGGTAGTGTGACAAGTCAAGGGTGAAATCCCCGTGCTCAACATGGGAACTGCCTTTGAAACTGTTATACTTAAGTGTGTGAGAGGATAGTGGAATTCCAGGTGTAGGAGTGAAATCCGTAGATATCTGGAGGAACATCAGTGGCGAAGGCGACTATCTGGCACATAACTGACACTGAGGAGC…	0	0	0	0	0	0	0	0	0	0	0	0	0	0	0	0	0	0	0	0	0	0	0	0	0	0	0	0	0	0	0	0	0	0	9.48731e-05	0	0	0	0	0	0	0	0	0	0	0
1785a8f8d95f302071b88b9ab53fdce1	D_0__Bacteria;D_1__Firmicutes;D_2__Bacilli;D_3__Lactobacillales;D_4__Enterococcaceae;D_5__Enterococcus	0.997715	CTTCGGCAATGGACGCAAGTCTGACCGAGCAACGCCGCGTGAGTGAAGAAGGTTTTCGGATCGTAAAACTCTGTTGTTAGAGAAGAACAAGGATGAGAGTGGAAAGTTCATCCCTTGACGGTATCTAACCAGAAAGCCACGGCTAACTACGTGCCAGCAGCCGCGGTAATACGTAGGTGGCAAGCGTTGTCCGGATTTATTGGGCGTAAAGCGAGCGCAGGCGGTCTTTTAAGTCTGATGTGAAAGCCCCCGGCTTAACCGGGGAGGGTCATTGGAAACTGGGAGACTTGAGTGCAGAAGAGGAAAGCGGAATTCCATGTGTAGCGGTGAAATGCGTAGATATATGGAGGAACACCAGTGGCGAAGGCGGCTTTCTGGTCTGTAACTGACGCTGAGGCT…	0	0	0	0	0	0	0	0	0	0	0	0	0	0	0	0	0	0	0	0	0	0	0	0	0	0	0	0	0	0	0	0.000607276	0	0	0	0	0	0	0	0	0	0	0	0	0	0
1785cac2852eddb49c3084abee3245df	D_0__Bacteria;D_1__Tenericutes;D_2__Mollicutes;D_3__Acholeplasmatales;D_4__Acholeplasmataceae;D_5__Acholeplasma;D_6__Acholeplasma oculi	0.999999	TTTCGGCAATGGGGGAAACCCTGACCGAGCAACGCCGCATGAACGAAGAAGTTCTTCGGAATGTAAAGTTCTTTTATATGGGACGAAAAAATCAAAATTGACGGTACCATATGAATAAGCCCCGGCTAACTATGTGCCAGCAGCCGCGGTAATACATAGGGGGCGAGCGTTATCCGGATTTACTGGGCGTAAAGGGTGCGTAGGTGGTTAAATAAGTTTCTGGTGTAAGTGCAGTGCTCAACGCTGTGATGCTAGGAAAACTGTTTAGCTAGAGTGAGACAGAGGCAAGTGGAATTCCATGTGTAGCGGTAAAATGCGTAAATATATGGAGGAACACCAGTGGCGAAGGCGGCTTGCTGGGTCTATACTGACACTGATGCACGAAAGCGTGGGGAGCAA…	0	0.000196243	0	0	0	0	0	0	0	0	0	0	0	0	0	0	0	0	0	0	0	0	0	0	0	0	0	0	0	0	0	0	0	0	0	0	0	0	0	0	0	0	0	0	0	0
17884a9846d9044bb03f7da55c5a346f	D_0__Bacteria;D_1__Bacteroidetes;D_2__Bacteroidia;D_3__Flavobacteriales;D_4__Flavobacteriaceae;D_5__Gilvibacter;Ambiguous_taxa	0.999972	ATTGGACAATGGAGGCAACTCTGATCCAGCCATGCCGCGTGCAGGAAGACTGCCCTATGGGTTGTAAACTGCTTTTATACGGGAAGAAACAGCTCTACGTGTAGAGCCTTGACGGTACCGTAAGAATAAGCACCGGCTAACTCCGTGCCAGCAGCCGCGGTAATACGGAGGGTGCAAGCGTTATCCGGAATCATTGGGTTTAAAGGGTCCGTAGGCGGACGATTAAGTCAGAGGTGAAAGTCTGCAGCTCAACTGTAGAATTGCCTTTGATACTGGTTGTCTTGAATTATTGTGAAGTGGTTAGAATAAGTAGTGTAGCGGTGAAATGCATAGATATTACTTAGAATACCAACTGCGAAGGCAGATCACTAACAATATATTGACGCTGAGGGACGAAAG…	0	0	0	0	0	0	0	0	0	0	0	0	0	0	0	0	0	0	0	0	0	0	0	0	0	0	0	0	0	0	0	0	0	0	0.000227695	0	0	0	0	0	0	0	0	0	0	0
17a4b9bb63e358a7994a291664f5db90	D_0__Bacteria;D_1__Bacteroidetes;D_2__Bacteroidia;D_3__Flavobacteriales;D_4__Weeksellaceae;D_5__Chryseobacterium	0.999925	ATTGGACAATGGGTGAAAGCCTGATCCAGCCATCCCGCGTGAAGGATGACGGTCCTATGGATTGTAAACTTCTTTTGTACAGGGATAAACCTACTCTCGTGAGGGTAGCTGAAGGTACTGTACGAATAAGCACCGGCTAACTCCGTGCCAGCAGCCGCGGTAATACGGAGGGTGCAAGCGTTATCCGGATTTATTGGGTTTAAAGGGTCCGTAGGCGGACTTGTAAGTCAGTGGTGAAATCTCACAGCTTAACTGTGAAACTGCCGTTGATACTGCAGGTCTTGAGTAAATTTGAAGTGGCTGGAATAAGTAGTGTAGCGGTGAAATGCATAGATATTACTTAGAACACCAATTGCGAAGGCAGGTCACTAAGATTTAACTGACGCTGAGGGACGAAAG…	0	0	0	0	0	0	0	0	0	0	0	0	0	0	0	0	0	0	0	0	0	0	0	0	0	0	0	0	0	0	0	0	0	0	0	0	0	0	0	8.59057e-05	0	0	0	0	0	0
17b12ba458279a59be161f30b39b350f	D_0__Bacteria;D_1__Actinobacteria;D_2__Actinobacteria;D_3__Corynebacteriales;D_4__Corynebacteriaceae;D_5__Corynebacterium 1	0.943356	ATTGCACAATGGGCGCAAGCCTGATGCAGCGACGCCGCGTGGGGGATGACGGCCTTCGGGTTGTAAACTCCTTTCGCTAGGGACGAAGCTTTTTGTGACGGTACCTAGATAAGAAGCACCGGCTAACTACGTGCCAGCAGCCGCGGTAATACGTAGGGTGCGAGCGTTGTCCGGAATTACTGGGCGTAAAGGGCTCGTAGGTGGTTTGTCGCGTCGTCTGTGAAATTCCGGGGCTTAACTCCGGGCGTGCAGGCGATACGGGCATAACTTGAGTACTGTAGGGGTAACTGGAATTCCTGGTGTAGCGGTGAAATGCGCAGATATCAGGAGGAACACCGATGGCGAAGGCAGGTTACTGGGCAGTTACTGACGCTGAGGAGCGAAAGCATGGGTAGCGAA…	0	0	0	0	0	0	0	0	0	0	0	0	0	0	0	0	0.000415074	0	0	0	0	0	0	0	0	0	0	0	0	0	0	0	0	0	0.000132822	0	0	0	0	0	0	0	0	0	0	0
17b9be03b8c5d1060f71fb9af185edfb	D_0__Bacteria;D_1__Actinobacteria;D_2__Actinobacteria;D_3__Micrococcales;D_4__Microbacteriaceae;D_5__Aurantimicrobium	0.975029	ATTGCACAATGGGCGCAAGCCTGATGCAGCAACGCCGCGTGAGGGATGACGGCCTTCGGGTTGTAAACCTCTTTTAGTAGGGAAGAAGCGAAAGTGACGGTACCTGCAGAAAAAGCACCGGCTAACTACGTGCCAGCAGCCGCGGTAATACGTAGGGTGCAAGCGTTGTCCGGAATTATTGGGCGTAAAGAGCTCGTAGGCGGTTTGTCGCGTCTGCTGTGAAATCCCGAGGCTCAACCTCGGGCCTGCAGTGGGTACGGGCAAACTAGAGTGTGGTAGGGGAGATTGGAACTCCTGGTGTAGCGGTGGAATGCGCAGATATCAGGAAGAACACCGATGGCGAAGGCAGATCTCTGGGCCATTACTGACGCTGAGGAGCGAAAGCGTGGGGAGCGAACA	0	0	0	0	0	0	0	0	0	0	0	0	0	0	0.000606079	0	0	0	0	0	0	0	0	0	0	0	0	0	0	0	0	0	0	0	0	0	0	0	0	0	0	0	0	0	0	0
17bba5508eb73481c94f10e314eb059f	D_0__Bacteria;D_1__Synergistetes;D_2__Synergistia;D_3__Synergistales;D_4__Synergistaceae	1	ATTGGGCAATGGAGGGAACTCTGACCCAGCGACGCCGCGTGAGTGAAGAAATCCCTCGGGATGTAAAGCTCTGTTGTGTGGGAAGATAATGACGGTACCACACGAGGAAGCCCCGGCAAACTACGTGCCAGCAGCCGCGGTAATACGTAGGGGGCAAGCGTTGTCCGGAATTACTGGGCGTAAAGCGCACGCAGGCGGATTAATAAGTCAGTTGTAAAATGCACGGGCTCAACTCGTGTTTGTCGACTGATACTGTTAGTCTAGAGTATGTGAGAGGGAAGTGGAATTCCCGGTGTAGCGGTGAAATGCGTAGATATCGGGAGGAACACCAGTGGCGAAGGCGGCTTCCTGGCACAAAACTGACGCTCATGTGCGAAAGCTAGGGCAGCGAACG	0	0	0	0	0	0	0	0	0	0	0	0	0	0.000289763	0	0	0	0	0	0	0	0	0	0	0	0	0	0	0	0	0	0	0	0	0	0.000276713	0.00104493	0.000252525	0	0	0	0	0	0	0	0
17bf7c167cb6bba6a8b4af9546c13906	D_0__Bacteria;D_1__Proteobacteria;D_2__Gammaproteobacteria;D_3__Enterobacteriales;D_4__Enterobacteriaceae	1	ATTGCACAATGGGCGCAAGCCTGATGCAGCCATGCCGCGTGTATGAAGAAGGCCTTCGGGTTGTAAAGTACTTTCAGCGAGGAGGAAGGCATTGTGGTTAATAACCACAGTGATTGACGTTACTCGCAGAAGAAGCACCGGCTAACTCCGTGCCAGCAGCCGCGGTAATACGGAGGGTGCAAGCGTTAATCGGAATTACTGGGCGTAAAGCGCACGCAGGCGGTCTGTCAAGTCGGATGTGAAATCCCCGGGCTCAACCTGGGAACTGCATTCGAAACTGGCAGGCTAGAGTCTTGTAGAGGGGGGTAGAATTCCAGGTGTAGCGGTGAAATGCGTAGAGATCTGGAGGAATACCGGTGGCGAAGGCGGCCCCCTGGACAAAGACTGACGCTCAGGTGC…	0	0	0	0	0	0	0	0	0.000403829	0	0	0	0	0	0	0	0	0	0	0	0	0	0	0	0	0	0	0	0	0	0	0	0	0	0	0	0	0	0	0	0	0	0	0	0	0
17c41add69818bdbb3aaae8dfb5e8284	D_0__Bacteria;D_1__Bacteroidetes;D_2__Bacteroidia;D_3__Flavobacteriales;D_4__Flavobacteriaceae	1	ATTGGACAATGGGCGCAAGCCTGATCCAGCCATGCCGCGTGCAGGAAGACTGCCCTATGGGTTGTAAACTGCTTTTATACAGGAAGAAACACTCCCTCGTGAGGGAGCTTGACGGTACTGTAAGAATAAGGATCGGCTAACTCCGTGCCAGCAGCCGCGGTAATACGGAGGATCCAAGCGTTATCCGGAATCATTGGGTTTAAAGGGTCCGTAGGTGGATAATTAAGTCAGAGGTGAAATCCTGCAGCTCAACTGTAGAATTGCCTTTGATACTGGTTATCTTGAGTCATTATGAAGTAGTTAGAATATGTAGTGTAGCGGTGAAATGCATAGATATTACATAGAATACCAATTGCGAAGGCAGATTACTAATAATGTACTGACACTGATGGACGAAAG…	0	0	0	0	0	0	0	0	0	0	0	0	0	0	0	0	0	0	0	0	0	0	0	0	0	0	0	0	0	0	0	0.000533667	0	0	0	0	0	0	0	0	0	0	0	0	0	0
17c8a337da686fb98c94cb215b046e15	D_0__Bacteria;D_1__Proteobacteria;D_2__Gammaproteobacteria;D_3__Pseudomonadales;D_4__Moraxellaceae;D_5__Acinetobacter;D_6__Acinetobacter calcoaceticus	0.761677	ATTGGACAATGGGCGCAAGCCTGATCCAGCCATGCCGCGTGTGTGAAGAAGGCCTTATGGTTGTAAAGCACTTTAAGCGAGGAGGAGGCTACTTTAGTTAATACCTAGAGATAGTGGACGTTACTCGCAGAATAAGCACCGGCTAACTCTGTGCCAGCAGCCGCGGTAATACAGAGGGTGCAAGCGTTAATCGGATTTACTGGGCGTAAAGCGCGCGTAGGCGGCTAATTAAGTCAAATGTGAAATCCCCGAGCTTAACTTGGGAATTGCATTCGATACTGGTTAGCTAGAGTGTGGGAGAGGATGGTAGAATTCCAGGTGTAGCGGTGAAATGCGTAGAGATCTGGAGGAATACCGATGGCGAAGGCAGCCATCTGGCCTAACACTGACGCTGAGGTG…	0	0	0	0	0	0	0	0	0	0	0	0	0	0	0	0.000146953	0.000615455	0	0	0	0	0	0	0	0	0	0	0	0	0	0	0.000294437	0.000314725	0	0	0	0	0	0	0	0	0	0.000450108	0	0	0
17d96f32fc842f8dfc314e0ccc7d7a39	D_0__Bacteria;D_1__Proteobacteria;D_2__Alphaproteobacteria;D_3__Rhizobiales;D_4__Xanthobacteraceae;D_5__Bradyrhizobium	0.708561	ATTGGACAATGGGCGCAAGCCTGATCCAGCCATGCCGCGTGAGTGATGAAGGCCCTAGGGTTGTAAAGCTCTTTTGTGCGGGAAGATAATGACGGTACCGCAAGAATAAGCCCCGGCTAACTTCGTGCCAGCAGCCGCGGTAATACGAAGGGGGCTAGCGTTGCTCGGAATCACTGGGCGTAAAGGGTGCGTAGGCGGGTCTTTAAGTCAGGGGTGAAATCCTGGAGCTCAACTCCAGAACTGCCTTTGATACTGAAGATCTTGAGTTCGGGAGAGGTGAGTGGAACTGCGAGTGTAGAGGTGAAATTCGTAGATATTCGCAAGAACACCAGTGGCGAAGGCGGCTCACTGGCCCGATACTGACGCTGAGGCACGAAAGCGTGGGGAGCAAACA	0	0	7.21189e-05	0	0	0	0	0	0	0	0	0	0.000300933	0.00998367	0.0100077	0.00360035	0.00429387	0	0	0	0	0	0	0	0	0	0	0	0.000251291	0	0	0.006404	0.00236044	0.00219137	0.00203028	0.000830138	0	0.000662879	0.00126013	0.000286352	0.000379567	0	0.00163164	0.000557162	0	0.000117244
17daf79445579e3d431b08224b695680	D_0__Bacteria;D_1__Firmicutes;D_2__Clostridia;D_3__Clostridiales;D_4__Family XI;D_5__Tissierella;D_6__uncultured Tissierellaceae bacterium	0.985881	ATTGCACAATGGAGGGAACTCTGATGCAGCGACGCCGCGTGAGCGAAGAAGGCTTTCGAGTCGTAAAGCTCTGTCCTAGGGGACGATAATGACGGTACCCAAGGAGGAAGCCCCGGCTAACTACGTGCCAGCAGCCGCGGTAATACGTAGGGGGCGAGCGTTGTCCGGAATTATTGGGCGTAAAGGGTTCGCAGGCGGCCTATTAAGTCAGATGTGAAATCCCATGGCTTAACCATGGTAAGCATTTGAAACTGGAAGGCTTGAGTTAAGGAGAGGAAAGTGGAATTCCTAGTGTAGCGGTGAAATGCGTAGATATTAGGAGGAATACCAGTGGCGAAGGCGACTTTCTGGACTTTAACTGACGCTGAGGAACGAAAGCGTGGGTAGCAAACA	0	0	0	0	0	0	0	0	0	0	0	0	0	0	0	0	0.000271945	0	0	0	0	0	0	0	0	0	0	0	0	0	0	0	0	0	0	0	0	0	0	0	0	0	0	0	0	0
17df5b4f794e88669ed870c9dde54708	D_0__Bacteria;D_1__Firmicutes;D_2__Clostridia;D_3__Clostridiales;D_4__Lachnospiraceae;D_5__Blautia	0.997996	ATTGCACAATGGGGGAAACCCTGATGCAGCGACGCCGCGTGAAGGAAGAAGTATCTCGGTATGTAAACTTCTATCAGCAGGGAAGATAGTGACGGTACCTGACTAAGAAGCCCCGGCTAACTACGTGCCAGCAGCCGCGGTAATACGTAGGGGGCAAGCGTTATCCGGATTTACTGGGTGTAAAGGGAGCGTAGACGGACTGGCAAGTCTGATGTGAAAGGCGGGGGCTCAACCCCTGGACTGCATTGGAAACTGTTAGTCTTGAGTGCCGGAGGGGTAAGCGGAATTCCTAGTGTAGCGGTGAAATGCGTAGATATTAGGAGGAACACCAGTGGCGAAGGCGGCTTACTGGACGGTAACTGACGTTGAGGCTCGAAAGCGTGGGGAGCAAACA	0	0	0	0	0	0	0	0	0	0	0	0	0	0	0	0	0.000629768	0	0	0	0	0	0	0	0	0	0	0	0	0	0	0	0	0	0	0	0	0	0	0	0	0	0	0	0	0
17e3e0402e341ff1818106f5eea5e7d2	D_0__Bacteria;D_1__Proteobacteria;D_2__Alphaproteobacteria;D_3__Rhizobiales;D_4__Rhizobiaceae;D_5__Ochrobactrum	0.910581	ATTGGACAATGGGCGCAAGCCTGATCCAGCCATGCCGCGTGAGTGATGAAGGCCCTAGGGTTGTAAAGCTCTTTCACCGGTGAAGATAATGACGGTAACCGGAGAAGAAGCCCCGGCTAACTTCGTGCCAGCAGCCGCGGTAATACGAAGGGGGCTAGCGTTGTTCGGATTTACTGGGCGTAAAGCGCACGTAGGCGGACTTTTAAGTCAGGGGTGAAATCCCGGGGCTCAACCCCGGAACTGCCTTTGATACTGGAAGTCTTGAGTATGGTAGAGGTGAGTGGAATTCCGAGTGTAGAGGTGAAATTCGTAGATATTCGGAGGAACACCAGTGGCGAAGGCGGCTCACTGGACCATTACTGACGCTGAGGTGCGAAAGCGTGGGGAGCAAACA	0	0.000672834	0	0	0.00106014	0.000854418	0	0	0	0.00154292	0	0.000350374	0.000969673	0	0.00354778	0.00121971	0.00536734	0	0.00052332	0.00015977	0	0.000764687	0.000722139	0.000383389	0.00208344	0	0.000260151	0.000641986	0	0.000316396	0.000306767	0.00281555	0.00102286	0.000682557	0.000929756	0	0	0	0	0	0	0.000276744	0.000759558	0.000557162	0	0
17ef56bb10c387faa457ee8129ee9fb2	D_0__Bacteria;D_1__Proteobacteria;D_2__Alphaproteobacteria;D_3__Azospirillales;D_4__Azospirillales Incertae Sedis;D_5__Stella;Ambiguous_taxa	0.970028	ATTGGACAATGGGCGCAAGCCTGATCCAGCAATGCCGCGTGAGTGATGAAGGCCTTCGGGTTGTAAAGCTCTTCCGCCCATGACGATGATGACGGTAGTGGGAGAAGAAGCCCCGGCTAACTTCGTGCCAGCAGCCGCGGTAATACGAAGGGGGCTAGCGTTGTTCGGAATGACTGGGCGTAAAGGGCGCGTAGGCGGCGCATCAAGTCGGGCGTGAAAGCCCCGGGCTCAACCTGGGAACTGCGTTCGAGACTGGTGCGCTGGAGTTCGGGAGAGGAGAGTGGAATTCCCAGTGTAGAGGTGAAATTCGTAGATATTGGGAAGAACACCGATGGCGAAGGCAGCTCTCTGGACCGATACTGACGCTGAGGCGCGAAAGCGTGGGGAGCAAACA	0	0	0	0	0.000160627	0	0	0	0	0	0	0	0	0	0	0	0	0	0	0	0	0	0	0	0	0	0	0	0	0	0	0	0	0	0	0	0	0	0	0	0	0	0	0	0	0
17f13e7b8cbfac0d19cb4c4d4a8db65f	D_0__Bacteria;D_1__Bacteroidetes;D_2__Bacteroidia;D_3__Flavobacteriales;D_4__Weeksellaceae;D_5__Cloacibacterium;Ambiguous_taxa	0.964483	ATTGGACAATGGGTGAAAGCCTGATCCAGCCATCCCGCGTGAAGGATGACGGTCCTATGGATTGTAAACTTCTTTTGTACAGGGATAAACCTACTCTCGTGAGGGTAGCTGAAGGTACTGTACGAATAAGCACCGGCTAACTCCGTGCCAGCAGCCGCGGTAATACGGAGGGTGCAAGCGTTATCCGGATTTATTGGGTTTAAAGGGTCCGTAGGCGGACTTATAAGTCAGTGGTGAAAGCCTGTCGCTTAACGATAGAACCGCCATTGATACTGTAAGTCTTGAGTATATTTGAGGTAGCTGGAATAAGTAGTGTAGCGGTGAAATGCATAGATATTACTTAGAACACCAATTGCGAAGGCAGGTTACCAAGATATAACTGACGCTGAGGGACGAAAG…	0	0	4.80792e-05	0	0	0	0	0	0	0	0	0	0	0	0	0	0	0	0	0	0	0	0	0	0	0	0	0	0	0	0	0	0	0	0	0	0	0	0	0	0	0	0	0	0	0
17f980a5d1afbde7ea903261ff37e47f	D_0__Bacteria;D_1__Bacteroidetes;D_2__Bacteroidia;D_3__Flavobacteriales;D_4__Flavobacteriaceae;D_5__Flavobacterium;D_6__unidentified	0.923214	ATTGGTCAATGGGCGCAAGCCTGAACCAGCCATGCCGCGTGCAGGATGACGCATCTATGGTGTGTAAACTGCTTTTGTACAGGAAGAAACATCCCGACGAGTCGGGACTTGACGGTACTGTAAGAATAAGGATCGGCTAACTCCGTGCCAGCAGCCGCGGTAATACGGAGGATCCAAGCGTTATCCGGAATCATTGGGTTTAAAGGGTCCGTAGGCGGCTTAATAAGTCAGCGGTGAAAGTTTTTGGCTTAACCAAAAAATTGCCATTGATACTGTTAGGCTTGAATTTTTGTGAAGTAACTAGAATATGTAGTGTAGCGGTGAAATGCTTAGATATTACATGGAATACCAATTGCGAAGGCAGGTTACTAACAAACGATTGACGCTGATGGACGAAAG…	0	0	0	0	0.000192753	0	0	0	0	0	0	0	0	0	0	0	0	0	0	0	0	0	0	0	0	0	0	0	0	0	0	0	0	0	0	0	0	0	0	0	0	0	0	0	0	0
1805ec1bad02102b0cfd5ac73530009b	D_0__Bacteria;D_1__Firmicutes;D_2__Clostridia;D_3__Clostridiales;D_4__Lachnospiraceae;D_5__Lachnospiraceae NK4A136 group	0.974033	ATTGGACAATGGGGGGAACCCTGATCCAGCGACGCCGCGTGAGTGAAGAAGTATTTCGGTATGTAAAGCTCTATCAGCAGGGAAGAAGAAAAGACGGTACCTGACTAAGAAGCCCCGGCTAACTACGTGCCAGCAGCCGCGGTAATACGTAGGGGGCAAGCGTTATCCGGATTTACTGGGTGTAAAGGGAGCGTAGACGGTAGTGCAAGTCTGAAGTGAAAGGCGGGGGCCCAACCCCCGGACTGCTTTGGAAACTGTGCTGCTAGAGTGCAGGAGAGGTAAGTGGAATTCCTAGTGTAGCGGTGAAATGCGTAGATATTAGGAGGAACACCAGTGGCGAAGGCGGCTTACTGGACTGTAACTGACGTTGAGGCTCGAAAGCGTGGGGAGCAAACA	0	0	0	0	0	0	0	0	0	0	0	0	0	0	0	0	0	0	0	0	0	0	0	0	0	0	0	0	0	0	0	0.000515265	0	0	0	0	0	0	0	0	0	0	0	0	0	0
18185e9ccd6eb563959e923e610737ca	D_0__Bacteria;D_1__Bacteroidetes;D_2__Bacteroidia;D_3__Flavobacteriales;D_4__Weeksellaceae;D_5__Cloacibacterium	0.99792	ATTGGTCAATGGGTGCAAGCCTGAACCAGCCATCCCGCGTGAAGGACGACTGCCCTATGGGTTGTAAACTTCTTTTGTATAGGGATAAACCTACCCTCGTGAGGGTAGCTGAAGGTACTATACGAATAAGCACCGGCTAACTCCGTGCCAGCAGCCGCGGTAATACGGAGGGTGCAAGCGTTATCCGGATTTATTGGGTTTAAAGGGTCCGTAGGCGGACTTATAAGTCAGTGGTGAAAGCCTGTCGCTTAACGATAGAACTGCCATTGATACTGTAAGTCTTGAGTATATTTGAGGTAGCTGGAATAAGTAGTGTAGCGGTGAAATGCATAGATATTACTTAGAACACCAATTGCGAAGGCAGGTTACCAAGATATAACTGACGCTGAGGGACGAAAG…	0	0	0	0	0	0	0	0	0	0	0	0	0	0.000842948	0	0	0	0	0	0	0	0	0	0	0	0	0	0	0	0	0	0.000331242	0	0	0	0.000751077	0.000801115	0	0.000630063	0.000200447	0	0	0	0	0	0
1830d664a6fac6f79353f372ee34da06	D_0__Bacteria;D_1__Firmicutes;D_2__Clostridia;D_3__Clostridiales;D_4__Ruminococcaceae;D_5__[Eubacterium] coprostanoligenes group	1	ATTGCACAATGGGGGAAACCCTGATGCAGCAACGCCGCGTGAAGGAAGACGGTTTTCGGATTGTAAACTTCTGTTCTTAGTGAAGAATAATGACGGTAGCTAAGGAGCAAGCCACGGCTAACTACGTGCCAGCAGCCGCGGTAATACGTAGGTGGCAAGCGTTGTCCGGAATTACTGGGTGTAAAGGGAGCGTAGGCGGGATGCCAAGTCAGCTGTGAAAACTATGGGCTTAACCTGTAGACTGCAGTTGAAACTGGTATTCTTGAGTGAAGTAGAGGTTGGCGGAATTCCGAGTGTAGCGGTGAAATGCGTAGATATTCGGAGGAACACCGGTGGAGAAGGCGGCCAACTGGGCTTTAACTGACGCTGAGGCTCGAAAGTGTGGGGAGCAAACA	0	0	0	0	0	0	0	0	0	0	0	0	0	0	0	0	0.000386449	0	0	0	0	0	0	0	0	0	0	0	0	0	0	0	0	0	0	0	0	0	0	0	0	0	0	0	0	0
183726137665bd16815eab4b139dd6f1	D_0__Bacteria;D_1__Firmicutes;D_2__Bacilli;D_3__Bacillales;D_4__Family XII;D_5__Exiguobacterium	0.999999	CTTCCACAATGGACGAAAGTCTGATGGAGCAACGCCGCGTGAGTGATGAAGGTTTTCGGATCGTAAAACTCTGTTGTAAGGGAAGAACACGTACGAGAGGAAATGCTCGTACCTTGACGGTACCTTACGAGAAAGCCACGGCTAACTACGTGCCAGCAGCCGCGGTAATACGTAGGTGGCAAGCGTTGTCCGGAATTATTGGGCGTAAAGCGCGCGCAGGCGGCCTTTTAAGTCTGATGTGAAAGCCCCCGGCTCAACCGGGGAGGGCCATTGGAAACTGGAAGGCTTGAGTACAGAAGAGAAGAGTGGAATTCCACGTGTAGCGGTGAAATGCGTAGAGATGTGGAGGAACACCAGTGGCGAAGGCGACTCTTTGGTCTGTAACTGACGCTGAGGCGC…	0	0	0	0	0	0	0	0	0	0	0	0	0	0	0.000295648	0	0	0	0	0	0	0	0	0	0	0	0	0	0	0	0	0	0	0	0	0	0	0	0	0	0	0	0	0	0	0
1837d63e1fba6c2dab3d512ebd40b5e7	D_0__Bacteria;D_1__Actinobacteria;D_2__Actinobacteria;D_3__Micrococcales;D_4__Microbacteriaceae	1	ATTGCACAATGGGCGCAAGCCTGATGCAGCAACGCCGCGTGAGGGACGACGGCCTTCGGGTTGTAAACCTCTTTTAGCAGGGAAGAAGCGAAAGTGACGGTACCTGCAGAAAAAGCACCGGCTAACTACGTGCCAGCAGCCGCGGTAATACGTAGGGTGCAAGCGTTGTCCGGAATTATTGGGCGTAAAGAGCTCGTAGGCGGTTTGTCGCGTCTGCTGTGAAAATCCGAGGCTCAACCTCGGACCTGCAGTGGGTACGGGCAAACTAGAGTGCGGTAGGGGAGATTGGAATTCCTGGTGTAGCGGTGGAATGCGCAGATATCAGGAGGAACACCAATGGCGAAGGCAGATCTCTGGGCCGTAACTGACGCTGAGGAGCGAAAGCGTGGGGAGCGAACA	0	0	0	0	0	0	0	0	0	0	0	0	0	0	0	0	0	0	0	0	0	0	0	0	0	0	0	0	0	0	0	0	0	0	0.00110053	0	0	0	0	0	0	0	0	0	0	0
183ca38f81ba3a5659d1fd8faad455a5	D_0__Bacteria;D_1__Proteobacteria;D_2__Gammaproteobacteria;D_3__Vibrionales;D_4__Vibrionaceae;D_5__Photobacterium;D_6__Photobacterium damselae subsp. piscicida (causative agent of fish	0.788943	ATTGCACAATGGGGGAAACCCTGATGCAGCCATGCCGCGTGTGTGAAGAAGGCCTTCGGGTTGTAAAGCACTTTCAGTAGGGAGGAAGGTAGTGTAGTTAACACCTGCACTATTTGACGTTACCTACAGAAGAAGCACCGGCTAACTCCGTGCCAGCAGCCGCGGTAATACGGAGGGTGCGAGCGTTAATCGGAATTACTGGGCGTAAAGCGCATGCAGGCGGCCTGTTAAGTCAGATGTGAAAGCCCGGGGCTTAACCTCGGAATTGCATTTGAAACTGGCAGGCTAGAGTCTTGTAGAGGGGGGTAGAATTTCAGGTGTAGCGGTGAAATGCGTAGAGATCTGAAGGAATACCAGTGGCGAAGGCGGCCCCCTGGACAAAGACTGACGCTCAGATGC…	0.0452496	0	0	0	0	0.00322474	0.00241132	0.00825488	0.00971566	0	0.00100654	0	0	0	0	0	0	0	0.00196245	0	0	0.0325124	0.0673756	0.00520602	0.00437265	0	0.0044826	0.0176254	0.00157755	0.00156616	0.0402274	0	0	7.18481e-05	0	0	0	0	0	0	0.00325795	0	0	0.00390014	0.0018716	0
18424630c4448b60940b0f67ecc32d47	D_0__Bacteria;D_1__Firmicutes;D_2__Clostridia;D_3__Clostridiales;D_4__Family XIII	1	ATTGCACAATGGGCGCAAGCCTGATGCAGCAACGCCGCGTGAACGATGAAGGCCTTTGGGTCGTAAAGTTCTGTCCTTGGGGAAGAAAAAAATGACGGTACCCTTGGAGGAAGCCCCGGCTAACTACGTGCCAGCAGCCGCGGTAATACGTAGGGGGCGAGCGTTATCCGGAATTATTGGGCGTAAAGGGTACGTAGGTGGTTTGTAAAGCGCGAGGTTTAAGGCTATGGCTCAACCATAGTTCGCCTTGCGAACTGGCAAACTTGAGTGCAGGAGAGGAAAGCGGAATTCCTAGTGTAGCGGTGAAATGCGTAGATATTAGGAGGAACACCAGTGGCGAAGGCGGCTTTCTGGACTGTAACTGACACTGAGGTACGAAAGCGTGGGTAGCAAACA	0	0	0	0	0	0	0	0	0	0	0	0	0	0	0	0	0	0	0	0	0	0	0	0	0	0.000349192	0	0	0	0	0	0	0	0	0	0	0	0	0	0	0	0	0	0	0	0
18449f555419ccc48820d0759a407774	D_0__Bacteria;D_1__Actinobacteria;D_2__Actinobacteria;D_3__Micrococcales;D_4__Microbacteriaceae;D_5__Candidatus Aquiluna	0.999562	ATTGCACAATGGGCGCAAGCCTGATGCAGCAACGCCGCGTGAGGGACGAAGGCCTTCGGGTTGTAAACCTCTTTTAGCAGGGAAGAAGCGAAAGTGACGGTACCTGCAGAAAAAGCACCGGCTAACTACGTGCCAGCAGCCGCGGTAATACGTAGGGTGCAAGCGTTGTCCGGAATTATTGGGCGTAAAGAGCTCGTAGGCGGTTTGTCACGTCTGCTGTGAAATTTCGAGGCTCAACCTCGAACTTGCAGTGGGTACGGGCAGGCTAGAGTGCGGTAGGGGAGATGGGAATTCCTGGTGTAGCGGTGGAATGCGCAGATATCAGGAGGAACACCAATGGCGAAGGCACATCTCTGGGCCGTAACTGACGCTGAGGAGCGAAAGCGTGGGGAGCAAACA	0	0	0	0	0	0	0	0	0	0	0	0	0	0	0	0	0	0	0	0	0	0	0	0	0	0	0	0	0	0	0	9.20116e-05	0	0	0	0	0	0	0	0	0	0	0	0	0	0
184780673f8193c7bd5b66ef8d8f1380	D_0__Bacteria;D_1__Bacteroidetes;D_2__Bacteroidia;D_3__Bacteroidales;D_4__Prevotellaceae;D_5__Alloprevotella;D_6__uncultured bacterium	0.991338	ATTGGTCAATGGACGAGAGTCTGAACCAGCCAAGTAGCGTGCAGGACGACGGCCCTCCGGGTTGTAAACTGCTTTTGTCCGGGAATAAAAGTGGGCACGTGTGCCCAGTATTGTATGTACCGGAAGAAAAAGGACCGGCTAATTCCGTGCCAGCAGCCGCGGTAATACGGAAGGTCCGGGCGTTATCCGGATTTATTGGGTTTAAAGGGAGCGTAGGCGGCCTTTCAAGTCAGCTGTGAAAACGCAGGGCTCAACCTTGCGCCTGCAGTTGAAACTGTCGGGCTTGAGTGCGCGCAGGGATGCCGGAATTCATGGTGTAGCGGTGAAATGCTTAGATATCATGAAGAACTCCGACCGCGAAGGCAGGTGTCCGGAGCGCAACTGACGCTGAGGCTCGAA…	0	0	0	0	0	0	0	0	0	0	0	0	0	0	0	0	0	0	0	0	0	0	0	0	0	0	0	0	0	0	0	0	0	0	0	0	0	0	0	0	0	0	0	0	0	0
1847be4e42a3d66786c99767afe787b1	D_0__Bacteria;D_1__Firmicutes;D_2__Clostridia;D_3__Clostridiales;D_4__Lachnospiraceae;D_5__[Eubacterium] hallii group	1	ATTGCACAATGGGGGAAACCCTGATGCAGCAACGCCGCGTGAGTGAAGAAGTATTTCGGTATGTAAAGCTCTATCAGCAGGGAAGATAATGACGGTACCTGACTAAGAAGCTCCGGCTAAATACGTGCCAGCAGCCGCGGTAATACGTATGGAGCAAGCGTTATCCGGATTTACTGGGTGTAAAGGGTGCGTAGGTGGCAGTGCAAGTCAGATGTGAAAGGCCGGGGCTCAACCCCGGAGCTGCATTTGAAACTGCATAGCTAGAGTACAGGAGAGGCAGGCGGAATTCCTAGTGTAGCGGTGAAATGCGTAGATATTAGGAGGAACACCAGTGGCAAAGGCGGCCTGCTGGACTGTTACTGACACTGAGGCACGAAAGCGTGGGGAGCAAACA	0	0	0	0	0	0	0	0	0	0	0	0	0	0	0	0.000279211	0	0	0	0	0	0	0	0	0	0	0	0	0	0	0	0	0	0	0	0	0	0	0	0	0	0	0	0	0	0
185db2032c4243e58233da11fa1d7938	D_0__Bacteria;D_1__Synergistetes;D_2__Synergistia;D_3__Synergistales;D_4__Synergistaceae;D_5__Thermovirga;D_6__uncultured prokaryote	0.806868	CTTGGGCAATGGGGGGAACCCTGACCCAGCGACGCCGCGTGAGGGATGAATGTTTTCGGATTGTAAACCTCTGTTGTACGGGAAGAAGAGCGTGACGGTACCGTACGAGTAAGCCCCGGCAAACTACGTGCCAGCAGCCGCGGTAACACGTAGGGGGCGAGCGTTGTCCGGAATTACTGGGCGTAAAGGGCGCGCAGGCGGTTATGTTAGTCTGCTGTGAAAAGCATCGGCTTAACCGGTGTCTTGCGGCGGATACTGCATAGCTTGAGTACTGGAGAGGGAAGTGGAATTCCCGGTGTAGCGGTGAAATGCGTAGATATCGGGAGGAACACCGGTGGCGAAGGCGGCTTTCTGGCCAGTTACTGACGCTCATGCGCGAGAGCTGGGTTAGCGAACC	0	0	0	0	0	0	0	0	0	0	0	0	0	0	0	0	0.000114503	0	0	0	0	0	0	0	0	0	0	0	0	0	0	0	0	0	0	0	0	0	0	0	0	0	0	0	0	0
186063d2e7591aa8d4187d097988a450	D_0__Bacteria;D_1__Firmicutes;D_2__Clostridia;D_3__Clostridiales;D_4__Ruminococcaceae;D_5__Butyricicoccus	1	ATTGCGCAATGGGGGAAACCCTGACGCAGCAACGCCGCGTGATTGAAGAAGGCCTTCGGGTTGTAAAGATCTTTAATCAGGGACGAAACAAATGACGGTACCTGAAGAATAAGCTCCGGCTAACTACGTGCCAGCAGCCGCGGTAATACGTAGGGAGTAAGCGTTATCCGGATTTACTGGGTGTAAAGGGCGCGCAGGCGGGCCGGCAAGTTGGAAGTGAAATCTATGGGCTTAACCCATAAACTGCTTTCAAAACTGCTGGTCTTGAGTGATGGAGAGGCAGGCGGAATTCCGTGTGTAGCGGTGAAATGCGTAGATATACGGAGGAACACCAGTGGCGAAGGCGGCCTGCTGGACATTAACTGACGCTGAGGCGCGAAAGCGTGGGGAGCAAACA	0	0	0	0	0	0	0	0	0	0	0	0	0	0	0.000975639	0	0	0	0	0	0	0	0	0	0	0	0	0	0	0	0	0	0	0	0	0	0	0	0	0	0	0	0	0	0	0
1871f1ab582fc36944b941e19e3dba06	D_0__Bacteria;D_1__Thermotogae;D_2__Thermotogae;D_3__Thermotogales;D_4__Fervidobacteriaceae;D_5__Fervidobacterium;Ambiguous_taxa	0.984515	ATTGGACAATGGGCGGAAGCCTGATCCAGCGACGCCGCGTGGAGGACGAAGCCCTTCGGGGTGTAAACTCCTTTTGTCGGGGAAAAAGGGCTGATGGTACCCGACGAATAAGCCCCGGCTAACTACGTGCCAGCAGCCGCGGTAATACGTAGGGGGCGAGCGTTACCCGGAATCACTGGGCGTAAAGGGTGCGTAGGCGGCCGCGTGTGTCTGGCGTAAAATTCCACGGCTCAACCGTGGGTATGCGCTGGAAACTACGTGGCTTGGGTGCGGCAGAGGCAGACGGAACTGCTGGTGTAGGGGTGAAATCCGTAGATATCAGCAGGAACGCCGGTGGAGAAGTCGGTCTGCTGGGCCGTAACCGACGCTGAGGCACGAAAGCTAGGGGAGCGAACC	0	0	0	0	0	0	0	0	0	0	0	0	0	0	0	0	0	0	0	0	0	0	0	0	0	0	0	0	0	0	0	0	0	0.00114957	0	0	0	0	0	0	0	0	0	0	0	0
1875264d35a89db07f70677d5498e9fa	D_0__Bacteria;D_1__Proteobacteria;D_2__Gammaproteobacteria;D_3__Gammaproteobacteria Incertae Sedis;D_4__Unknown Family;D_5__uncultured;D_6__uncultured sediment bacterium	0.989986	ATTGCACAATGGGCGCAAGCCTGATGCAGCAATGCCGCGTGTGTGAAGAAGGCCTGCGGGTTGTAAAGCACTTTTATTGGGAAAGAAAAACCCGGAGCTAATACCTCCGGCATTGACGGTACCCAAAGAATAAGCACCGGCTAACTCAGTGCCAGCAGCCGCGGTAATACTGAGGGTGCAAGCGTTAATCGGAATTACTGGGCGTAAAGGGAGTGTAGGCGGTTACTTAAGTCGGATGTGAAATCCCCGGGCTCAACCTGGGAATTGCATTCGATACTGGGTAACTAGAGTTTGGTAGAGGTAAGTGGAATTCCGGGTGTAGCGGTGAAATGCGTAGATATCCGGAGGAACATCAGTGGCGAAGGCGGCTTACTGGACCAAAACTGACGCTGAGGCTCG…	0	0	0	0	0	0	0	0	0	0	0	0	0	0	0	0	0	0	0	0	0	0	0	0	0	0	0	0	0	0	0	0	7.86813e-05	0	0	0	0	0	0	0	0	0	0	0	0	0
188701fcb77e3e05471ade3051b3a91b	D_0__Bacteria;D_1__Firmicutes;D_2__Clostridia;D_3__Clostridiales;D_4__Lachnospiraceae;D_5__[Eubacterium] xylanophilum group;D_6__uncultured bacterium	0.995079	ATTGCACAATGGGGGAAACCCTGATGCAGCGACGCCGCGTGAGTGAAGAAGTATTTCGGTATGTAAAGCTCTATCAGCAGGGAAGATAATGACGGTACCTGACTAAGAAGCCCCGGCTAACTACGTGCCAGCAGCCGCGGTAATACGTAGGGGGCAAGCGTTATCCGGATTTACTGGGTGTAAAGGGAGCGTAGGTGGCAGGGCAAGTCAGATGTGAAAACCCGGGGCTCAACCCCGGGAGTGCATTTGAAACTGTCCGGCTGGAGTGCAGGAGAGGTAAGCGGAATTCCTAGTGTAGCGGTGAAATGCATAGATATTAGGAGGAACACCAGTGGCGAAGGCGGCTTACTGGACTGTAACTGACACTGAGGCTCGAAAGCGTGGGGAGCAAACA	0	0	0	0	0	0	0	0	0	0	0	0	0	0	0	0	0.000758584	0	0	0	0	0	0	0	0	0	0	0	0	0	0	0	0	0	0	0	0	0	0	0	0	0	0	0	0	0
1892651d2e58a8bcf7689607bbf6028e	D_0__Bacteria;D_1__Proteobacteria;D_2__Gammaproteobacteria;D_3__Oceanospirillales;D_4__Halomonadaceae;D_5__Halomonas	1	ATTGGACAATGGGGGCAACCCTGATCCAGCCATGCCGCGTGTGTGAAGAAGGCCCTCGGGTTGTAAAGCACTTTCAGCGAGGAAGAACGCCTAGCGGTTAATACCCGCTAGGAAAGACATCACTCGCAGAAGAAGCACCGGCTAACTCCGTGCCAGCAGCCGCGGTAATACGGAGGGTGCAAGCGTTAATCGGAATTACTGGGCGTAAAGCGCGCGTAGGTGGCTTGATAAGCCGGTTGTGAAAGCCCCGGGCTCAACCTGGGAACGGCATCCGGAACTGTCAAGCTAGAGTGCAGGAGAGGAAGGTAGAATTCCCGGTGTAGCGGTGAAATGCGTAGAGATCGGGAGGAATACCAGTGGCGAAGGCGGCCTTCTGGACTGACACTGACACTGAGGTGC…	0	0	0	0	0	0	0	0	0	0	0	0	0	0	0	0	0	0	0	0	0	0	0	0	0	0	0	0	0	0	0	0	0	0	0.00123335	0	0	0	0	0	0	0	0	0	0	0
189bf187f08165a1edbc0e924c1a83c1	D_0__Bacteria;D_1__Firmicutes;D_2__Clostridia;D_3__Thermoanaerobacterales;D_4__Family III;D_5__uncultured Thermovenabulum sp.;D_6__uncultured Thermovenabulum sp.	0.900852	CTTGGGCAATGGGGGAAACCCTGACCCAGCGACGCCGCGTGGGGGAAGAAGGCCTTCGGGTTGTAAACCCCTGTCACTGGGGAAGAGTAAGGACGGTACCCGGGGAGGAAGCCCCGGCTAACTACGTGCCAGCAGCCGCGGTAATACGTAGGGGGCGAGCGTTGTCCGGAATCACTGGGCGTAAAGGGCGTGTAGGCGGGTTAGCAAGTTGCGGGTAAAAAACCAGGGCTCAACCCTGGGGGTGCCTGCAAAACTGCTGACCTTGAGGGCGGGAGAGGAGGGTGGAATTCCCGGAGTAGCGGTGAAATGCGTAGATACCGGGAGGAACACCAGTGGCGAAGGCGGCTCTCTGGACCGCACCTGACGCTGAGGCGCGAAAGCTAGGGGAGCGAACG	0	0	0	0	0	0	0	0	0	0	0	0	0	0	0	0	0	0	0	0	0	0	0	0	0	0	0	0	0	0	0	0	0	0.000305354	0	0	0	0	0	0	0	0	0	0	0	0
189d0963e7e8705aa0229e00619235ac	D_0__Bacteria;D_1__Firmicutes;D_2__Clostridia;D_3__Clostridiales;D_4__Lachnospiraceae;D_5__Lachnospiraceae NK3A20 group;D_6__uncultured bacterium	0.857355	ATTGCACAATGGACGAAAGTCTGATGCAGCGACGCCGCGTGAGTGAAGAAGTATTTCGGTATGTAAAGCTCTATCAGCAGGGAAGAAAGGCTCCGGAAGGAGAGATGACGGTACCTGAGTAAGAAGCCCCGGCTAACTACGTGCCAGCAGCCGCGGTAATACGTAGGGGGCAAGCGTTATCCGGATTTACTGGGTGTAAAGGGAGCGCAGACGGATGTGCAAGTCTGATGTGAAATCCCGGGGCTCACCCCCGGGACTGCATTGGAAACTGTGCGTCTGGAGTACTGGAAGGGCAAGCGGAATTCCTGGTGTAGCGGTGAAATGCGTAGATATCAGGAAGAACACCGGAGGCGAAGGCGGCTTGCTGGACAGTAACTGACGTTGAGGCTCGAAAGCGTG…	0	0	0	0.000796238	0	0	0	0	0	0	0	0	0	0	0	0.000778851	0	0	0	0	0	0	0	0	0	0	0	0	0	0	0	0	0	0	0	0	0	0	0	0	0	0	0	0	0	0
18ad646f16467e229c60cea17837575d	D_0__Bacteria;D_1__Firmicutes;D_2__Clostridia;D_3__Clostridiales;D_4__Ruminococcaceae;D_5__uncultured	0.890794	ATTGGGCAATGGGCGCAAGCCTGACCCAGCAACGCCGCGTGAAGGAAGAAGGCTTTCGGGTTGTAAACTTCTTTTCTGAGGGACGAACAAATGACGGTACCTCAGGAATAAGCCACGGCTAACTACGTGCCAGCAGCCGCGGTAATACGTAGGTGGCAAGCGTTATCCGGATTTATTGGGTGTAAAGGGCGTGTAGGCGGGAGCGCAAGTCAGATGTGAAAACTCAGGGCTCAACCCTGAGCCTGCATTTGAAACTGTGCTTCTTGAGTGCTGGAGAGGCAATCGGAATTCCGTGTGTAGCGGTGAAATGCGTAGATATACGGAGGAACACCAGTGGCGAAGGCGGATTGCTGGACAGTAACTGACGCTGAGGCGCGAAAGCGTGGGGAGCAAACA	0	0	0	0	0	0	0	0	0	0	0	0	0	0	0	0	0	0	0	0	0	0	0	0	0	0	0	0	0	0	0	0.000202425	0	0	0	0	0	0	0	0	0	0	0	0	0	0
18b19050124f41020d9c805e3715aeea	D_0__Bacteria;D_1__Spirochaetes;D_2__Spirochaetia;D_3__Spirochaetales;D_4__Spirochaetaceae;D_5__Treponema 2	0.999999	ATTCCGCAATGGACGAAAGTCTGACGGAGCGACACCGCGTGAACGATGAAGGCCGAAAGGTTGTAAAGTTCTTTTGGATAAGAAGAATAAGTATGGTAGGGAATGACCGTATGGTGACGGTATTATCTGAATAAGCAACGGCTAATTACGTGCCAGCAGCCGCGGTAACACGTAAGTTGCGAGCGTTGTTCGGAATTATTGGGCGTAAAGGGCATGTAGGCGGATGTGCAAGCTTGGTGTGAAATGTAGTGGCTTAACCACTGCACTGCATTGAGAACTGCACAACTAGAATTACTGAGGGGTAACTAGAATTCCAAGTGTAGGGGTGAAATCTGTAGATATTTGGAAGAATACCAATGGCGAAGGCAAGTTACTGGCAGATAATTGACGCTGAGGTGC…	0	0	0	0	0	0	0	0	0	0	0	0	0	0	0	0	0	0	0	0	0	0	0	0	0	0.0209515	0	0	0	0	0	0	0	0	0	0	0	0	0	0	0	0	0	0	0	0
18b371a6926658d9eb3f47d76debd99b	D_0__Bacteria;D_1__Bacteroidetes;D_2__Bacteroidia;D_3__Bacteroidales;D_4__Prevotellaceae;D_5__Prevotella 9	1	ATTGGTCAATGGACGAGAGTCTGAACCAGCCAAGTAGCGTGCAGGATGACGGCCCTATGGGTTGTAAACTGCTTTTATAAGGGAATAAAGTGAGTCTCGTGAGATTTTTTGCATGTACCTTATGAATAAGGACCGGCTAATTCCGTGCCAGCAGCCGCGGTAATACGGAAGGTCCGGGCGTTATCCGGATTTATTGGGTTTAAAGGGAGCGTAGGCCGGAGATTAAGCGTGTTGTGAAATGTAGACGCTCAACGTCTGCACTGCAGCGCGAACTGGTTTCCTTGAGTACGCACAAAGTGGGCGGAATTCGTGGTGTAGCGGTGAAATGCTTAGATATCACGAAGAACTCCGATTGCGAAGGCAGCTCACTGGAGCGCAACTGACGCTGAAGCTCGAAAG…	0	0	0	0	0	0	0	0	0	0	0	0	0	0	0.00113825	0	0.000458013	0	0	0	0	0	0	0	0	0	0	0	0	0	0	0	0	0	0	0	0	0.000284091	0	0	0	0	0	0	0	0
18cac5ae37d4e9eebe2c4f065334699e	D_0__Bacteria;D_1__Proteobacteria;D_2__Alphaproteobacteria;D_3__Rhizobiales;D_4__Beijerinckiaceae;D_5__Methylobacterium	1	ATTGGACAATGGGCGCAAGCCTGATCCAGCCATGCCGCGTGAGTGATGAAGGCCTTAGGGTTGTAAAGCTCTTTTATCCGGGACGATAATGACGGTACCGGAGGAATAAGCCCCGGCTAACTTCGTGCCAGCAGCCGCGGTAATACGAAGGGGGCTAGCGTTGCTCGGAATCACTGGGCGTAAAGGGCGCGTAGGCGGCGTTTTAAGTCGGGGGTGAAAGCCTGTGGCTCAACCACAGAATGGCCTTCGATACTGGGACGCTTGAGTATGGTAGAGGTTGGTGGAACTGCGAGTGTAGAGGTGAAATTCGTAGATATTCGCAAGAACACCGGTGGCGAAGGCGGCCAACTGGACCATTACTGACGCTGAGGCGCGAAAGCGTGGGGAGCAAACA	0	0	0	0	0	0	0	0	0	0	0	0	0	0.00073758	0	0	0.000543891	0	0	0	0	0	0	0	0	0	0	0	0	0	0	0	0	0.000197582	0	0	0	0	0	0	0	0	0	0	0	0
18cacc2b67b890138de0ebef19a28c2d	D_0__Bacteria;D_1__Proteobacteria;D_2__Gammaproteobacteria;D_3__Oceanospirillales;D_4__Marinomonadaceae;D_5__Marinomonas;D_6__uncultured Marinomonas sp.	0.81743	ATTGGACAATGGGCGCAAGCCTGATCCAGCCATGCCGCGTGTGTGAAGAAGGCCTTCGGGTTGTAAAGCACTTTCAGCGAGGAGGAAAGGTTGTAGCTTAATACGCTGCAGCTGTGACGTTACTCGCAGAAGAAGCACCGGCTAACTCCGTGCCAGCAGCCGCGGTAATACGGAGGGTGCAAGCGTTAATCGGAATTACTGGGCGTAAAGCGCGCGTAGGTGGTTTGTTAAGTCGGATGTGAAATCCCAGGGCTCAACCTTGGAATGGCACCCGATACTGGCAGGCTAGAGTACGGTAGAGGGGTGTGGAATTTCCTGTGTAGCGGTGAAATGCGTAGATATAGGAAGGAACATCAGTGGCGAAGGCGACACCCTGGACTGATACTGACACTGAGGTGC…	0	0	0	0	0	0	0	0	0	0	0	0	0	2.63421e-05	0	0	0	0	0	0	0	0	0	0	0	0	0	0	0	0	0	0	0	0	0	0	0	0	0	0	0	0	0	0	0	0
18d9ed34614d627a561bd2492c5a3cab	D_0__Bacteria;D_1__Synergistetes;D_2__Synergistia;D_3__Synergistales;D_4__Synergistaceae;D_5__Pyramidobacter;Ambiguous_taxa	0.760292	ATTGGGCAATGGGCGCAAGCCTGACCCAGCGACGCCGCGTGAGGGAAGACAGCCTTCGGGTTGTAAACCTCTGTTGCGGGGGAAGAAGGAAGTGACGGTACCCTGCGAGGAAGCTCCGGCTAACTACGTGCCAGCAGCCGCGGTAATACGTAGGGAGCGAGCGTTGTCCGGAATTACTGGGCGTAAAGGGCGCGTAGGCGGCGCTTCAAGTCGTCTGTCAAAAGCCGAGGCTCAACCTCGGCGCGCAGACGAAACTGGAGAGCTTGAGAAGCAGAGAGGCAAACAGAATTCCTGGTGTAGCGGTGAAATGCGTAGATATCAGGAAGAATACCAGTGGCGAAGGCGGTTTGCTGGCTGCATACTGACGCTGAAGCGCGAAAGCCAGGGGAGCAAACG	0	0	0	0	0	0	0	0	0	0	0	0	0	0	0	0	0	0	0	0	0	0	0	0	0	0	0	0	0	0	0	0.000349644	0	0	0	0	0	0	0	0	0	0	0	0	0	0
18e41831b315015903dcdc148632fd71	D_0__Bacteria;D_1__Bacteroidetes;D_2__Bacteroidia;D_3__Cytophagales;D_4__Bernardetiaceae;D_5__Garritya;D_6__Garritya polymorpha	1	ATTGGTCAATGGAGGGAACTCTGAACCAGCCACGCCGCGTGTAGGAAGAAGGTCCTCAGGATTGTAAACTACTTTTATATAGGAAGAAATGCCCCAATGCGTTGGGGAGTTGACGGTACTATAGGAATAAGCACCGGCTAACTACGTGCCAGCAGCCGCGGTAATACGTAGGGTGCAAGCGTTATCCGGAATCACTGGGTTTAAAGGGTGTGTAGGCGGTTTTATAAGTCTGTGGTGAAATGCTGTTGCTTAACAATAGCACTGCCCTGGATACTGTAGAACTTGAATATTGTAGAGGAATGTGGAATTCGTGGTGTAGCGGTGAAATGCATAGATACCACGAGGAACGTCGATTGCGAAGGCAACATTCTGGGCAAATATTGACGCTGATGCACGAAA…	0	0	0	0	0	0	0	0	0	0	0	0	0	0	0	0	0	0	0	0	0	0	0	0	0	0	0	0	0	0	0	0	3.93407e-05	0	0	0	0	0	0	0	0	0	0	0	0	0
18e4bbc2231c96a929e9e560882416d7	D_0__Bacteria;D_1__Proteobacteria;D_2__Alphaproteobacteria;D_3__Rhizobiales;D_4__Hyphomicrobiaceae;D_5__Hyphomicrobium	0.991433	ATTGGACAATGGGCGCAAGCCTGATCCAGCCATGCCGCGTGAGTGATGAAGGCCTTAGGGTTGTAAAGCTCTTTTGGCGGGGACGATAATGACGGTACCCGCAGAATAAGTCCCGGCTAACTTCGTGCCAGCAGCCGCGGTAATACGAAGGGGACTAGCGTTGTCCGGAATCACTGGGCGTAAAGCGCACGTAGGCGGATATGTCAGTCAGGGGTGAAATCCCGGGGCTCAACCTCGGAACTGCCCTTGATACAGCATGTCTTGAGTCCGATAGAGGTGGGTGGAATTCCTAGTGTAGAGGTGAAATTCGTAGATATTAGGAAGAACACTGGTGGCGAAGGCGGCCCACTGGATCGGTACTGACGCTGAGGTGCGAAAGCGTGGGGAGCAAACA	0	0	0	0	0	0	0	0	0	0	0	0	0	0	0	0	0	0	0	0	0	0	0	0	0	0	0	0	0	0	0	0.000220828	0	0	0	0	0	0	0	0	0	0	0	0	0	0
18efcf42fa8689c36a89d47f223521b8	D_0__Bacteria;D_1__Bacteroidetes;D_2__Bacteroidia;D_3__Bacteroidales;D_4__Marinifilaceae;D_5__uncultured;D_6__Bacteroidales sp. G-GB-S-4-voll	0.937952	AATACGGAGGATCCGAGCGTTATCCGGATTTATTGGGTTTAAAGGGTGCGTAGGCGGCTTTATAAGTCAGTAGTGAAATCTCATGGCTCAACCATGAACGTGCTATTGAAACTGTAGAGCTTGAGTACAGACGAGGCAGGCGGAATGTGTTATGTAGCGGTGAAATGCATAGATATAACACAGAACACCGATAGCGAAGGCAGCTTGCCAGACTGTAACTGACGCTGATGCACGAAAGCGTGGGTAGCGAACA	0	0	0	0	0	0	0	0	0	0	0	0	0	0	0	0	0	0	0	0	0	0	0	0	0	0	0	0	0	0	0	0	0	0	0	0	0	0	0.000150015	0	0	0	0	0	0	0
190eec427cdb3e22cfce16d9678b32a6	D_0__Bacteria;D_1__Proteobacteria;D_2__Deltaproteobacteria;D_3__NB1-j	1	TTTGGGCAATGGGCGAAAGCCTGACCCAGCAACGCCGCGTGAGGGATGAAGGCCTTCGGGTCGTAAACCTCTGTCAGGAGGGAAGAAGGTGGTCGGGGAGAATATTCCCGGTCATTTGACGGTACCTCCAAAGGAAGGACCGGCTAACTCCGTGCCAGCAGCTGCGGTAATACGGAGGGTCCAAGCGTTGTTCGGAATCATTTGGCGTAAAGCGCGTGTAGGCGGTCGTGTAAGTCGGGTGTGAAGTCCCGGGGCTCAACCCCGGAACTGCACTCGATACTGCTCGACTAGAGTCCCGGAGAGGAAGGCGGAATTCCCGGTGTAGAGGTGAAATTCGTAGATATCGGGAGGAACACCAGTGGCGAAGGCGGCCTTCTGGACGGTGACTGACGCTGAGAC…	0	0	0	0	0	0	0	0	0	0	0	0.000191113	0	0	0	0	0	0	0	0	0	0	0	0	0	0	0	0	0	0	0	0	0	0	0	0	0	0	0	0	0	0	0	0	0	0
[truncated: 5,436 more rows]
[truncated: 6 more columns]
