# Supplementary material for: Microbial Profiles of Retail Pacific Oysters (Crassostrea gigas) From Guangdong Province, China
Source: Front Microbiol. 2021 Jul 7;12:689520. doi: 10.3389/fmicb.2021.689520 (PMC8292972; doi:10.3389/fmicb.2021.689520)
Supplement: Supplementary Table 3 — Functional annotations based on the KEGG pathway using PICRUSt 2. [file Table_3.XLSX]

## Sheet: Sheet1
pathway	description	Guangzhou																	Jiangmen																		Zhuhai
		B2.1	B3.1	B3.4	B3.5	B4.5	A2.1	A2.2	A2.3	A2.4	A2.5	A3.2	A3.3	A3.4	A1.1	A1.5	A3.1	A3.5	C1.5	C2.3	C3.1	C4.2	C5.2	D1.1	D1.3	D1.4	D2.3	D3.3	D3.4	D3.5	D4.4	D4.5	E1.1	E1.2	E1.4	E1.5	F1.1	F1.2	F1.3	F1.4	F1.5	F2.1	F2.2	F2.3	F2.5	F3.1	F3.2	F3.3	F3.4
PWY-7663	gondoate biosynthesis (anaerobic)	76967.3	47237.9	46960	36158.7	44362.1	53100.9	64681.3	59500.5	60163.3	35883.3	52952.3	38550.2	32982.4	49840.2	93134.8	81129.8	88897.2	52206.5	61743.4	58745.8	65399.7	72205	103303	78047.8	70675.8	73916	77679.1	84962.1	102951	90287.2	82350.3	70600.5	63708.3	71133.7	50990.2	64330.4	37019.9	40018.7	53604.1	56095.4	50569.5	41505.9	35006.3	40533.2	48818.3	52099.3	38326.1	52283.4
PWY-5973	cis-vaccenate biosynthesis	75065.5	44902.3	44788.8	34444.5	43302.7	50587.9	63168	57125.6	56666.5	31773.7	48643.9	33656.2	31663.9	45580.2	88183.2	75985.8	80753.9	48987	56894.7	55005.5	60490	65147.5	96423	66988.9	61435.7	66430.3	69335.2	79431.2	92730.2	82252.9	77644	65659.3	59444.9	71071.3	48026.3	57316.8	32939.4	37005.9	49161.3	41571.3	49817.6	34540.1	33222.3	39365.8	45541.5	48695.9	36295.1	50882.6
PWY-3781	aerobic respiration I (cytochrome c)	86160.7	25589.1	65874.8	3043.21	45555.4	35589.1	70255.5	50690.1	22422.3	40476.5	74061.6	57058.4	53416	75542.6	129289	59607.8	99171.7	9848.35	7159.74	16488.6	1756.55	42693.7	63858.3	46725.2	43797.5	50682.8	39452.5	54141.7	15474	6740.06	53178.8	58675.1	28177.9	84793.2	45039.3	100335	55218.4	38756.6	69578.4	76280.6	58793.9	58423.1	57424.6	58892.2	59316.6	80463.6	30824.3	75261.2
NONOXIPENT-PWY	pentose phosphate pathway (non-oxidative branch)	40218.3	36841.1	33548	61244.7	34912.9	35212	38228.2	40990	41359.8	29057.2	43886.2	33899.9	33375.2	40824.1	77528.9	74329.4	80444.9	40939.6	61012.5	46687.4	58977	57151.9	76633.7	72107.4	65321.8	90260.8	59150.3	72739.3	77254.3	65237.7	64305	61648	58120.5	61986.7	52362.8	51465.8	29327.8	37115.8	37789.9	40044.7	38861.3	32717.7	29350.8	34873.5	38942.8	47557.1	40726.2	55417.7
FASYN-ELONG-PWY	fatty acid elongation -- saturated	76781.9	34357.6	38427.4	33007.2	38771.8	43480.1	64433	53867	48925.5	28495.2	38805.2	26642.5	25618.9	38834	79234.4	69660.1	69960.9	30872.8	45389.2	41078.3	49734.3	67081.4	99758	67053.5	65548.3	48322.1	52047	80423.2	87571.4	82141.4	78865.8	50263.4	57126.9	66761.9	39718.7	49323.8	27951	25943.2	42441.8	20927.2	50349.3	27225.1	31591.9	30731.1	44460.5	40312.5	29757	39586.5
PWY-7219	adenosine ribonucleotides de novo biosynthesis	45979	38337.4	34170.7	40091.5	32848.1	38257.2	40816.7	43650.9	48281.1	28215.3	40719.4	30845.7	29895.7	38160.3	72716	70511	75588.7	43772.9	69448.7	48433.3	63195.8	51498.9	73075.4	58528.6	52843	77321.8	58690.1	64071.9	81721.3	72073.8	59919.8	57041.6	56282.7	57437.8	47117.3	49293.7	27655.1	33859.4	35981.3	33014.6	39167.6	25594.2	27637.5	30997.8	36299.7	44862.7	36630.3	47373.4
PWY-7111	pyruvate fermentation to isobutanol (engineered)	56564.7	46159.3	39812.2	54709.1	35450.6	47379.9	49892.2	55442.8	56669.9	29706.7	42706.4	33027.4	30437.2	39953.9	85447.6	68117.3	65404.1	50420.7	61857.4	54549.5	51476	51929.3	72321.2	57741.8	50041.4	64051.4	56823	62686.9	82166.1	52249.8	60270.6	64385.9	53112.1	52579.2	52001.1	42687.3	24452.2	18574.1	37874.9	19253.7	41972.9	23566.1	30808.4	30155	38856.9	41245.5	38037.3	45989.2
PWY-7229	superpathway of adenosine nucleotides de novo biosynthesis I	47439.7	39251.9	35088.5	43653.2	32997.5	38886.7	41518.3	43764.4	48830.9	27416	40218.8	30790.4	29359.4	37578	71424.7	68393.8	68864.4	45540.8	61246.2	50122	60941.8	47115.1	68152.4	54083	47463.8	77237.2	59147.4	58624.8	84235.7	74894	55529	56744.5	54838.1	59283.1	47137.4	49503	28554	34143.8	36657.7	34309.6	38684.8	26246.3	27580.6	30002.8	34879.6	43601.5	36795.6	44794.4
CALVIN-PWY	Calvin-Benson-Bassham cycle	52596.8	39064	37352.9	44628.1	38582.1	41369	47168.6	47465.9	46475.2	26739.8	42319.3	31181.8	29995.4	38638.7	70277.8	68065.6	70380.9	41597.7	51963.6	47331.4	52659.4	49630.3	65965.5	61261.8	53239.2	74435.4	58731	61062	78367.6	68736.6	55622.2	54712.7	51801.3	53660.2	45561.9	49858.9	28922	33495.3	40955.7	32110.4	35551.7	26237.2	25810.5	29405.7	35380.6	45118.3	35469	45843.4
PWY-7208	superpathway of pyrimidine nucleobases salvage	39909.8	41581.2	33263.9	37513	34409.5	40484.6	36003.9	44836.5	50948.9	28938	37472.3	31574.2	30194.1	38535.2	70332.2	70212.9	80985.2	49729.1	50180.8	53570.1	61264.6	38314.9	53248.3	48592.6	37254.1	73321.6	59435.7	45038.8	90002.5	81837.7	42899.4	61941	54948.5	62749.7	48285	50397.6	28988.8	37178.4	37121.8	39127.2	30840.1	28143.8	25900.3	29022.6	29295.3	43641.5	36831.7	44023
THRESYN-PWY	superpathway of L-threonine biosynthesis	55077.3	36984.7	39428.2	39021.6	35017.9	40354.4	46940.9	47167.9	44296.3	28672.3	42763.4	31694.8	30276.3	39526.8	73585.8	65486.2	65882.3	40375.8	45223.9	43768.4	45168.7	48403.4	68890	55586.7	49867.2	74455.5	53814.2	60046.3	69914.1	50382	56659.5	49146.5	50467.8	54598.9	41686	50307.1	29210.2	33224	42862	29133.4	38088	29282.1	27164.8	33728	34983	45639.9	32329.6	47061
PWY-2942	L-lysine biosynthesis III	49153.1	37220.9	36261.3	41209.6	35581.2	39022.9	45097.8	44974.8	43199.8	27627.5	41494.7	31244.6	29196.7	38503.8	72057.8	64606.4	69773.7	40146.6	45518.1	45233.2	50227.1	50209.6	67804.3	59074.1	53375.2	66073.5	56189.6	62002.8	73417.2	64243.5	57810.8	54061.4	48432.7	54515.1	43635.7	48734.8	28037.7	32301.6	38088	32322.1	38483.9	25991.1	26216.2	30795.9	37105.9	44777.2	33595.8	45546.1
PWY-5101	L-isoleucine biosynthesis II	47051.9	42456.4	39341.3	44022.2	33518.6	42187	41337.2	48163.8	50359.9	30775.6	40828	32777.4	32358.9	43277.1	83850.5	71926	66947.4	48817.6	53073.5	51969.3	47803.3	40592.4	58994.5	47467.7	38556.9	63485.9	51662.3	43832.3	77431.3	50023	43171.1	63975.1	60905.3	47544	51375.2	49812.1	28993.7	20002.6	36829.9	23506.8	35884.8	28272.1	29765.1	28940.7	33776.7	44421.7	37643.7	44393.8
PWY-6609	adenine and adenosine salvage III	54097.4	36143.5	30025.4	33987.5	30426.2	37051.3	41093.7	42160.1	44558.4	23823.3	34901.5	26294.2	24356.5	30442.4	58254.7	59774.9	63842.3	47148.1	56291	49645	62948.1	58931	94010	55792.4	50628.7	77146.6	57408.2	69237.3	78387.3	66823.8	68422.4	53905.8	50215.1	36530.6	39987.8	39967.8	24265	33554.4	29929.8	27418.7	48739.1	22497.7	18168.7	26381.1	36665	43276.3	30518.5	41973.5
PWY-6126	superpathway of adenosine nucleotides de novo biosynthesis II	45084.2	37459.3	33827.7	41719.3	31168.4	36877.2	39384.8	41142.1	46728.2	25948.5	38351.8	29332.9	27934.4	35423.8	68068.7	66033.9	62282.5	44028.6	57886.2	48510.6	58573	43385.9	63371.9	50207.8	43752.5	73495.2	56394.3	54442	81144.1	72469.5	51784.1	53548.6	53554.5	56538.7	45757.7	46948.7	27487.2	32349	34747.8	33067.1	36257.3	25230.6	26424.2	28304.4	32973	41427.2	35717.1	41992
PWY-5667	CDP-diacylglycerol biosynthesis I	44218.3	38739.2	33751.4	44004	34276.5	37776.6	38356.1	43504.4	45341.2	24856.4	36033.4	29149.8	27257.2	36460.2	66992.5	60573.1	74074.7	43306.6	51546.1	47778.3	56549	43292.6	64356.4	49355	42084.2	69222.2	56348.9	49894	80240	70969.7	49403.4	56914.8	48959.8	63577.1	46835.1	44938.9	25985.8	33922.5	36496.4	32162.3	43418.4	23414.7	26687.8	29857.7	32498.2	39071.9	36214.9	42636.1
PWY0-1319	CDP-diacylglycerol biosynthesis II	44218.3	38739.2	33751.4	44004	34276.5	37776.6	38356.1	43504.4	45341.2	24856.4	36033.4	29149.8	27257.2	36460.2	66992.5	60573.1	74074.7	43306.6	51546.1	47778.3	56549	43292.6	64356.4	49355	42084.2	69222.2	56348.9	49894	80240	70969.7	49403.4	56914.8	48959.8	63577.1	46835.1	44938.9	25985.8	33922.5	36496.4	32162.3	43418.4	23414.7	26687.8	29857.7	32498.2	39071.9	36214.9	42636.1
PWY-6121	5-aminoimidazole ribonucleotide biosynthesis I	39472.1	37503.6	32568.9	36581.8	31112.9	37560.3	35562	41888	48526.7	28617.5	37192.7	29235.8	28616.2	35938.9	75076.9	70423.1	73189.1	41831.4	66999.8	46871.7	60770.4	43180.1	58799.4	53612.3	46280.6	69564.5	55894.1	51090.7	80052.6	71437.8	46846.7	53788.4	55117.8	55588.3	45114.9	44643.8	25281.6	30008.5	33522.2	30492.1	31484.1	23599.8	25859.9	28576.4	32034.1	41457.6	34317.2	44389.3
PWY-5686	UMP biosynthesis	42061.3	36898.4	33406	36982.3	32046.9	36585.5	36934.5	41689.8	43804.2	27402.4	38522.7	31120.3	29746.7	37252	69824.1	67373.1	71862	41589.1	51548.1	45834.3	53967.1	40770.7	58963.8	49787	42897.8	71803.6	53887.5	50168.1	76708	67890	47320.5	55560.5	53762.8	57323.8	45735.2	48172.2	28013.2	32556.6	36022.4	34070.7	33094.4	25311.3	26730.7	28356.2	31985.6	43077.2	35420.6	42703.3
PWY-3001	superpathway of L-isoleucine biosynthesis I	49699	37862.2	37549.7	40070.8	33491	39657.6	43123.7	45416.6	44972.3	28505.4	40591.6	30575.2	29693.3	38056.5	72829.5	64293.2	64772.6	42082	46002.1	45317.9	42943	43543.2	62745	50331.7	43075.4	67096.2	50337.7	50591.1	69528.9	48801.6	48673	52054.7	52333.6	47519.1	42424.2	47624.1	27808.4	24858.6	37008.5	26202.5	35955.3	27912.5	26913.9	30397.6	33629.2	43756.2	32210.8	43758.6
PWY-6122	5-aminoimidazole ribonucleotide biosynthesis II	35639.2	36768.7	30556.6	33770.9	29403.7	36122.6	32380.6	39507.8	48173.9	27607.8	35289.2	27781.9	27845.5	35503.8	72148.3	67711.4	72072.2	42148.7	68244.7	47161.4	62478.5	40628.9	54388.2	51972.8	44301.5	69928.5	55481.1	48083.4	82308.7	73631.8	43638.2	53103.8	52692.4	52447.7	44699	43721.7	24857.6	29741.1	31836.2	28989.4	28961.7	21935.4	25678	27715.8	30108.1	40567.5	33968.1	42966.1
PWY-6277	superpathway of 5-aminoimidazole ribonucleotide biosynthesis	35639.2	36768.7	30556.6	33770.9	29403.7	36122.6	32380.6	39507.8	48173.9	27607.8	35289.2	27781.9	27845.5	35503.8	72148.3	67711.4	72072.2	42148.7	68244.7	47161.4	62478.5	40628.9	54388.2	51972.8	44301.5	69928.5	55481.1	48083.4	82308.7	73631.8	43638.2	53103.8	52692.4	52447.7	44699	43721.7	24857.6	29741.1	31836.2	28989.4	28961.7	21935.4	25678	27715.8	30108.1	40567.5	33968.1	42966.1
ILEUSYN-PWY	L-isoleucine biosynthesis I (from threonine)	43570.6	39298.7	36690.2	41774.5	31537	39202.5	38450	44903.6	46513.4	28889	38826.1	30786	30495.9	41558.2	79689.9	67318.8	64010.9	45028.9	51104.5	48055.4	45199.3	38648	55526.1	44744.6	36768.7	61761.2	48340.9	43489	72414.6	47290.3	42274.1	60008.5	56355.5	44636.2	48488.5	47273.4	27341.7	19214.3	35059.3	23074.6	33670.8	26592.4	27822.7	28388.7	32127.2	41590	35596.9	42272.7
VALSYN-PWY	L-valine biosynthesis	43570.6	39298.7	36690.2	41774.5	31537	39202.5	38450	44903.6	46513.4	28889	38826.1	30786	30495.9	41558.2	79689.9	67318.8	64010.9	45028.9	51104.5	48055.4	45199.3	38648	55526.1	44744.6	36768.7	61761.2	48340.9	43489	72414.6	47290.3	42274.1	60008.5	56355.5	44636.2	48488.5	47273.4	27341.7	19214.3	35059.3	23074.6	33670.8	26592.4	27822.7	28388.7	32127.2	41590	35596.9	42272.7
PHOSLIPSYN-PWY	superpathway of phospholipid biosynthesis I (bacteria)	49377.2	36519.6	32668.9	46843.6	32422.2	36150.3	41799	42771.6	43639.4	22926.9	34511	27243.3	24123.7	34274.7	62740.9	55654.5	71460.4	41928.4	49622.3	45753.4	54346.6	45461	67762.7	48885.2	43827.8	64826.6	53543.5	53336.5	77594.6	68880.3	52649.1	52796.1	41498.7	58615.7	43685.4	43630.9	24994.2	30550	36079.9	24272.3	40513.1	22464.6	25705.6	28672.9	32811.8	38269	33783.7	39980.6
PWY0-1586	peptidoglycan maturation (meso-diaminopimelate containing)	57400.6	41802.5	21689.3	49398.1	27409.3	41330.6	43797.5	48813.3	53168.7	20663.4	29051.6	22994.8	22365.3	27137.2	54145.3	42224.9	28613	50031.6	48778.6	51178.2	54141.2	62565.3	100659	66021.3	58994.2	36840.5	63575.6	67446.1	90089.4	83229.9	66959.4	46851.3	42264.2	48166	30173.9	37718.5	21647.8	17014.4	22228.2	17841.1	46867.5	18071.4	21371.6	21967.4	33092.7	39465.7	20391.4	32291.4
PWY-7220	adenosine deoxyribonucleotides de novo biosynthesis II	43944.4	36350.8	33384.8	45472.3	29226.6	35198.5	37659.3	38232.9	45337.4	23472.4	35617.1	27576.7	25791.8	32483.2	62965.5	61011.3	50876.9	44379.3	52128.9	48636.5	55915.1	35855.7	53856.1	42232.3	35593.6	69040.7	53612.9	45357.8	80393.9	73013.3	43851.4	49535.5	50335.3	55392.3	44101.1	44408.1	27389	30573.8	33374.9	33270.4	33009.7	24830.5	25002.3	25378.8	29385.5	37663.6	35551.5	36471.5
PWY-7222	guanosine deoxyribonucleotides de novo biosynthesis II	43944.4	36350.8	33384.8	45472.3	29226.6	35198.5	37659.3	38232.9	45337.4	23472.4	35617.1	27576.7	25791.8	32483.2	62965.5	61011.3	50876.9	44379.3	52128.9	48636.5	55915.1	35855.7	53856.1	42232.3	35593.6	69040.7	53612.9	45357.8	80393.9	73013.3	43851.4	49535.5	50335.3	55392.3	44101.1	44408.1	27389	30573.8	33374.9	33270.4	33009.7	24830.5	25002.3	25378.8	29385.5	37663.6	35551.5	36471.5
DTDPRHAMSYN-PWY	dTDP-L-rhamnose biosynthesis I	35935.9	31111.3	34552.9	15611.1	29173.5	32009.7	32740.7	34728.3	41181.1	27685	41782.7	31819.3	28039.4	36722.7	72637.5	71787.5	59223	38053.2	51705.9	42308.1	51184.2	39660.5	55015.7	53976	45400.2	55740.2	46490.1	48749.8	64581.2	60527.4	42167.4	46132	61948.2	50865.2	41601.8	49677.5	28528.7	30684.7	35469	34736.4	26588.7	28084.1	23310.6	25029.6	29832.5	48213.2	33263.3	42251.5
BRANCHED-CHAIN-AA-SYN-PWY	superpathway of branched amino acid biosynthesis	43701.8	38101.3	36001.5	39636.6	31329.8	38338.4	38193	43181.6	44975	28446.5	37964.2	29569.6	30153.9	38289.1	74393	62862.2	58770.6	43485.3	43874.2	46251.5	41961.4	37688.1	53992.7	44424.1	36418	54325.8	46909.2	42177.6	69349.3	46467	40928.3	55837	54056.3	45549.9	44586.3	46318.3	26992	19145.7	34903.7	22877.1	32771.8	26584.5	27533.3	28092.6	31212.6	40924.6	32994.9	42575.4
ANAGLYCOLYSIS-PWY	glycolysis III (from glucose)	36320	35357.6	33636.2	43253.6	31574.2	34188.6	32460.8	37915.5	44032.8	27214.9	36411.6	28088.7	28655.2	35742.3	69828.7	67618.5	70726.1	39152.3	62498.6	44154.6	56899.7	29127.4	35919.8	40200.5	31898.7	72437.9	49573.6	34722.8	73386.9	65008.2	30263.7	52692.6	54698.8	58341.5	45958.4	46664.5	27796	32708.5	34373.9	22136.3	20063.6	24380.8	24730.8	25689.7	27107.4	43038	36078.3	41328.9
PWY-5695	urate biosynthesis/inosine 5'-phosphate degradation	56949.7	33104.3	34202.4	43231.9	33652.9	36282	42218.8	42397.1	37360.7	26530.4	38707.4	28975.1	27665.7	35014.7	67005.6	65720	75854.2	20954.7	15314.1	30192.3	18172.2	45555	68272.1	49027.5	42425.8	53824.3	52559.2	55589.9	30511	20041.4	54290.1	52327.6	53756	53947.4	37532.3	46204.4	27208.7	34167.4	34995.3	31629.2	37714	25422	25397.1	27534.1	33750.9	43476.9	29695.8	44806.6
PWY-6387	UDP-N-acetylmuramoyl-pentapeptide biosynthesis I (meso-diaminopimelate containing)	35813.9	35544.9	29095.4	35529.9	28915.1	34472.2	31456.3	38337.6	44782.1	24178.6	32360.7	26583.8	25401.8	32260	61132.7	60501.6	66377.2	41329.9	56681.9	45717.6	56715.4	35343.4	50457.8	41127.7	33830.1	68136.3	51975.6	41670.2	77974.2	69903.5	39744.5	51955.8	48551.9	50750.7	41662	41548.4	24574.8	30657.9	30764	28564.2	28848.2	21391.4	22759.6	24126	27065	37922.8	32006.9	37882
PEPTIDOGLYCANSYN-PWY	peptidoglycan biosynthesis I (meso-diaminopimelate containing)	35791.2	34887.5	29025.2	34988.5	28699.6	34036.9	31659.9	37940.9	44089.5	24091.8	32625.3	26435.7	25344.8	32291.7	60942.9	60111.2	65635.5	40620.3	57495.8	44822.1	56238.1	36315	51291.8	42735.8	35614.6	67499.3	51347.5	43296.9	76326.7	68255.2	40912	51241.1	48228.7	50159.5	41169.7	41661.2	24363.9	30353.2	30689	28514.1	28659.3	21420.7	22786.3	24335.6	27473.7	37931.3	31665.7	38029.5
COMPLETE-ARO-PWY	superpathway of aromatic amino acid biosynthesis	41102.7	37231.6	31397.5	39917.2	31116.3	36829.7	36282.9	41609.2	45814.2	24670.7	33409.6	26952.9	25783.1	33050.1	63893.1	57488.5	67700.6	42904.2	55123.3	46461.3	53775.7	36229.8	53026.6	41599.3	34637.2	65092.6	51025.4	42379.9	77379.7	66240.2	41576.8	54583	43771.8	51972.9	40113	41420.8	22723.9	29781.7	32651.8	25667.6	31254	21665.2	25330.9	26521.8	28304.6	35710.8	30090.2	39788.4
PWY-5104	L-isoleucine biosynthesis IV	44586.8	36954.5	34974.1	33544.8	31079.9	38016.7	37974.8	41480.6	44943.4	25076.1	33660	26689.5	29466	35177.6	68730.4	64892.2	54655.9	43185.8	48755.2	46850.6	46191.2	36845	45494.3	44310.7	37867.2	61715.3	46506.1	42137.4	70913.7	49191.3	40130.3	52842.7	55161.5	34447.8	43269.6	43336.6	26596.7	20388.6	34365	20496.5	25876	16448.6	22239.7	22462.4	28428.8	41130.3	32384.9	41645
PWY-6385	peptidoglycan biosynthesis III (mycobacteria)	36346.9	34794.5	28921.4	34966.6	28634.3	33873.7	31448.3	37795.4	43868.3	24021	31887.9	26300.6	25211.6	32015.4	60512.5	59987.1	65306	40512.3	55349.2	44712.7	55407.5	36212.8	52082.5	41854	34856.5	67318.7	50701	42465.1	76052.5	68154.2	40588.5	51220.2	48202.1	50143	40848.7	41231.7	24318.3	30301.3	30475.3	28510.5	29057.6	21305.8	22686.8	24054.5	26698.9	37571.4	31366.1	37514.7
PWY-5103	L-isoleucine biosynthesis III	41463.9	37566.7	34416.1	39636.6	29274.6	37096.8	36502.2	41865.1	44288.4	27345.6	36244.9	28200.7	28135.5	34900.9	69347.2	60415.8	52296.3	43159.1	42150.7	45693.6	39820.8	36253.9	52154.7	41995	34409.2	50289	45160.7	40180.2	67165.4	43484	39430.4	53178.9	52933.2	41062	42182.9	42473.2	25316.1	17207.4	31743.8	20641.4	31642.4	24588.1	26102.2	25535.1	29857.1	38923.2	31061.1	39004.4
PWY0-162	superpathway of pyrimidine ribonucleotides de novo biosynthesis	42039.1	31489.7	33403.7	35655	29975.7	32218.1	36919.6	39002.4	29438.3	26304.6	37549.3	29884.6	28454.7	35603.2	68046.3	61210	62877.4	37832.8	27561.2	37730.2	30231	40249.6	57747.4	47166.8	42123.1	52736.3	41839	49402	43156.6	31340.7	46653.5	53447.7	52578.4	56870.4	39245.9	46690.2	27689.1	26534.3	34685	33646.7	32770.6	25082.2	26352.7	27632.2	31619.6	41343.8	28465.9	41210.6
PWY-6386	UDP-N-acetylmuramoyl-pentapeptide biosynthesis II (lysine-containing)	35418.9	34676.4	29208.6	34943.6	28528.2	33676.9	31050.8	37697.4	43114.1	24070.1	32011.4	26727.6	25305.9	31808.1	60580	59727.2	63935.7	40773.4	54828.7	44791.4	54882	33793.6	48579	39625.6	32314.4	67736.5	50557.6	39287.9	75280.8	67113.4	37635.5	51539	48671.9	49548.5	41006.3	40827.8	24617	29390.1	30408.3	28421.3	28018.8	21321.6	22622.9	23778.6	26341.4	38121.3	31317.8	36975.8
GLYCOLYSIS	glycolysis I (from glucose 6-phosphate)	45954.9	36273.8	29486.5	42920	29526.6	33895.5	38933.3	38753.8	46501.3	25009.8	32948.3	23586.7	21046.6	26462.3	65123.5	61770.6	64421.9	41514.9	61943.9	45518.3	58445.6	42056.9	62028.3	47547.4	39915.7	67642.2	50585.2	48720.6	76895.1	68636.8	47324.8	52134	50092.6	54320.2	44899.2	32300.5	17252.8	17639.4	31458.6	17936.6	36008.3	17451	22894	23899.1	31050.5	28238	34323.6	39862.4
SER-GLYSYN-PWY	superpathway of L-serine and glycine biosynthesis I	42600.8	33943.6	31764.4	34025.1	27976.6	34676.3	38637	39683	41072.8	25181.3	35780.9	28185.1	25929.2	38097.6	64014.4	55090.4	48596.1	38130.3	39539.6	40514.7	38929.3	42169.2	59079.5	46832.6	42991.9	45341.3	43615.7	47552.4	64344.8	44473.9	44953.7	48986.8	45286.5	51164.3	36375.5	49008	26274.5	20436.9	33881.8	31551.7	32003.9	24634.2	26244.8	30143.6	28458.6	37639.4	27398.2	34430
PWY-7221	guanosine ribonucleotides de novo biosynthesis	35101.9	32865.8	28688.6	34974.2	27435	32268.7	31953.3	36864.4	40669.1	23081.8	32293.9	26413.1	25165.5	32188.5	62658.2	60785.4	69337.6	37700.6	53401.5	41318	52927.6	34802.9	48890	40889.5	34893.5	64405.1	47335.9	43357.9	69974.8	62066.8	41376	50652.4	47719.7	50157.7	42748.8	41387.2	23894.8	29333.1	30270.7	28915.7	27277.4	21343.9	22856.2	24264.8	26742	36585	33215.1	36843.4
PWY4FS-7	phosphatidylglycerol biosynthesis I (plastidic)	46324.9	35589.3	30719.9	43856	31379.1	35283.1	39624.8	41766.7	42625.5	19129.4	32913.2	25996.7	22714.5	27975.4	52392.9	44439.2	70039.3	41080.4	48453.7	44557	52974.8	43804.2	64336.5	49337.7	43490	62358	51959.5	51097.7	75992.4	67486.2	50063.6	50500.6	25863.2	55910	42046.3	31453.9	18042.7	28672.2	34740.6	15317.8	42576.7	17255.7	25039.8	27517.1	31530.2	28472.5	32509.5	38745.2
PWY4FS-8	phosphatidylglycerol biosynthesis II (non-plastidic)	46324.9	35589.3	30719.9	43856	31379.1	35283.1	39624.8	41766.7	42625.5	19129.4	32913.2	25996.7	22714.5	27975.4	52392.9	44439.2	70039.3	41080.4	48453.7	44557	52974.8	43804.2	64336.5	49337.7	43490	62358	51959.5	51097.7	75992.4	67486.2	50063.6	50500.6	25863.2	55910	42046.3	31453.9	18042.7	28672.2	34740.6	15317.8	42576.7	17255.7	25039.8	27517.1	31530.2	28472.5	32509.5	38745.2
PWY-841	superpathway of purine nucleotides de novo biosynthesis I	39962	31640.7	31613.3	36383.1	29060.5	32158.9	35460.1	38319.2	31547.9	25336	35436.6	28061.3	26909.1	33856.8	66368.2	60470.3	63077.4	37649.9	32353	38328.1	33595.4	38557.2	54901.3	44037.4	38790.7	54900.6	42808.2	47582.3	46629.5	34563.1	45176.7	52053.7	50973.1	50993.5	38894.9	43957.3	25671.5	26297.3	32623.8	30978.7	31464.1	23388.7	24944.1	26408.1	29920.1	38875.2	28397.3	39966.8
COA-PWY	coenzyme A biosynthesis I	35059.2	32158.9	28272	31511.1	27549.7	31990.5	31391.8	35828.2	41510.8	22966.2	31780.6	25523.6	24585.4	31138.1	58668.5	58876.1	63715.2	37686.8	60667.2	41226.7	54363.7	34460.1	48490	40270.2	34441.8	64108	46889.9	42559.7	69679.3	61863.7	40311.7	48439	46986.7	48028.1	39154.6	40484.6	23409.8	28444	29657.9	28241.6	27086.6	21097	22519.8	23918.9	26355.1	36350.9	30250.3	36515.9
PWY-6123	inosine-5'-phosphate biosynthesis I	37468.1	32792.7	29407.1	33067.9	29466.7	33021.6	33142.2	37176.3	40583.9	23991.5	31798.3	25992.6	25172.4	31235	59720.7	61812.9	62304.8	37822.4	51026.8	41615.9	50907.6	32489.6	46370.3	37389.3	31195	64466.2	46544.4	39574.7	69368.7	61629.9	38258	49424.3	50383.1	47850.4	40076.8	40163.6	23747.9	28591.6	30673.8	28367.2	27042.8	21287.4	22472.9	23034.2	26759	36223.3	30962.1	37029
ARO-PWY	chorismate biosynthesis I	38827.8	35243.8	29726.8	38157.4	29791.7	34787.3	34321.9	39417.7	43378.2	23211.6	31728.9	25727.8	24503.2	31372	60613.9	54651.4	65589.9	40462	54214.3	44016.1	52940.4	34172.8	49896.3	39251.5	32455	62917.4	49161.7	40026.3	74262.2	66291.2	39294	52040.7	41077	50703.8	38256	39100.4	21518.2	28436.8	31216	23875.4	29532.8	20360.9	23980.8	25181.4	26728.2	34057	28792.3	37824.2
FOLSYN-PWY	superpathway of tetrahydrofolate biosynthesis and salvage	42528.4	33791.7	31502.1	41314.6	28279.2	34710.1	36861.2	39887.2	39848.4	23714	33794.2	25752.9	24083.8	30484.9	60862.5	56288.1	50065.4	37616.6	47772.8	40692.9	44496	37193.4	52956.2	42145.4	36274.3	56688.7	46853.7	45190.7	61742.9	50169.5	43647.3	47635.1	48943.7	47722.7	34326.6	40919.2	23714.8	21152.1	31464.9	23026.6	31106.2	21603.5	21594.4	22474.6	29773.7	36307.1	24730.3	36071.3
PWY-5097	L-lysine biosynthesis VI	46218.9	22559.8	34076.1	37134.3	31120.6	27831	41371.8	35576.7	21304.7	24786.5	38787.4	29554	27713.7	36833.6	68629.4	63061.1	68574.9	11105.9	9572.43	20932.6	21730.6	43173.2	61658.5	48254.5	45262.1	54099.8	37404	54623.8	27156.1	13688.8	51931.7	44152.3	48128.7	53251.6	40962	47173.4	27116.7	31757.3	36252.8	31659.5	35980.5	24992.7	25381.2	29105	33982	42761.5	32684.7	42238.5
PWY-6163	chorismate biosynthesis from 3-dehydroquinate	34715.2	32638.1	28494.6	35740.1	27667.3	31830.2	31028.2	36071.8	39527.5	23522	30935.2	25887.7	24776	31781.1	60714.3	59477.5	66278.8	37443	49071.3	41013.6	50076.5	30952.9	45188.9	35674.7	29417.2	61117.7	45750.3	36860.7	69233.4	61548.2	36069.5	50107.9	47811.4	47953.8	38166.6	41062.1	23343.7	29129.7	29599.9	28865.6	26731.4	20998.4	22661.6	23474.6	24794.8	35676.3	29108.3	35526.4
DENOVOPURINE2-PWY	superpathway of purine nucleotides de novo biosynthesis II	39514.8	32185.4	30594	36027.7	28707.3	32484.6	34817.6	37822.2	34113.5	23777.4	32926.1	25115.6	24628.1	31957.6	61332.3	59140.2	60471.1	38367.3	36018.6	39659.1	37442.5	36909	52956.5	42724.9	36644.9	54887.4	44323.1	44332.7	52047.7	40013	42266.7	50191	50021.9	50168.5	38543.2	42074.3	24899.8	26954.6	31482.7	27769.5	29841.7	20263.7	19890.7	22484.5	28660.2	37913.1	28396.3	37113.9
TRNA-CHARGING-PWY	tRNA charging	40394.8	30002	30150.2	35110.4	29427.6	31480.4	34868.3	37080.6	32206.7	24301.7	33425.9	26321.6	24876.1	32707.1	61413.2	60568.5	64036.5	22692.8	43872.3	32294	36761.6	38440.9	55274.7	45156.7	38843.8	63201.4	43949.3	44792.3	43897.1	25969.1	42423.3	48799.6	48725.7	49545.5	40375	42536.9	24636.3	30061	31970.9	29320.7	30352.3	22184.3	23284.6	25326.5	28862.1	38389.3	31153.8	37867.6
GLUCONEO-PWY	gluconeogenesis I	48347.7	28254.3	32319.6	37992.3	30599.8	34184.2	40421.9	40924.1	34653.6	25225.7	35004.3	26387.4	25103.7	33584.6	65782.1	61710.6	57559.9	18926.9	18129.2	28461.1	11879	39708	57740.5	44207.4	38050.7	53215.7	45652.3	47264.4	31006.4	23999.4	46181.4	45279.1	50369.9	47750.7	38996.3	44578.2	25730.2	26284	35055.9	31254.9	36537.6	23647.7	23362.3	23618.5	30495.9	39277.3	30107.1	38751.9
P161-PWY	acetylene degradation	55770.8	40393.7	23323.4	48789.9	32871.4	41834.2	46656	46347.5	53442.4	12779.9	24599	18625.9	14026.1	14160	29136.5	25112.3	43454.1	45502	60940.8	52176.9	70064.3	55467.7	79218.1	65634.9	58988.1	66649.5	64032.6	63855.6	89050.3	81281.3	57411.1	42820.1	13815.6	32909.5	26175.9	16492.9	10748.3	21632.4	25262.5	4172.49	37103.6	8785.88	8370.46	16914.7	32009.4	31275.9	19409.9	31965
PWY-5100	pyruvate fermentation to acetate and lactate II	43685.8	39222.7	31176.1	33864.3	29001.3	39800.8	36510	38986.8	54636.1	21789.7	29478.1	21847.7	22076.5	25963.3	57431.2	60064.8	45788.9	47056.4	74474.4	53361.9	68572.4	17595.7	10308.1	27094.5	9953.2	68376.3	59019.8	12556.2	91799.5	84688.6	10750.8	49151.9	51803.3	36835.7	37255.2	34418.6	21773	27076.3	28501.9	5880.55	24566.8	12794.6	17761.3	17845.9	15732	39059.2	28750.3	37416.5
PWY-5484	glycolysis II (from fructose 6-phosphate)	45785.3	35065	25933.5	44044.9	26336.9	30912	38562.4	35826.5	45626.5	23104.4	29317.2	19852.1	16496.1	20896.8	60820.2	56595	57425.5	40972.7	62302	44213.1	58262.8	41503.3	61559.9	47485	39289.7	61879.4	47410.9	46968.7	75618.5	68221.5	45579.9	49181.9	46428.8	50204.8	42171.3	24652.4	12475.2	11947.6	27721.3	12515.2	35877.6	13448.5	20846.3	21307.8	30709.2	20958.9	31478.2	35855.7
1CMET2-PWY	N10-formyl-tetrahydrofolate biosynthesis	37406.9	32316.6	28791.2	33583.6	25988.7	32512.2	33140.5	35940.2	39768.8	22209.2	32170.7	24845.6	23586.1	30538.7	57261.9	53626.1	51823.2	37743.7	44404	40210.4	41369.2	34342.5	49304.5	39301	33830.3	50576.7	43380.4	41217.7	63751.9	49089.7	39898.5	45125	45486.8	43405.3	36094.1	41356.8	23422.9	22596.2	30346.9	30254.5	28607.1	22539	20212.7	21049.9	27413.2	34162.2	27979.1	34973.5
PWY-6612	superpathway of tetrahydrofolate biosynthesis	40849.7	32799.6	30183.5	41390.2	26450.4	33677.2	35316.9	38402.8	38311.5	22158.8	32208.7	24027.7	22553.1	28709.7	56572	51496.1	43719.1	36982.3	46176.1	39526.4	41852.7	35427.7	50055.3	40736.6	35010.1	52923.9	44989.9	43238	58062.4	45614.4	41757.5	45479.7	46217.7	43824.6	31208.6	38978.4	23061.7	18422	29991.1	20011.6	29686.1	19946.7	20455.3	20629.5	28914.6	34711.2	22014	33693.9
PWY-7228	superpathway of guanosine nucleotides de novo biosynthesis I	39105	28252.4	30952	36062.1	27240.8	29063	34789.2	36182.2	24874.6	23466.4	34109.1	27238.6	25576.9	32547.9	63259.1	53994.3	58363.7	34680.2	23278.6	33332.3	24861.6	35915.6	51493.6	40487	36168.5	45911.5	36171.6	45193.4	34734.6	24273.6	43299.4	50386.8	46798.5	48435.4	35158	43134.9	25620.3	23367.2	31903.9	31059.9	29986.8	23036.5	23983.9	24971.5	28330.9	36866	24879.8	36863.4
POLYISOPRENSYN-PWY	polyisoprenoid biosynthesis (E. coli)	35322.4	26294.7	27396.6	31385.6	24171.5	25222.6	31444.4	30597.7	37610.4	21728	30938.8	23305.8	21291.7	30575.2	56906.2	52583.4	47605.8	25992	49424.3	32440.8	48327.2	36599.3	51045.6	43741.3	39966.9	51893	40465.3	45155.1	64433.8	59231.3	41749.8	36417.6	44368.8	48476.3	30802	39880.8	21878.9	22005.3	28903.3	27877.4	26783.9	20907.1	21816.5	23655.5	27178.3	35301	24147.1	32553.3
PWY-6125	superpathway of guanosine nucleotides de novo biosynthesis II	38410.9	28411.2	30463.5	35955.1	26614.8	28928.8	34032.4	35198.6	26105.9	22831.1	33454	26510.2	24927.9	31491.3	61576	54095.1	54659	34956.8	24936.8	34213.8	26677.8	34816.7	50381.3	39620.6	35093.2	47218.2	37123.3	44026.7	37278.4	26549.2	42246.3	48589.5	46823.8	47789.4	35650.6	41918	25114.3	23534.7	30995.4	30436.5	29405.3	22632.2	23526.8	24339	27771.4	36061.5	25741.3	35802.7
PWY-7539	6-hydroxymethyl-dihydropterin diphosphate biosynthesis III (Chlamydia)	47977.2	22211	34091.8	27120.2	27841.8	31734.3	41378.6	39593.3	24014.5	24368.9	38178	28453.7	26155.7	31568.1	63598.2	52397	41160.3	14031.3	23201.6	21181.5	19023.7	45678.7	66472.7	49974.1	45325.6	43931.2	40949.8	56149.3	22765.3	13144.7	53791.5	37186.3	50518.8	43077.8	31739.8	43707.7	25120.9	15768.4	31830.6	15654.9	36547.9	20515.2	24605.5	24157.2	34912.1	41802.3	23452	38769.6
PWY-6147	6-hydroxymethyl-dihydropterin diphosphate biosynthesis I	40114.2	28303.6	31545.1	30989.6	25991.5	31915.6	35561.1	37650	27264	23901.6	34959.3	27048.7	25105.8	30190	60777.1	51319.2	41165.7	32368.4	31217.1	33634.3	27701.7	39629.6	55958.8	45107.3	40353	47955.9	41608.6	48006.7	34970.1	22881.6	45565.7	43793.4	49918.5	42713.2	31290.4	41998.9	24450	15069.4	29748.3	16135.1	32709.2	20848.9	22250.7	22518	31551.2	39801.3	22325.4	35604.7
TRPSYN-PWY	L-tryptophan biosynthesis	38604.7	34705	28613.2	30237	25018.8	34463.4	34034.4	38051.3	41819.1	23826.9	30161.6	22666.9	23200.3	29292.5	59105.5	50652.2	39435.1	41238.8	34730.5	42233.4	33595	34903.6	48345.2	38519.4	32938.8	38107.2	38345	41531.3	60376.5	36531.4	40895.8	45915	46400.8	35410.2	33914	38382.1	20639.1	14112.7	26841	29766.3	29229.5	21759.3	23324.4	23287.7	26409.3	29974.9	24414.7	34605.8
PWY-7234	inosine-5'-phosphate biosynthesis III	37458.2	32569.6	26428.4	32713.3	27991.1	32802.9	33060.6	36929.2	40509.4	18032.5	27435.8	22381.3	22821.5	29241.4	45103.6	34382.4	58297.6	37752	44020.1	39835.8	46978.1	31854.1	45592.3	36361.4	30627	44932.5	44972.6	37114.7	68227.9	61553.6	36167.5	45527.2	13873.1	46235.4	30988.6	38943.6	22423.5	28291.4	29689.6	28336.2	26741.5	20793.2	20479.5	21453	23748.6	28132.4	22225.9	34008.3
PWY-7664	oleate biosynthesis IV (anaerobic)	75534.6	27902.7	36734.7	32904.6	37531.7	41879.3	63268.7	52380	36634.9	16071.4	36503.8	24649.2	16043.1	23922.4	52982.2	26332.8	37460.3	16463.2	9615.97	21232.8	1606.13	64690.5	96773.2	64111.6	62827.7	16280.9	45743.2	77295.4	19745	14317.6	76214	32304.3	16362.8	65141.2	21977.5	28791.5	15230.9	11029.6	40487.3	19128.7	49365.6	25662.4	30573.5	29081.1	43012.3	22290.7	17280.2	37164.1
PWY-7196	superpathway of pyrimidine ribonucleosides salvage	37477.6	27714.9	30643.2	31864.8	27101.4	28307	32807.4	34039.2	25084.2	24834.4	33663.6	25521.9	23826	30309.4	62728.3	59198	53758.7	34846.7	22920.2	34172.3	25660	33975.5	49132.1	38688.8	33585.5	46737.7	36326.8	41669.1	35901.3	25371.4	40067.3	48947	53582.3	38313.5	35620.8	39849.7	24491.3	23098.2	29726	29553.2	27759.6	22472.4	19500.4	22943	28199.2	38811.4	25650.7	35392.4
PWY0-1061	superpathway of L-alanine biosynthesis	50781.4	39548.8	31626.5	45591.6	35766.4	41788.9	44557.1	47598.4	48111.9	19259.8	33101.7	21427.6	16993.7	19816.1	40221.6	19825.8	24950.8	43850.2	47660.9	46974.2	45451.7	43280.4	59042.8	51081.7	41552.6	45497.1	56780.6	50194.8	78494.1	70272.4	47967.9	47335.5	11926.9	40028.4	25638.5	25824.3	12453.6	9573.44	34020.5	11105.6	37942	15376.9	26173.2	24050.6	33148.7	24369.8	17437.9	38493.2
TCA	TCA cycle I (prokaryotic)	46438.6	18963.7	34173.6	38185.3	27009.5	26224.4	40005.9	34898.5	18392.8	27016.8	37099.5	27912.1	26073.1	35795.7	74020.6	60396.9	54307.1	8333.69	6535.99	14104.7	2638.59	40503.2	59287.5	44065	41382.4	32253.3	27657.7	48149.9	13640.8	7132.39	47629.3	38159.2	48629.1	44211.6	32301.7	46325.9	24791.1	19145.1	32991.9	36517.9	34477.7	25662.6	26611.4	26936.8	31525	37025.5	24139.8	39002.8
PWY-7199	pyrimidine deoxyribonucleosides salvage	34668.7	29920.3	26409.6	30338.3	25524.9	29679.2	30105.9	31776.1	39035.3	20367.1	28129.1	19084.1	17522.4	25692.5	47916.6	50660.1	51827.2	37257.9	48622.3	40454	46334.6	31521.7	45446.2	35195.7	29629.1	59956	45246.5	38521.9	68014.1	61197.8	37371.7	43231.1	43126	23089.8	30578	34800.7	21474.1	26699	26385.4	25644.4	24300.2	20219	11517.4	18713.8	24641.1	33587.2	23047	28014.1
PWY-6969	TCA cycle V (2-oxoglutarate:ferredoxin oxidoreductase)	44945.1	16709.4	34384.9	34915.2	25173.6	24063.2	38501.6	32292	16583.2	27048.3	37374.6	27580.3	26083.5	35906.1	75694.2	63517.4	55012.3	7306.3	6850.23	13867.1	2774.87	39613.6	58178.8	42276.7	41549	34009.8	25318.2	48106.1	13032.1	6210.99	46803.9	37806.8	50839.5	41481.9	34527.4	46132.7	24862.9	19517.4	32259.1	33122.4	33570.8	24267.3	26410	26429.6	31449.8	38231.2	26195.4	38812.9
HISTSYN-PWY	L-histidine biosynthesis	35253.2	31637.6	26923.3	28820.8	23407.5	31527.1	31561	35018.9	37798.2	23484.3	29548.7	22044.7	22497.7	28454.7	58189.1	45114	40461.6	37421.9	32984	40075.7	38787.5	36130.8	48939.5	42940.5	37326.9	39155.5	36807	42923.3	55610.2	33331.7	40660.9	39506.6	34558.9	36363.1	33432.5	36500.8	19788.5	14398.1	25682.9	27637	27893	20953.4	21434.1	21773.8	24636	33492.3	24532.8	34051.3
PWY-5989	stearate biosynthesis II (bacteria and plants)	77720	25537.3	36959.3	31095.2	36864.2	39922.4	65055.7	50786	33047.7	15157.4	35976.4	23702	15067.5	22235.3	51213.1	24137.4	34166.5	14525.6	8244.81	18833.3	1375.25	64319.6	96363.5	62398.6	62620.2	14353.8	41468.9	77687.6	16957.1	12082.3	76397.6	29644.8	14831.2	64128.9	20279	26478.1	13968.1	9625.67	39334.8	16617	51069.7	23651.9	30628.3	27915.5	44256.8	20761.8	15992.9	36469.1
PWY0-1296	purine ribonucleosides degradation	46214.2	34889.8	22979	30955.7	28305.9	33768.8	36520.9	37531.8	42334.5	12455.1	24970.6	16404.6	12999.2	15715.4	31688	30373	46342	47490.1	47963.6	48101.7	53467.6	46819.7	72045.7	46276.3	41389.7	62024.2	55132	55855.5	76938	67054.4	55639.8	45290.3	20373.1	25251	26390.7	19397.2	12884	25591.1	23978	6984.06	36219.3	12045.9	9062.52	17089.8	29329.9	23260.5	19586	30868
PWY-6282	palmitoleate biosynthesis I (from (5Z)-dodec-5-enoate)	75756.4	25907.1	35706	31011.4	36513.2	40147.3	63266.9	51056.7	33950.2	14793.1	35009.9	23412.5	14879.9	22150.9	49814.6	23767	34336.5	14739.3	8411.88	19108.2	1380.9	64222.5	96700.8	62843.4	62438.7	14431.2	42684.4	77082.1	17342.6	12509.8	76091.1	29765.2	14608.7	63513.1	20166.9	26512.2	13933.3	9869.22	39159.4	17258.7	49274.1	24225.4	29966.4	27991.6	42504.3	20467.2	15907.4	35835.9
PWY-6700	queuosine biosynthesis	35524.2	23300.7	29048.3	27376.4	25805.3	24814.4	31853.3	31239.4	19183.2	22790.8	32149.6	22814.1	21975.1	32313.1	56468.9	54604.5	56909.3	30357.9	17003.2	27406.4	11621.4	37973.1	52297.8	45657.2	42549.9	35927.1	33254.9	48646.1	32222	20549.6	44539.4	47004.2	46036.5	42760.4	26529.3	43225	22425.4	29190.1	29594.6	28205.2	26806	21411.5	22576.1	24909.5	28666.6	35156	19614.7	34139.3
PWY-6737	starch degradation V	35618.8	30935.5	25618.7	43215.9	23914.5	29221.1	30696.6	32137.4	38856.7	22532.2	29082.4	16998.2	17270	19676	56339.3	63595.4	32429.4	36972.4	46499.4	39555.7	38872.5	38964.9	53203.9	44165.9	44113.2	57187.3	44137.8	49961.9	64337.1	60500.9	45611.1	40894.3	56753.1	47431.6	36049.2	21391.5	12371.4	9369.45	22419.5	4993.13	28103.4	12122.3	20357.7	18646.6	29758.9	29686.6	27741.7	31412.4
PWY-6317	galactose degradation I (Leloir pathway)	40802.6	32218.7	25057.7	42635	28411.1	31966.1	30686.8	35345.1	41769.4	16126	25087.6	16793.5	14068.2	20177.8	43265.6	43996.5	57380.1	37863.7	48876.4	41802.8	49870.2	30628.8	47416.5	36958.9	28896	54467.3	47126	36329.4	68642.2	61733.2	34453.6	44391.2	28185	33439.2	34512.5	24025.4	15728.8	25960.9	25524.4	14497.8	29426.3	20542.5	19914.3	19329	24908.9	30980.4	26344.4	30507.6
MET-SAM-PWY	superpathway of S-adenosyl-L-methionine biosynthesis	46672.1	34487.8	27905.6	36970.7	27807.2	35520.1	40704.3	39531.6	42293.7	18282.9	31744.4	20971.2	18568.5	23738.6	49592.8	32016	32606.8	39454.9	39627.8	42466.4	42512.2	45547.4	63426	49911.7	44872.4	41244.5	46873.7	55013.4	64420.1	46140	52512.5	40317	19669.4	23978.8	29724.8	28657.4	14876.4	12332.3	27514.6	7496.25	34948.9	16387.4	14938.8	22160.1	31610.1	25038.3	19083.6	34615.2
PWY-5347	superpathway of L-methionine biosynthesis (transsulfuration)	47031.6	27624.7	30570.6	35939	27731.5	31475.8	41749.5	36957.5	28560.8	20312.2	34879.1	23368.3	20912.7	27005.1	55171.1	38316.5	34495.7	19389.4	37608.1	33236.7	39050.9	48687.8	67232	54299.1	50639	44665.4	41752.2	59458.8	44871	18426.9	55613.7	39998.4	24741.3	22810.5	32296.7	33695.7	17971.7	14317.1	29957.4	8024.85	36107.5	17907.2	15274	23116.8	33671.8	30296.6	22094.4	36263.9
GLUTORN-PWY	L-ornithine biosynthesis	36852.1	31953.4	25376.8	28819.5	22749.4	31867.6	33131	35796.7	38137.1	19762.4	27840.6	20281	19426.3	26981.6	52571.4	36682.1	37796	37560.5	32009.4	38336.1	30816.1	41104.3	54841.9	48366.4	43974	30801.5	37922.5	50578	55596	33954.1	47461.4	38377.7	29037.2	38070.2	28975	35614.1	18480	12702.1	24740.6	26381.3	29596.4	19943.1	21733.3	22002.9	26263.7	28332.4	20682.3	33246.2
PWY0-862	(5Z)-dodec-5-enoate biosynthesis	73933.3	25876.2	34696.9	34487.8	35996.7	39919.6	61780.3	50520.4	34107.1	14493.7	33828.7	22782.7	14480.9	21614.8	48312.6	23376.8	33662.6	14686.6	8404.87	19076.2	1381.07	61755.6	93060.6	60568.4	59533	14340.7	42373.8	73484.8	17357.4	12534.2	72943.8	29215.9	14413.8	63098.9	19800	25929.3	13684.6	9759.02	38145.1	17162.2	48112.4	23838	29313.5	27138.3	41222.2	20007	15607.1	34360.7
PENTOSE-P-PWY	pentose phosphate pathway	19146.6	24475.8	24085.5	39431.1	16631.2	24912.1	20232.8	28944.7	22413.2	21316.7	30433.7	19628.3	23627.4	27206.8	58802.7	45784.7	35917.5	13515.7	32403.5	23988.4	30034.8	46430.9	61013.5	54364.1	51570.7	56442.2	39182	57551.7	29558	14266.8	52226.2	40122.9	39433.3	40188.2	32002.3	35568.4	19818.3	15998.7	19969.4	11799.4	29061	16201.6	23664.5	25680.1	31327.9	35572.8	23316	39187.8
PWY0-1261	anhydromuropeptides recycling	38469.8	30639.7	27282.8	45782.3	29696.3	32324.1	36274	37703.2	34612.5	19000.7	31047.1	24624.4	21876.2	27529.6	56394.9	36550.3	60764.2	23780	20633.1	30324.8	4778.78	39014.4	55855	47426.6	40004.4	56556.5	45456.2	47640.9	39854.6	26947	44846.8	45569.3	20596.8	49975.1	34997.2	31006.2	18104.5	24620.9	31378.7	15769.9	28910.4	16103.6	21770.6	25686.5	28270.8	29338	26379.1	35622.7
ARGSYNBSUB-PWY	L-arginine biosynthesis II (acetyl cycle)	42383.2	34690.2	24935	35834.4	26648.1	34996.4	37246.7	39862.8	41698.1	18371.9	26479	19012.5	19870.1	23222.5	46779.1	32138.4	43816.5	39885.6	41788.5	42057.2	41384.9	39893.8	56346.6	45593.7	39464.3	40695.5	47004.8	46466.5	67652.8	52413.1	44722.3	41398.5	20391.1	46451.8	32040.8	26043.4	12680.4	11975	26220.3	10822.2	32834.1	11839.7	22434.2	21305.6	27151.3	22768	23409	34764
ARGSYN-PWY	L-arginine biosynthesis I (via L-ornithine)	40328.4	33595.4	26435.6	35927.5	26279.5	33789.1	35322.8	38120.3	40230.1	19748.9	28869.4	19904.5	19534.5	24799	49041.9	35611	42236.4	38633.6	41434.7	41043.2	41605.8	35611.1	50281.1	41610.1	36350.9	42711.5	45171.3	44117.8	66638.1	53623.8	41229	40071.3	23299.6	42573	31619.1	28788.7	14802.1	15185.2	27175.6	15561.7	29667.5	14008.1	21357.9	21419.5	25151.5	25697.3	23265.1	33023.3
GLYCOGENSYNTH-PWY	glycogen biosynthesis I (from ADP-D-Glucose)	39624.4	27382.7	27770.3	32957.5	28411.6	27535.3	33977.4	33610.1	26238	17333.6	28452.2	19737.7	18931.3	23355.6	44672.8	47868.9	56284.7	33999.7	45969.5	34847.5	39455.3	34931.2	50060.1	40163	35548.2	63658.8	37896.2	41444.7	40837.6	25086.5	39634.2	46201.8	32130.8	43057.6	36590.3	27798.4	18908.1	28402.9	28248.5	11265.9	27574.5	16241.1	19672.8	21310.8	25988.8	25909.7	28234.9	33437.5
PWY-7400	L-arginine biosynthesis IV (archaebacteria)	40143.5	33478.2	26382.6	35781.2	26176.1	33665.4	35180	37959.4	40079.5	19781.6	28813.1	19894	19556.2	24807.7	49068.4	35666.1	42037.9	38511.1	41199.1	40903.8	41368.1	35491.5	50038.3	41482.6	36200.9	42691	44915	43938.9	66333.9	53217.4	41091.8	39931.4	23405.2	42271.9	31570.9	28844.1	14856.1	15130.2	27089.8	15678.1	29495.5	14071.5	21255.5	21340.2	25044.3	25699.8	23225.9	32906.5
PWYG-321	mycolate biosynthesis	47837.1	28420	36932.6	32928.4	38231.4	42595.1	58772.1	53631.8	36576	16481.6	36941.7	25269	16454.9	24586.7	54384	27059.8	38684.2	16043.2	9441.85	19532.1	1580.98	46142.9	55983.8	61689.6	48682.9	16690.4	44895.6	58660.7	19493.5	14084.1	49823.3	32850.5	16784.4	67931	22586	29522.7	15620.5	11335.7	40861.8	19737.8	49919.8	26311.9	31487.9	29674.8	37349.5	22768.9	17736.5	37368.1
FAO-PWY	fatty acid &beta;-oxidation I	74527	17731.8	29617.3	43362.4	31313.9	30576.6	61061	41897.5	20061.2	13663.7	31524.4	22193.4	13274.1	24996.8	44776.8	16258.7	31018.4	8378.99	5313.07	11468.4	900.949	67089	98779.4	69535.5	71599.8	19227.2	31333.3	78495.9	11616.6	7017.78	74831.8	26508.3	8253.79	56683.2	12396.2	28804	12812.6	9059.21	35658.5	30150	58759.3	23431.9	25385	30006.6	45984.1	18674.5	7835.03	34024.6
OANTIGEN-PWY	O-antigen building blocks biosynthesis (E. coli)	35225.2	31258.9	24182.9	17339.1	25514	31219.5	30505.3	34522.4	40228.5	15711.6	24965.6	21564	19244.4	23033.4	46093.7	37767.3	52270.7	37470	50784.3	40721.1	50332.3	31965.4	46806.5	38965	31670.6	53164.1	44898.5	37542.7	66431.9	60749.9	34753.7	43750.9	23474	44032.3	33388.6	26002.4	15575.8	21893.1	26019.6	11785.4	23528.5	12052.7	20836.1	21643.6	23249.8	24951.7	24761.8	31835.9
RIBOSYN2-PWY	flavin biosynthesis I (bacteria and plants)	42137.4	17314.9	30430.7	26669.8	25783.4	23968	35727.8	31352.1	17283.1	21688.4	33252.4	26566.8	24276.4	30491.3	59747.4	52184.4	43270.3	8225.18	20667	16207.1	19675.9	36068.6	54693.6	41099.8	35881.7	43782.4	29791.2	42287.5	16166.8	7199.72	41445.8	31247.4	46344.7	41078.1	31831.1	40008.8	24016.4	18652.6	31202.2	28436.8	31348.2	22114.8	22799.4	24563	29008	37453.7	25575.3	36034.9
PWY0-1297	superpathway of purine deoxyribonucleosides degradation	43223.9	33049.3	21589.1	30482.6	26961.1	32455	35303.6	35769.3	40685.7	12830.3	23675.4	16893.3	13000.4	14920.5	28993.6	25577.8	40698.7	42876.8	45971.1	45141.1	52820.6	44951.3	66669.6	49265.9	44059.9	59431.1	52033.2	52850.6	73006.6	64686.5	49779.8	40647.7	15257.6	23914.4	23913.1	18015	11859.5	22840.8	22898.6	6193.52	31651	10943.8	8618.18	16737.3	27584.9	24579	17834.6	28861
PRPP-PWY	superpathway of histidine, purine, and pyrimidine biosynthesis	39832.1	28722.6	28134.3	34846	27715.4	30997.7	35019.9	36886.5	29827.2	19715.1	30672.6	23135.6	21312.9	26946	51748.2	43111.2	52811.1	24942.4	17783.8	28407.7	5302.21	37427.8	53562.7	42903.1	37365	45398.2	39720.9	44593.2	34410.1	23686.2	42533.6	43068.1	24916.7	48374.6	33481.3	34846.8	20809.5	21582.7	30105.9	18248.7	30065.7	18332.4	17193.8	21515.1	28058.7	29418.8	25034.9	33883.5
DAPLYSINESYN-PWY	L-lysine biosynthesis I	43351.9	23227.3	26533.5	35983.3	27787.2	27927.4	38582.9	34473.3	23594.6	17124.3	28898.3	22777.6	18721	27281.9	49606.1	35305.8	50521.1	12517.4	11506.5	22486.1	24532.7	42833.2	58810.7	47586.8	44432.4	51535.8	38318.9	52965.9	31068.3	16489.4	50892.2	38473.4	22811.5	53264.7	32534.9	32697.2	21094	23435.5	31002.2	17564	32835.6	15227.6	22337.6	24475.4	30791	29435.2	26559.5	33015.4
FERMENTATION-PWY	mixed acid fermentation	52149.3	22133.6	29287.3	45946.1	26127.9	27175.8	43743	33980.4	22591.1	16112.4	30830.6	20892.4	19526.3	27029.9	41851.7	36172.8	40549.2	11691.3	8903.93	18164.6	4083.71	44882.5	66718.2	45479.1	44780.2	35237.8	30910.6	54861.8	17853.1	10630	52708.4	30730.2	22819.3	36747.6	29383.6	36998.2	21438.3	19107.9	29864.3	20151.9	35537.7	19861.2	17305.9	19302	30569.1	30392.9	22536.4	33525.9
UDPNAGSYN-PWY	UDP-N-acetyl-D-glucosamine biosynthesis I	34905.1	31692.1	20922.3	32450.3	24935.4	31104.2	30581	35114.6	39996.6	12854.8	21731.7	19130.2	18556.5	19695.4	39917.5	31399.7	57509.7	37246.2	51960.3	39959.5	51068.1	31940.2	45512.3	35004.4	29887.1	55345.1	45324	38995.2	68889.2	61615.3	37870.9	43616	18378.1	45981.1	31419.3	21145.7	12739.2	22822.2	23164.4	8881.58	27093.2	9438.13	20559.6	21049	22046.4	20334.1	23020.4	32588.4
GLYCOCAT-PWY	glycogen degradation I (bacterial)	35324.3	24918.3	25805.6	42153.9	24323.2	24508.7	31048.9	30520.6	22915.3	20016.6	29171	17537.7	18365	20931.3	54198.9	58182.3	35411.8	30437.8	42802.9	31703.7	40210.9	37528.4	51920.6	43697.3	41843.8	58906.8	35183.2	48200.9	35657.2	21224.2	44258.2	41893.3	49624.6	51357	36576.9	23349.1	13547.9	11157.2	23220	4719.79	25703.4	10430.5	20717.2	19693.4	26020.2	31109.4	28630.9	32351.5
PWY0-166	superpathway of pyrimidine deoxyribonucleotides de novo biosynthesis (E. coli)	36922.1	28523.6	25839.9	33921.6	25560.4	29056.1	30986.7	34248.2	28971.8	18573.1	26663.5	22191.1	21421.4	24957.6	49426.2	41217.1	51277.3	35457.2	28634.6	35225.7	29887.8	29661.3	45487	35527.7	29281	46831.6	38184.8	34707.7	42745.3	31886.2	33390.5	45046.8	30096.6	45609.1	31177.1	30530.7	18546.6	22794	27134.7	16677.8	24630.1	14714.2	20786.6	19994.6	22986.4	27444.5	22290.1	33704.2
PWY-5913	TCA cycle VI (obligate autotrophs)	40662.1	15420.8	30791.8	34899.2	20779	20259.5	34195.5	26473.9	14597.6	26198.3	34680.5	25759.8	24136.2	32736.4	68746	56586	48029.4	6818.16	4838.15	11303.1	2114.42	34135.4	50847.6	34470.6	34822.4	29205.7	21317.5	43736.7	10141.8	5775.36	42734.6	30510.6	45291.7	29909	32022.7	43854.2	24097.9	19149.4	28116.1	33117.4	27789.9	25098.4	20281.2	17309.5	24303.8	37869.3	24609.9	27348.2
PWY-7197	pyrimidine deoxyribonucleotide phosphorylation	34725.2	23477.1	27835.2	29241.1	23419.1	24333.6	30265.7	30728.9	19509.4	20508.9	30219.6	23502.7	22299.7	27270.1	54326.7	44493.4	45978.2	29803.5	17601.3	27585.9	18848.7	29882.4	44137.1	32827.6	29766.7	36093.8	29185	38181.6	26333.3	17907.3	37000.3	41848.3	42938	40400.4	27276.3	36399.6	22540.3	17996.6	27024.6	27388.5	26345	20534.7	21209	21209.8	24864.2	32006.8	18723.8	31531.8
ANAEROFRUCAT-PWY	homolactic fermentation	1007.24	36367.6	19042.5	43273.4	25710.3	32337.4	18060.2	36208.8	46975.4	20789.4	21713.1	16859	16063.7	17522.1	47116.6	50145.2	57389	42248.7	63428.8	46096.2	58901.3	26642.9	22265	36700.7	19698.7	63851	49634.8	24089.2	78895.3	71197.7	21218.8	50283.5	39071.1	48446.1	41311.5	18679.5	13578.7	14386.3	21240.6	8502.12	5243.87	6374.46	13774	11490.1	12418.6	21506.4	30573.3	27936.3
NONMEVIPP-PWY	methylerythritol phosphate pathway I	26258.7	19023.1	26927.7	27577.1	23955.7	19297	25948.9	25899.3	14589.7	20122.4	27688.5	21871.2	22932.4	27462.8	55232.9	57835.9	61129.2	22963	25999.2	23231.3	22354.8	30570.6	47076.9	34845.8	31932.7	48183.2	25434.9	37981.4	23301.4	13342.3	36553.5	41557.8	46995	44321.7	34571.1	34843.5	19518.4	26711.1	23751.9	7888.7	26590.5	10384.5	21352.1	19731.7	25460.9	35235	27075	34115.3
PWY-7560	methylerythritol phosphate pathway II	26258.7	19023.1	26927.7	27577.1	23955.7	19297	25948.9	25899.3	14589.7	20122.4	27688.5	21871.2	22932.4	27462.8	55232.9	57835.9	61129.2	22963	25999.2	23231.3	22354.8	30570.6	47076.9	34845.8	31932.7	48183.2	25434.9	37981.4	23301.4	13342.3	36553.5	41557.8	46995	44321.7	34571.1	34843.5	19518.4	26711.1	23751.9	7888.7	26590.5	10384.5	21352.1	19731.7	25460.9	35235	27075	34115.3
PWY-7184	pyrimidine deoxyribonucleotides de novo biosynthesis I	40215.6	26453.9	27103.1	35280.1	26287.8	27653.1	33338.2	34992.3	21811.8	19111.6	27859.6	23509.7	22413.2	26005.7	51491.6	39997.8	51334.5	33599.5	19079.1	30930.9	20598.3	31355.2	48208.5	36936.6	31123	40115.6	32810.4	36851	29560.9	20135.4	35260.9	47531.7	29281.2	46040.7	29950.5	31404.6	19160	20865.8	28851.2	16564.4	26055.8	14973.1	22269.2	21643.6	24610.8	28159.4	20534	34929.6
SULFATE-CYS-PWY	superpathway of sulfate assimilation and cysteine biosynthesis	45682.7	19046.5	28912.9	32640.5	24844.4	25944.1	39160.5	33736.5	19575.9	17170.3	30005.2	22835.6	18883.2	31963.9	52762.6	30995.5	36437.6	9462.53	6582.2	13370.6	1556.17	42111.3	60940.1	47760	42599.1	23625.7	29308.4	50096.4	13758.7	8930.41	48216.6	29246.1	18400.5	52857.7	19195	42995.6	22847.5	16881.1	31239.2	32540.2	31042.2	25057.8	21051.9	22930.2	29268.5	30092.8	13900.8	28251.5
P42-PWY	incomplete reductive TCA cycle	673.458	17089.3	39416.6	15860.9	22164.4	23033.3	10838.1	25893.1	17277.9	29674.2	38884.6	28366.3	29806.4	36974.5	79882.6	76268	56812.6	7944.05	11638.4	19539.8	5194.1	6711.98	9110.94	17447.2	4552.86	47132.5	25745.7	9932.48	20028.7	6799.82	5513.81	43407.7	69446.6	42117	36265.1	48692.9	28430.7	23137.9	34453.7	8761.08	20827.6	17711.3	24852.5	24211.3	21571.4	46330.7	28280.8	47291.2
PWY-5121	superpathway of geranylgeranyl diphosphate biosynthesis II (via MEP)	18894.2	20755.7	24240.6	28358.2	21725.8	20012.1	16693.1	24740.4	17917.4	20040.7	26179.1	21416.9	22565.2	27417.6	52899.5	56833.4	60103.4	24628.2	31024.7	25980	26899.5	27151	42937.1	25538.4	22326.1	51251.3	28410.9	31047	28917.6	17441.5	30758.4	41124.1	46355.1	48633.4	35170.1	35363.8	20075.2	27120	23209.7	10033.8	20870.7	11979.9	20796.4	18740.4	17048.5	34624.4	27392.9	31832.8
PWY-7211	superpathway of pyrimidine deoxyribonucleotides de novo biosynthesis	41100.5	24556.6	27349.7	34159.1	26536	28077.6	34992.5	35242.6	22930.8	19156.8	30331.4	24621.6	21576.6	27476.7	51812.2	36312	47177	18428.4	11001.7	21299	2933.72	35220.4	52498.2	40742.4	35633.5	36068.9	32758.4	41778.3	23055	14956.6	39764.2	38305.4	20110.4	49969.3	28999.5	34977	19366.7	17524	30616.3	22141.1	28764.8	18530.8	22730.7	23390	27110	25294.9	21322.9	32613
PWY-6628	superpathway of L-phenylalanine biosynthesis	40389.1	26511.2	27670.3	36017.3	27093.1	30591.1	35864.9	36297.3	31099.7	16806	30357.6	23378.2	19022.7	25160.3	46992	31096.4	39000.9	19698.2	16100.9	26093.5	3941.14	37192.2	53889.6	42523.9	36615.4	32113.4	41519.1	43693.1	26629.8	21073.9	42010.8	34259.6	27424.2	49460.4	26598.4	32223.8	17924.2	16288.2	29575.8	16252.9	30955.3	16628.8	15664.7	21485.3	27821.7	28892.4	20738.7	33203.1
PWY-7200	superpathway of pyrimidine deoxyribonucleoside salvage	34679.6	25854	25086.4	29500.2	24275.8	26387.9	30087.9	31147.4	24928.1	18521.3	26431	20359.6	19032.9	24087.7	47259	41191.5	48286.7	32604.9	24496.4	31930	25482.2	30532.2	44689.9	33762.4	29388.8	43487.6	34427.1	37192.9	35713.5	25698.9	36259.5	42442.3	32227.9	30833.6	28293.7	30228.3	18686.2	20966.9	25621.7	17977.4	25383.4	15643.3	15371.9	19635.2	23799.2	28547.1	20095.1	29626.1
PWY-6151	S-adenosyl-L-methionine cycle I	36249.7	30793.5	19250.3	32466.7	22674	30905.6	32667.1	34671	39273.2	13325.2	22758.1	15211	10460.8	15508.9	37514.3	31465.9	39655	37501.1	41266.3	38753.3	42323.4	36740.7	50854.7	42329.3	36920.8	32249.8	44629.5	44531.5	66169.1	61275.8	41792.8	42623.8	14378.2	29321.4	29209.8	16533.8	8262.21	20005	19968.5	8486.13	27411.1	11785.2	15014.5	20505.2	26606	14616.2	22687.4	26746.6
PANTOSYN-PWY	pantothenate and coenzyme A biosynthesis I	34904.8	15689.3	26599.5	27895.1	22252.3	20963.3	30555.9	27453.2	16932.6	19823.6	29052.3	22399.4	21120.4	28010.5	54655.4	50812.5	42219.4	7416.23	25550.7	13732.2	22539.9	31737.4	46245	34953.5	31978.5	33711.2	25571.3	38337.5	16528.4	7217.42	36949.9	31100.3	43947	41094.8	27672.4	36671.9	21127.2	17960.6	26728.2	27094.5	25714.5	19744.6	20034.8	18767.7	25132	33075.9	21410.6	28236.2
PWY-7187	pyrimidine deoxyribonucleotides de novo biosynthesis II	34553.9	27020.5	24140.3	31873	23989.6	27359.4	28881.1	31984.4	27794.7	17197	24216.3	18824.3	18626.6	22653.7	45030.7	40276.5	47205	33767.3	27734.4	33786.9	29061.7	27963.7	43214.7	33798.2	27301.9	44890.8	36498.8	31915.8	41366.7	31059.3	30704.7	41838.3	29715.5	42937.9	30321.5	28161.8	17397.3	21618	24753.3	14450.4	22530.1	12010.6	16151.2	16173.7	21607.8	26398.9	21902.2	29997.6
P4-PWY	superpathway of L-lysine, L-threonine and L-methionine biosynthesis I	41997.4	24250.8	25398.4	34090.3	25697	28354.6	37156.6	34139.1	25074.6	16375.4	27967.7	21108	18595.9	24960.1	46894.6	32982.3	40424.7	14710	16440.4	25684.8	28636.3	39864.8	55766.5	44537.4	40878.5	43031.4	37316.8	48877.3	34561.1	15977.2	46721.9	37799.6	21266.6	32710.3	30258.1	29700.5	14912.4	14012.9	28036.8	10726.8	30899.7	14704.4	17772.3	22085.9	28291.5	24059.8	21661.8	31529.4
PWY-5659	GDP-mannose biosynthesis	20843.9	11498.9	22103.4	26913.2	14655.1	13037.9	18337.9	19799.6	7821.05	21888.3	29271.6	22307.4	22296.9	29990.7	56105.5	55714.2	49560.3	4261.79	5339.7	9424.39	25158.6	35818.8	50312.6	41487.3	37210.9	28308.8	21350.3	43056.5	10875.5	6960.67	39558.6	33647.9	46894.4	47955.1	31127.5	39333.4	20287.6	18466.4	23596.8	26963.3	32321	19414.2	22067.2	23841.9	27978.8	34595	24670.7	35115.6
PWY-6630	superpathway of L-tyrosine biosynthesis	40179.2	26287.2	27162.4	35957.2	26912.1	30280.8	34913.7	35779.2	31064.3	16430.8	29162	21663	18513	24678	46557.7	30660.8	38768.3	19672.2	16087.5	25979.3	3941.98	35846.7	52133.4	41212.1	35264	31760.2	41088.4	41910.9	26720.2	21584.8	40434.8	33829.7	26567.1	44324	26170.2	31582.2	17530.3	16229.3	28890.5	15385.1	29497	16412.3	14828.3	21192	26587.3	27882.8	20341	32651.2
PWY0-1298	superpathway of pyrimidine deoxyribonucleosides degradation	38266.3	30048.8	19462.4	29384.5	24828.1	30034.6	32612.4	32161.7	38086.3	11270.7	20499.2	13885.4	11451.3	13121.5	26004.5	25347	37506.6	37424.4	43213.7	40849.5	49043.3	35505.7	49949.3	39870.4	35091.3	57051.5	46854.5	43569.2	68332.3	61457.1	40943.6	35923.3	16831.7	20884.5	23193.1	16068.7	10775.9	20777.8	20963.4	4864.05	26450	8802.98	7211.74	14257.3	23337	23225.6	17287	24006.4
PWY-6519	8-amino-7-oxononanoate biosynthesis I	57870.8	19060.6	33190.6	30787.6	27027.2	27566.8	48778	37320.3	20266.7	17169.5	34037.6	22866.5	15716.7	18010.5	53093.6	31063.2	33403.2	8539.23	5868.2	13729.1	1282.17	51025.5	75289.6	51187.6	51465.4	13984.2	31915.5	63538.4	11000.5	7437.2	61485.6	23801.2	21024	47776.1	20426.5	22490.5	12844.1	7946.21	29798.4	11436.5	38009.1	16151.6	23768.2	20911.5	37596.1	23016.7	16182	32654.7
PWY-6897	thiamin salvage II	35199.2	10640.8	27152.2	26012.3	18239.9	15866.1	31627	22095.5	10014.6	19360.3	31378.6	22372.6	20066.8	28496.2	58362.1	50696.1	33831.6	4071.1	19377	8127.3	21854.4	34765.6	50508.4	37459.7	38017.3	23591	19066	43397	10259.8	4278.51	40125.3	24792.4	46644	33564	24657.1	37244.8	20945.6	13668.7	26149.6	28688.1	30409.6	23100.9	22311.4	24712	28943.7	33999.2	19442.3	29752.7
PWY0-781	aspartate superpathway	41416.6	22758.6	24894.7	33571	25587.2	27578.4	36389.7	33441.5	24148.7	16253.3	27636.8	20717.1	18115.7	24376.5	45659.6	30767.1	39350.1	13723.5	16322.3	22743.5	28449.7	38572.5	54363.2	43034.1	39074.1	42907.4	35746.4	47112.2	29470.5	14557.4	45230.4	36579.6	20299.9	33295.3	29794.4	28808.6	14390.9	13628.4	26671.6	10809.3	30224.2	14507.7	17903.6	20979.5	27704.2	23290	20845.6	31354.4
FASYN-INITIAL-PWY	superpathway of fatty acid biosynthesis initiation (E. coli)	52225.8	22457.1	31303.5	29557.5	33054.8	34752.2	46559.9	44789.9	28690.3	12726.9	30496	21384.6	13218.2	19189.6	42435.9	20256.3	29654.1	12607.5	7062.31	16386.4	1153.12	47175.8	68943.9	50629.9	45858.8	12400.3	36624.6	57211.5	14563.3	10472.4	55552.1	26016.2	12362.9	50529.6	17572.4	22979	12047.7	8527.92	34331.4	14804.9	39310.4	21085.7	26847.4	25076.2	34484.1	17872.9	13906.8	32427.8
PWY-5971	palmitate biosynthesis II (bacteria and plants)	2252.75	31652.2	34617.4	32681.6	38429.8	44829	51066.5	54451.1	41493.1	18657.6	25310.4	21584.1	17475.6	19289.7	53777.5	30505.2	41922.2	20781.7	12882.7	26256.7	2269.35	60437.2	29020.5	65232.7	16589.4	20849.7	51619.6	38846.5	25993.6	19057.6	39232.9	37943	18272.7	64278.8	26009.3	5169.37	17098.7	12695	33936.8	17439.6	5688.08	2882.16	16785	9772.47	20512	12460.4	20185	38462.6
PWY-621	sucrose degradation III (sucrose invertase)	31666.2	27376.5	20373.3	91799.6	21260.6	23317.8	33348.3	30401.3	15929.7	10426.4	29740.5	14052.4	14101.1	16773.6	33949.1	27926.7	15782.5	30820.4	19660.3	27031.5	17994.9	41655.4	46765.4	58593.8	51590.7	38360	37497.8	54770.9	33147.3	23126.3	46417.9	36478	22856.5	31020	30992.2	22119.4	10984.7	7177.9	22252.8	9667.27	16507.1	19879.1	14203.4	20005.1	25989.5	24109	23851.9	26507.5
ASPASN-PWY	superpathway of L-aspartate and L-asparagine biosynthesis	39444.3	11460.1	26231.6	29733.2	22352.2	17664.2	33048.4	24440.9	11441.2	17816.7	24067.5	20013.9	16939.3	22889	46713.6	56133.6	45918.2	4836.88	19594.4	10578.1	19238.1	33506.1	51781.7	33946.4	34418.7	48644.4	19199.8	42171.1	7837	4057.61	39113.2	21353.3	43878.3	31746.7	28573.4	33409.1	21599.1	27286.9	25487.9	12361.1	25844.5	11216.6	10071.5	15034.5	22801.3	35163.7	25104.7	19759.6
SO4ASSIM-PWY	sulfate reduction I (assimilatory)	47312.4	12273.3	25984.2	29485.7	21346.2	19438.9	40407	27749.3	11852.4	12339.3	26222.2	19494	15505.6	28723.1	43024.9	19578.1	26869.1	4873.23	3233.36	7250.03	707.79	48445.6	67724.9	52367.3	55387.4	14490.3	20479.1	63261.7	6948.92	4440.15	58678	19549.2	10616.5	50396.7	11972.9	40203.2	20692.9	14230.2	28673.1	30158.7	31871.2	23409.4	18180.1	21708.4	31904.8	24860.1	8630.86	24914.4
PANTO-PWY	phosphopantothenate biosynthesis I	34863.2	11893.8	25796.7	26328	19874.9	17593	30060.1	23920.9	12270.6	19171.5	27436.9	21673.1	21288.6	27457.1	54662.5	46625.9	38910	5029.77	18709.2	10658	16038.7	30260.1	45021.9	32549.5	31121.9	36133.1	20468.7	37917.7	10960.4	4715.31	36792.1	25796.7	42911.8	38831.8	25093.7	36100.7	19909.9	14677.7	25263.3	27158.2	26448.9	19909.8	21116.9	21762.2	24479.9	32502	19894.4	30916.8
PYRIDNUCSYN-PWY	NAD biosynthesis I (from aspartate)	32419.9	14537.9	25232.2	27823.7	19541.8	18679.2	27731.1	23946	13414.3	18526.6	25404.3	19832.8	20786.5	25364.6	49552.3	47143.7	40414.4	6038.11	20771.4	13525	19084.7	32845.4	47478.9	35812.5	33239.5	39698.6	24939.1	41474.8	13346.4	5608.86	39433.6	26924.3	41989.5	33337.7	25645.9	32787	19104.1	15773	23577.3	21930.7	25997.2	15163.8	19937.7	20131.8	24501	32975	20919.6	28339.1
P105-PWY	TCA cycle IV (2-oxoglutarate decarboxylase)	43877.8	15454.2	29117.2	34195.5	23880.3	22835.9	37898.1	30608.1	15278.2	18802	31097.9	23022.7	18848.2	28075.5	56317.2	33040.7	40410.4	6680.91	5053.98	10796.2	1640.08	39613.6	58178.8	42002.8	41549	18809.2	23784.8	48106.1	10660.5	5797.05	46803.9	30128.1	19554.8	26066.5	20638	35595.7	18760.9	13948.2	28948.1	31229.8	33570.8	21952.8	23086.6	23045.1	30270.7	25221.7	12313.4	31007.3
THISYN-PWY	superpathway of thiamin diphosphate biosynthesis I	35643.8	11101.2	26868.7	25035.8	18574.6	16238.2	31843.5	22421.3	10578.2	19739.9	30978.6	22679.4	20305.4	25874.2	58895.9	50119.7	33105.4	4242.26	18166.1	8954	17741.4	34006.5	49915.8	36677.8	36564.9	26091.7	19650.9	42457.4	9049.69	4206.8	39752.6	23185.1	45647.5	28625.4	24563.2	32082.7	18977	11995.8	25496.5	28469.9	30702.7	22965.7	19842.3	23280	28397.7	32900.4	19391.3	31026.8
PWY-5345	superpathway of L-methionine biosynthesis (by sulfhydrylation)	44121.6	14728.3	28853.1	26881	23066.7	21436.9	40377.7	28790.3	13402.9	16979.3	32333.4	20612.3	17204.3	26554.4	50067.7	28178	36051.8	6499.33	5457.54	10768.5	1242.35	43356.5	52644.8	49189	49882.6	20016.8	24324.3	57086.4	10638.5	5622.24	52115.8	24447.3	17040.6	41550	18321.5	31506	14730.7	11112.3	29085.8	28053.3	33344	26665	19952.5	20163.7	31943.9	27037.2	13544.4	28153.6
HEMESYN2-PWY	heme biosynthesis II (anaerobic)	42623.5	13122.8	25756.7	27694.6	21034.2	18846.7	35307.8	26412	11562.2	12296.2	26268.2	21359.9	20748.9	30764.8	40753.2	17170.4	31512.9	5037.64	3645.96	7012.12	703.767	37105.6	55215.5	39132	39398.6	18479	18579.8	46900.3	8133.26	4221.36	46452.5	20676.7	8144.32	37362.5	16730.5	42656.1	22628.6	16781.5	29736.6	31220.6	30267.9	23858.9	21488.9	25626	27887.6	25258.4	12341.4	23859
GLYCOLYSIS-E-D	superpathway of glycolysis and Entner-Doudoroff	34762.7	24464.9	24677.9	34247.3	22228.8	27884.8	31109.4	32244.6	29780.6	15206.8	26504.5	16722.2	17252	19723.4	45138.4	25997.6	38484.2	16215.9	14997.6	20493.2	2520.09	39352.2	58380.3	43368.1	38502	20126.9	40451.1	46206.4	26175.8	19920.7	45090.8	29697.3	15793	55289.4	21454.2	24211.4	13213.3	12744.1	25576	9261.02	21547.6	13299.3	20607.1	20036.6	27361.7	22943.9	16876.1	30194.8
BIOTIN-BIOSYNTHESIS-PWY	biotin biosynthesis I	51113.4	16278	31409.4	29990.9	24091.2	23280.4	42750.3	32221.8	16081.6	16947.8	32825.2	22664.4	16137.3	18740.8	50767.8	31726.2	30610	6659.91	5176.34	11678.3	1197.99	43868.6	65383.1	43951.3	44391.8	14697.1	26692.2	55634.1	9350.69	5722.84	54032.5	21834.4	22721	42626	19836.5	23981.6	13890	8528.4	28235.6	12280	33666.8	16731.8	21507.4	19316.8	32445.3	24160.5	15720.3	28565.5
HOMOSER-METSYN-PWY	L-methionine biosynthesis I	35213.4	29782.4	21569.3	30639.3	20072.5	28930.3	31779.4	31176.3	36863.5	13764.6	24157	15845	13968.4	17442.2	38459.7	23299.9	20873.9	36879.5	31032.7	37296.9	33341.7	36192	48997.7	38810.9	35348.1	27775.1	36628.8	43022.8	54608.8	33508.5	40885.1	31485.5	13715.7	13717.1	23751.5	21053.1	11082.1	7937.7	20235.3	3845.74	27674	10490.2	9399.5	14961.4	23898.7	18478.5	14745.9	25031.1
NAGLIPASYN-PWY	lipid IVA biosynthesis	35336.7	10094.3	27527.5	22793.6	18461.5	15449.5	30004.8	21668.6	9116.53	19514.8	31247.6	23294.1	18139.5	27349.9	51084.3	43687.5	26973.6	4034.78	2769.92	7543.65	1022.09	32700.7	48559.7	35293.5	35547.1	20302.2	17407.1	39588.1	5779.57	3150.11	37556.7	21257.2	42794.3	28520.2	19615.9	37922.2	21816.8	13862.6	26651.9	30243.9	25053	22854.7	20443.6	22545.1	27199.7	33253.1	16075.2	24335.9
PWY-5188	tetrapyrrole biosynthesis I (from glutamate)	34948.6	10817.9	24782.7	23517.3	19157.2	15478.4	29931.6	21996	9217.95	12073.9	27360.2	23497.6	21582	29934.3	41012.5	19026.1	31039	3921.5	13793.9	8660.26	12805.6	30269	46697.4	31558.8	31337	31658.1	17189.5	38296.1	8606.32	3258.04	37282.8	19342	15447.3	32430.3	19485.1	40342.4	23081.3	16338.7	27808.1	29328.8	26820.2	22287	20320.2	23102.5	22197.4	32028.6	15054.5	27093.4
PWY-5189	tetrapyrrole biosynthesis II (from glycine)	34954.1	10521.3	24892.4	22468.1	18599.7	15478.7	29786.6	21841.5	9200.13	11516.5	26842.8	23336.4	21232.2	29936.5	39088.7	17271.3	26739.9	4001.14	13903.2	8767.35	12856.2	29634.6	46951.9	32210.4	31317.8	31645.7	17648.1	35481.5	8728.13	3185.05	34887.6	18219.3	14093	30697.8	18696.9	41084.2	23612.7	15394	27936.6	30178.3	26787.3	23062	20006.8	22978.4	21649.8	32263.2	14693	26476.7
PWY-1269	CMP-3-deoxy-D-manno-octulosonate biosynthesis I	36301.2	10258.6	27130	25816.8	17893.3	15137.4	29198.3	21692.8	9530.69	19066	29588	21937.9	17548.4	25403.6	49473.9	42941.5	26742.7	3756.58	2632.2	7195.85	990.066	30019.9	47525	30250.4	30669.5	18539.3	16269.9	35689.5	5315.43	2907.18	35110.3	20489.3	43025.9	28457.3	18365.7	35293.7	20811.3	13247.3	25030.7	26634.7	24426.2	20358.1	19478.5	20630.2	25198.6	31699.9	14942.7	23106.2
PWY-5154	L-arginine biosynthesis III (via N-acetyl-L-citrulline)	33363	15358.3	25301	28472.2	21440.1	21726.3	32036.1	25341.1	13467.1	19984.2	29553.9	19357.8	18683.9	26020	51251.1	34363.1	29984.2	8380.83	4595.68	12694	1522.59	32182	38162.6	38729.3	33499.9	27416.4	23703.9	38845.5	12185.3	7071.73	36891.4	29968.7	24319.4	35186.8	25132.9	31083.3	15165.1	11086.7	25375.8	17505.3	22644.6	14551.2	21967.2	22546.5	24180.9	25557.1	18802.4	28010.4
PWY-6892	thiazole biosynthesis I (E. coli)	37541.4	11988.4	24225	28125.9	19362.3	17022.8	31597.9	22922.1	11926.4	17245.6	27636.1	21496.6	16205.5	18359.2	53825.8	43689	31213.9	4847.73	20981.9	11784.4	18436.8	31746.5	47562.4	33959.3	31796.2	32659.6	22669.9	40220	11341.8	4424.12	38857.3	17070.6	36500.6	18047.2	24658.8	20259.8	13487	7950.07	22483.2	22839.7	25577.3	19899.6	12495.2	16994.7	24575.3	26498.3	20127	24644.1
PWY-6703	preQ0 biosynthesis	35136.7	10526.5	19411.8	25829.9	16545.7	16302.3	30044.8	22436.6	10953.7	15423.5	25566.1	21718.3	18658.9	25371.7	39458.7	26845.6	22936.7	4449.24	2992.66	7513.61	11101.8	33191.3	47860.7	34596.4	35660.9	18211.2	19172.7	42430.2	6535.17	4058.91	40134.8	22208.3	20298.1	33735.1	20066.8	34142.2	20267.7	12601.8	22685.2	9206.46	26435.5	13390.8	18494.3	20391.8	25085.6	33319.1	15264.8	23478.1
PWY-6467	Kdo transfer to lipid IVA III (Chlamydia)	34755	9536.67	23949.1	22587.6	17213.3	15003.2	29365.4	20588.7	9056.95	17324.2	25613.1	17919.2	15298.1	24869	46702.3	39961.8	25979.6	3718.06	2243.54	6059.96	814.74	29291.2	43314.3	28738.4	29553.2	16138.7	13881.4	37536	5362.66	2964.07	36675.3	20113.9	36433.7	28209.5	19891	34462.6	18016.7	12991.5	23730.9	26700.4	24195.8	19438.1	18941.4	20411.6	23256.1	26493.2	16560.3	21198.5
PYRIDOXSYN-PWY	pyridoxal 5'-phosphate biosynthesis I	35048.4	11031.8	24079.6	23241.8	17828.1	16442	29424.8	22408.7	10763.5	17550.2	25731.5	18129.1	16071.9	23408.2	43532.7	36954	26967.8	4562.31	2783.84	7316.81	975.061	32184.1	46837.1	34281.6	34863.9	16857.9	16581.9	39052.5	6332.8	3646.87	36976.1	18579.7	35093	29297.5	15179.5	33820.6	17533.5	12557.3	23147.6	16833.7	23576.5	16440.3	15808.7	14677.1	24506.1	27409	12216.2	21191.7
HSERMETANA-PWY	L-methionine biosynthesis III	29803.2	11997.7	23626.1	17022.6	20232.3	17944.9	30183.4	22702.9	9719.84	15973.6	27392.3	19294.9	14044.2	21824	45587.2	25881.9	32321.6	5302.18	17609.4	12688.9	16175.4	28855.9	28864.1	35522.5	34895.5	30092.8	20753.3	39355.6	11109.7	4013.95	34698.1	25213.6	15052.2	36866.8	25592.6	24964.8	12257.7	9162.43	23524.8	31405.7	25497.7	23774.3	18453.7	16168.6	26104.8	20079	16030.3	24889.4
PWY-5918	superpathay of heme biosynthesis from glutamate	34950.7	10525.2	22792.8	23034.7	18032.9	15287.9	29663.2	21751.3	9145.65	10596.5	24154.4	20099.6	18254.4	26494.4	34202.5	16383.9	24163.3	3851.17	4240.97	6795.06	1083.62	29901.5	45750	31047.3	31163.5	20133.7	15723.6	37269.7	7069.78	3176.58	36324.7	16489.3	10817.7	30209.5	13918	37203.9	20605.6	14676	25770.8	28079.3	25584.8	20753	17493	19357.3	21173.3	25324.9	10715.7	21303.6
PYRIDNUCSAL-PWY	NAD salvage pathway I	31804.8	11518.9	21138	28898.5	20419.2	16955.3	28606.3	22175.2	10953.5	16640.9	21624.6	17320.4	15523.9	22332.2	45458	50475.3	43855.4	4110.85	3409.03	8732.83	13300.3	22627.9	26644	21296.2	23462.7	19885.4	12153.7	28212.8	5021.79	2880.08	25558.8	23502.2	41620.9	28992.9	25274.6	29782.8	17093.1	18913.6	21480	8560.01	11122.8	8580.32	17508.3	12338.6	12978	24925.7	21218.7	23885.2
PWY-7392	taxadiene biosynthesis (engineered)	410.659	20133.6	18461.5	22688.6	14242.8	18716.1	9210.42	22182.8	16951.2	15892.9	22312	16938.7	17996.4	24631.1	37165.7	27325.3	31414.3	22394	29958.9	24999.1	25965.4	11334.8	12441.9	21286.3	3957.12	47095.5	27641.6	7890.42	27539.9	16396.5	5047.22	28838.5	18540.7	44746.9	25073.6	33317.3	19201.7	21122.5	20663.4	9577.2	13154.6	11125.4	11739.1	16082.2	12026.2	28029.1	19370.5	21014
TCA-GLYOX-BYPASS	superpathway of glyoxylate bypass and TCA	42045.5	13442.7	22611.6	33002.7	20533.4	20447	36069.4	28216.5	13541.8	11296.1	23088.5	17338.6	11468.3	18481.1	36324.8	15877.1	23371.8	5685.63	3615.47	8183.2	685.748	36892.3	54441.9	38486.3	37942.4	8883.2	20705.4	43344.8	8080.82	4966.26	43108.9	20692.7	8712.58	36985.3	11050.4	22757.9	11227.1	7675.85	23810.7	28504.4	31721.8	20663.8	19296.4	19157.1	27316.3	14146.2	7709.87	24507
PWY-5897	superpathway of menaquinol-11 biosynthesis	35518.3	22330	20000.9	24950.6	17301.8	24917.4	29512.3	26595.9	34046.8	11626.8	21171.5	11219.4	11145.3	12282.8	31170.7	13715.2	20395.9	15984.4	23632.4	23879.5	29416	31596.9	44853.8	33433.2	30887.2	22496.3	34209.4	35021.1	51545.8	52644.9	33502.4	15583.1	10475.6	8675.4	9525.98	17253.7	10523.9	8185.66	19286.5	7328.54	23434.5	12641.5	7044.85	13240.6	21937.7	17085.7	6713.56	20318.7
PWY-5898	superpathway of menaquinol-12 biosynthesis	35518.3	22330	20000.9	24950.6	17301.8	24917.4	29512.3	26595.9	34046.8	11626.8	21171.5	11219.4	11145.3	12282.8	31170.7	13715.2	20395.9	15984.4	23632.4	23879.5	29416	31596.9	44853.8	33433.2	30887.2	22496.3	34209.4	35021.1	51545.8	52644.9	33502.4	15583.1	10475.6	8675.4	9525.98	17253.7	10523.9	8185.66	19286.5	7328.54	23434.5	12641.5	7044.85	13240.6	21937.7	17085.7	6713.56	20318.7
PWY-5899	superpathway of menaquinol-13 biosynthesis	35518.3	22330	20000.9	24950.6	17301.8	24917.4	29512.3	26595.9	34046.8	11626.8	21171.5	11219.4	11145.3	12282.8	31170.7	13715.2	20395.9	15984.4	23632.4	23879.5	29416	31596.9	44853.8	33433.2	30887.2	22496.3	34209.4	35021.1	51545.8	52644.9	33502.4	15583.1	10475.6	8675.4	9525.98	17253.7	10523.9	8185.66	19286.5	7328.54	23434.5	12641.5	7044.85	13240.6	21937.7	17085.7	6713.56	20318.7
PWY-6895	superpathway of thiamin diphosphate biosynthesis II	35379.4	10705.3	24719.2	24617.4	17856	15852	31530.7	21897.1	10343.6	13488.9	28173.1	19605.2	15983.6	17982.7	40890.2	21708.3	14356.2	4106.01	5561.69	8448.33	2031.58	33750.9	49523.4	35866.9	36372.9	23678.2	18936.8	42101.6	8624.77	4039.03	39214.8	17710.6	29135	15838.1	11786.5	22908.1	16026.3	8608.67	23548.9	8625.12	30300.6	17650.4	14408.4	20513.6	27424.1	29438.1	10308.8	27868.1
PWY0-845	superpathway of pyridoxal 5'-phosphate biosynthesis and salvage	42359.3	15650.5	19745	30675.5	18676.7	21396.1	34170.3	27663.7	15290.9	17107.2	25348.1	13311	12883	15140.7	43817.4	37718.9	23280.1	7106.68	4281.96	11014.6	1586.56	36274.7	52176.7	41052.9	40339.5	23846.1	22371.8	42585.2	9660.91	5626.4	39313.2	25330.1	33770.4	17544.9	18509.6	17314	9207.87	6724.84	22552.3	4077.26	12646.9	8862.48	9972.52	13294.1	22160.7	22198.8	13903	22017.7
HISDEG-PWY	L-histidine degradation I	32935.4	7429.88	26103.4	920.404	17642.6	15065.1	30981.2	17616.5	8071.63	16610.2	26548.8	20993.5	14675.7	22811.1	43659.3	36658.3	21265.8	3529.86	1531.76	7851.94	8700.11	21826.3	23548.2	18899	21059.7	17210.3	13783.1	30612.8	4727.1	2513.78	29257.6	18798.1	37378.9	8944.13	11711.2	32199.3	20386.1	11790.5	24122.1	25701.6	24920.7	20697.5	9317.81	16707.5	23388.4	31551.9	8995.23	18323.2
PPGPPMET-PWY	ppGpp biosynthesis	38860.3	16045.4	20632.9	31960.7	21855.3	22771.3	34095.9	30640.6	16196.8	9418.1	26103.2	19323.6	14042.1	14245.7	26211.7	11486.6	16326.1	6624.17	4775.9	9707.27	954.337	38738.8	53524.6	44063.6	37697.7	12071.3	27370.1	45010.8	9806.96	6473.37	42718.8	15804.9	9996.62	37375.4	13352.8	17776.9	11173.4	6196.01	23871.9	6943.53	28191.2	8490.97	7421.48	14242.1	26148.1	20035.2	11003	22527.5
HEME-BIOSYNTHESIS-II	heme biosynthesis I (aerobic)	35009.6	10138.3	20369.5	22373.7	16649.6	15033.9	29530.3	21437.6	9043.12	8978.22	20668.2	16546	14916	23028.5	28478.5	14937.5	18900.9	3754.03	2394.42	5137.98	458.38	30130.8	44533.5	30427.9	31628.2	13023.1	13979.6	38269	5775.1	3114.65	37342.2	14011.8	7526.2	27714.6	10234.4	33638.6	17812.5	12830.5	23394	26407.6	23970.5	18855.2	14524.8	15580.6	20020	19276	7801.13	16145.5
PWY-6353	purine nucleotides degradation II (aerobic)	56191.3	22045.5	23226.6	38154.6	26812.4	31340.5	44238.5	35029.1	22486.9	17847.5	24212.5	15745.1	15373.5	24935.5	44537.8	24296.9	34346.8	8208.54	2897.25	8178.48	172.78	7653.68	7191.71	14307.3	5443.95	5879.59	14662	6017.03	7609.99	4665.19	6439.51	32864.2	13666.8	40249.6	23992.6	23340.8	12358.8	10658.4	33889.9	10541.8	39027.1	11146.8	21366.5	23762.2	20257.8	12866.1	16856.7	23284.9
PWY-5838	superpathway of menaquinol-8 biosynthesis I	35454.1	19989.5	20390.9	24842.6	17389.6	23801.5	29511.3	26225.2	27670.8	12172.7	21625.1	11723.6	11595.7	13053.4	32536.5	14937.1	21139.8	12831.5	14072.1	19531.3	7759	31729.3	45045	33688.4	31216.8	22513.5	31394.7	35285.6	31581	24207.3	33733.3	16058.1	11511.6	9350.38	10179.8	18343.7	11113.3	8564.59	19691.6	8048.81	23544	13208	7425.08	13642.2	22169.6	17955.7	7230.64	20656.9
GLYOXYLATE-BYPASS	glyoxylate cycle	35427.6	11606.7	20462.2	27664.7	17171.4	17482.4	31252.6	23661	11190	10524.1	23358.5	15156.1	10702.4	17088.5	34387.9	13903.9	20939	5014.23	3353.58	7435.31	607.015	34282.3	48526.5	36241.3	36167.2	9092.71	18648.6	43602.2	7462.26	4510.63	42007	18472.6	8142.15	29146	10139.7	20265.7	9311.84	6435.26	20472.7	23266.1	29552.2	18086.7	18013.5	20754.2	27305.3	15856.7	6807.28	26455.6
P124-PWY	Bifidobacterium shunt	2852.31	31660.4	13392.6	14438.4	14328.9	27886.3	6829.84	27756.9	41204.7	11163.3	8500.71	9331.74	15549.2	9134.01	23748.2	11979.9	13214	38955.2	51786.1	41914.7	51689.8	9053.96	4700.9	18878.3	2682.84	39865	41503.1	6591.16	72125.3	67462.7	8200.54	38314.5	5619.05	17829	24120	5879.66	6980.68	7252.72	6251.89	3733.9	8575.04	6313.51	11981.5	14722.2	11843.5	5709.4	13460.1	25945.6
COBALSYN-PWY	adenosylcobalamin salvage from cobinamide I	9436.37	5350.74	17863.3	23617.7	5728.49	4487.97	7920.94	8863.05	3334.56	14363.1	20963.9	19600.5	17008.1	19677.1	41645.6	42320.1	26482.7	1180.9	13953.1	5894.8	13207.6	20719.1	37599.3	17051.9	17135.9	25508.8	11957	24102.6	5802.4	2242.13	25104.1	17485.8	43767.7	29283	16377.7	26361.9	16024.9	9611.23	11392	10718.1	22525.5	14467.9	14655.2	9565.76	19090.4	31003.7	13443	18438.6
GLYCOLYSIS-TCA-GLYOX-BYPASS	superpathway of glycolysis, pyruvate dehydrogenase, TCA, and glyoxylate bypass	1194.8	18211.6	22894.2	36162.9	22370.4	25060	15377.7	32226.6	19474.7	13996.2	25205.9	18008.9	14846.7	19689.9	43198.2	21565.3	32303	8840.32	6117.36	12324	1144.57	22456.6	23551.4	33607.5	6047.07	13285	28418	10304.1	12960.4	8312.39	9650.44	26058.7	12270.5	41773.6	15523.4	25575.1	12783.1	10696.9	22822.9	21060.1	11696.2	18526.1	17864.6	19800.1	19993.1	18727.6	11176.1	29048.3
PWY-5840	superpathway of menaquinol-7 biosynthesis	34290.9	22928.7	18320.4	24774.4	17386	25398.1	28361.8	26917	34953.7	11875.4	17467.2	11310.3	11124.8	12191	30363.1	14684.7	21391.4	16541.9	24470.9	24656.2	30512.2	24836.5	18861.6	30557.7	4776.8	23486.8	35141.1	13976.7	53190.2	54216.8	11688.3	16369.6	11287.8	9342.26	10261.7	16542.1	10706.1	8630.99	18574	7004.48	5192.91	11383	6584.88	10079.4	11008.4	17002.4	7254.02	19496.8
P23-PWY	reductive TCA cycle I	673.21	12192.5	31503	16208.5	21752.5	8885.06	10807.3	8321.89	3214.36	18056.6	34515.5	23538.5	20125.1	26331.2	55869.1	29976.3	42600.6	2653.22	5970.93	11769.6	1665.38	5579.19	11575.8	20137.7	7031.19	17609.9	20655.9	13364.6	11987.7	2459.35	7514.66	27947.7	18145.8	31475.4	20384.8	31951.3	15939.6	13123.1	29692.2	12486	22009.5	16040.8	24339.5	23659.1	25841.5	25478.2	15605.8	34460.7
PWY-5837	1,4-dihydroxy-2-naphthoate biosynthesis I	36926.1	21644	15669.1	24878.4	15513.7	24401.5	30464.4	25407.5	34009.3	6806.1	16517.2	6731.01	6562.12	6531.19	18770.1	5940.25	12644.4	15841.9	23386.6	22967.5	26247.6	31488.9	44488.9	32014.5	30105.3	17107.7	32665.8	36930.1	49590.4	52138.4	35187.3	10644.2	4279.6	4255.43	4603.35	9036.53	5670.18	4760.72	15003.4	3025.98	22335.7	7602.7	4420.81	10001	20052.1	9645.21	3078.8	16004.7
PWY-6269	adenosylcobalamin salvage from cobinamide II	9629.73	5296.02	17939.7	10578.2	5019.77	4589.79	8101.02	8879.35	3392.6	14186.5	20958.7	18583	15657.7	19173.3	39863.2	38867.4	23291.6	1205.76	13832.5	5937.2	13071.1	20639.5	37541.1	17012.2	17136.3	25343.4	12008.2	24185.3	5810.75	2245.93	25256.9	14777.5	38053.4	28748.8	15288.5	26161.7	15923.1	9472.6	11427.9	8704	22412.9	13441.7	14204.3	9218.92	18459.5	30709.2	12470.8	18305.7
PWY-5509	adenosylcobalamin biosynthesis from cobyrinate a,c-diamide I	9530.4	5212.55	17977	9085.42	5058.25	4551.72	8105.53	8756.22	3373.03	14062.8	20933.9	18547	15597.8	19093.9	39745.2	38603.3	23176	1207.83	13762.9	5950.77	13033.7	20585.1	37479.4	16937.4	17067.6	25351.6	12031	24085.1	5799.37	2233.6	25181.9	14708.5	37898.6	28633.6	15202.2	26096.7	15951.1	9417.76	11363.8	7935.22	22329.1	13000.3	14152.7	9076.81	18445.4	30788.2	12409.2	18200.6
PWY-7328	superpathway of UDP-glucose-derived O-antigen building blocks biosynthesis	38467.8	12212.1	19500.3	29952.3	17995.9	17005.5	32106.9	22684.1	12404.1	8159.5	20718.2	9691.87	8739.58	13310.8	27154.8	26281.4	21314.7	5748.45	3924.01	8145.9	1030.77	31740.6	49735.2	33876.8	32289.2	10845.8	18339.2	37018.5	6415.38	4021.32	35714.2	13112	12397.1	28896.1	15644.1	17554.3	8142.32	5959.45	19009	3997.48	25256.1	8230.04	15913.9	13599.8	22942.3	15645.6	12037.3	21677.4
PWY-5861	superpathway of demethylmenaquinol-8 biosynthesis	35585.8	18642.5	18746.6	25970.9	16644.9	22602	29194.4	24749.5	25164	10243.1	19612.1	9520.15	9391.6	10356.8	26883.1	11260.7	17380.5	11601.2	11662.8	17505.8	5606.79	30262.4	43520.3	31009.3	28649.2	20350.3	29939.6	33645.3	26392.3	19057.1	32311.9	13567.3	8479.69	6850.59	7848.96	14739.4	9203.94	7200.84	17769.2	5954.08	22194.8	11315.8	5611.44	11469.9	20773.3	14668.5	5501.11	17578.8
PWY-5855	ubiquinol-7 biosynthesis (prokaryotic)	39089.1	10982.7	17860	24476.1	17141.1	17481.9	33005.3	23660.7	11675.5	7439.33	18386.3	11677.8	8445.87	13462	26371.8	11005.9	19519.2	4734.21	2726.52	6340.29	457.195	35911.6	51582.6	36970	38130.2	5989.63	17829.9	44964.1	6766.3	4438.69	43005.6	15872	5320.12	42167.5	10811.7	14668.2	6191.64	5040.11	20253.3	6767.94	26759.4	8269.09	16194.1	14706.5	25385.1	10350.1	8011.39	18682.9
PWY-5856	ubiquinol-9 biosynthesis (prokaryotic)	39089.1	10982.7	17860	24476.1	17141.1	17481.9	33005.3	23660.7	11675.5	7439.33	18386.3	11677.8	8445.87	13462	26371.8	11005.9	19519.2	4734.21	2726.52	6340.29	457.195	35911.6	51582.6	36970	38130.2	5989.63	17829.9	44964.1	6766.3	4438.69	43005.6	15872	5320.12	42167.5	10811.7	14668.2	6191.64	5040.11	20253.3	6767.94	26759.4	8269.09	16194.1	14706.5	25385.1	10350.1	8011.39	18682.9
PWY-5857	ubiquinol-10 biosynthesis (prokaryotic)	39089.1	10982.7	17860	24476.1	17141.1	17481.9	33005.3	23660.7	11675.5	7439.33	18386.3	11677.8	8445.87	13462	26371.8	11005.9	19519.2	4734.21	2726.52	6340.29	457.195	35911.6	51582.6	36970	38130.2	5989.63	17829.9	44964.1	6766.3	4438.69	43005.6	15872	5320.12	42167.5	10811.7	14668.2	6191.64	5040.11	20253.3	6767.94	26759.4	8269.09	16194.1	14706.5	25385.1	10350.1	8011.39	18682.9
PWY-6708	ubiquinol-8 biosynthesis (prokaryotic)	39089.1	10982.7	17860	24476.1	17141.1	17481.9	33005.3	23660.7	11675.5	7439.33	18386.3	11677.8	8445.87	13462	26371.8	11005.9	19519.2	4734.21	2726.52	6340.29	457.195	35911.6	51582.6	36970	38130.2	5989.63	17829.9	44964.1	6766.3	4438.69	43005.6	15872	5320.12	42167.5	10811.7	14668.2	6191.64	5040.11	20253.3	6767.94	26759.4	8269.09	16194.1	14706.5	25385.1	10350.1	8011.39	18682.9
PWY-5384	sucrose degradation IV (sucrose phosphorylase)	31202.6	16959.7	17235.5	42027.4	16974.6	17567.8	30463.2	22872.7	13292.2	6543.56	17904.7	6324.68	5946.68	8810.27	17322	7891.03	9280.72	27570.1	15147.5	21469.4	12725.4	30254.9	33534.1	38797.7	32660.2	14848.4	21508	39099.2	22145.8	15002.9	34444.8	28183	5951.22	31020	11871.8	12538.2	4992.43	3216.8	17260.4	4016.57	15299.7	8366.95	14203.4	12591.6	22596.7	10905.5	5903.92	17429.4
REDCITCYC	TCA cycle VIII (helicobacter)	638.249	7793.69	19855.2	15150.8	12658.7	7876.09	7643.5	12589.8	2730.97	18662.3	23161.3	25762.9	16760.5	30792.1	45534.7	27138.6	38798.8	2330.17	2671.18	5895.24	621.881	4639.99	6773.44	14589.4	7526.14	33385.8	12642.7	10084.4	13003.5	2188.83	6978.41	30529.7	11280.9	48085.8	22332.3	39022.5	18709.8	13199	25844.3	23063.3	6623.17	23321.9	10456.4	21182.9	23895.8	12591.8	15543.4	15417.7
UBISYN-PWY	superpathway of ubiquinol-8 biosynthesis (prokaryotic)	38382.5	10445.2	17702.9	24047.7	16795	16900.9	32409	22979.9	11094.9	7481.1	18195.2	11611.2	8277.65	13288.4	26244.6	11263.8	19606.8	4504.84	2606.28	6095.97	450.034	35187.2	50635.7	36147.5	37392.9	5904.45	17154.4	44329.4	6401.78	4177.97	42382.8	15674.7	5359.23	37101.1	10859.6	14465.9	6083.17	4956.63	19907.3	6787.08	26182.5	8132.29	15855	14322.2	24949.6	10216.2	8086.68	18328.6
P108-PWY	pyruvate fermentation to propanoate I	292.906	3096.92	21048.7	2584.51	8610.81	3585.41	2704.79	4963.86	1279.62	20368.8	24411.2	17533.9	17760.3	29314.7	57859.8	52946.5	32676.9	1183.38	1654.11	4775.98	1165.45	410.133	1604.32	4593.85	1045.15	22628.7	3312.41	811.869	2621.49	277.361	419.798	23016.8	51711.1	10649.4	22100.5	38872.1	22501.4	16305.7	23149.4	32405.7	4508.02	22684.2	13561.9	18532.6	10382.3	32612.3	17034.8	18900.8
SALVADEHYPOX-PWY	adenosine nucleotides degradation II	58843.3	18885.7	19167.9	41834.3	23246.8	28658.2	43929.1	31301	18887.7	14514	19612	12534	11899	20852.8	35768.8	20568.8	25576.1	6300.55	2087.87	6052.24	118.117	4284.75	4009.07	10304	2878.66	4132.64	10881.2	3133.93	5586.96	3406.29	3450.52	27203.3	9220.22	48402.5	19410	17731.4	9322.26	7446.43	31345	7738.47	36275.7	8573.6	26709.8	21477	16350.1	9312.3	13215.2	18227.5
PWY-6608	guanosine nucleotides degradation III	56949.7	17063.4	18484.6	41384.7	22461.4	26897.9	42218.8	29228.2	16529.2	15349.5	18394.6	11699.3	12577	22674.5	38919.6	23380.6	27694.8	5208.29	1686.34	4993.9	94.5584	9917.36	8391.43	9229.99	9601.28	3380.36	9086.91	11361.3	4546.51	2755.29	9917.6	25922.1	10343.5	43504.6	20753.2	18240.8	9146.13	7876.72	32498.6	7140.59	33443.2	7599.6	19626	20457.2	14368.9	8471.05	14555.6	16623.6
PWY-6471	peptidoglycan biosynthesis IV (Enterococcus faecium)	53.6935	32621.5	8556.66	21161.3	17622.7	30643.5	8476.97	32495.2	41830.8	11845.7	2484.12	3360.68	6115.31	4693.45	11504.4	15886.7	13065.9	40373.6	47685.8	42525.8	48230.9	15272.3	1890.95	25110.9	966.45	41078.1	47715.9	3151.7	73711.1	67014.4	3268.54	40986.3	7003.05	21731.9	21672.7	2775.43	5251.96	3648.9	3967.67	2290.33	520.005	142.643	1797.35	340.884	1296.28	636.309	15843.3	14215.9
KDO-NAGLIPASYN-PWY	superpathway of (Kdo)2-lipid A biosynthesis	37891.3	9886.96	23027	22849	17532.6	15959.5	31607.7	21979.5	9761.28	10561.8	23672	12605.9	9793.8	12994	31519.1	10408.9	8840.55	3948.59	2337.52	6445.04	661.788	31096.4	47005.9	30860.7	31694.7	10560	15154.3	38653.5	5058.11	3002.43	37503.1	13517.8	9277.98	7818.38	6008.67	18563.4	12724.8	8111.28	23725.8	8181.74	24282	15200.8	10499.1	16819.6	23391.6	17043.7	5331.93	20087.6
PWY0-1479	tRNA processing	34760.1	14035.6	17106.1	28241	18323.1	18866.8	29549.7	25163.7	14152.2	7638.95	18334.6	12500.5	10871.3	10831.6	26057.7	10966.2	23772.3	6095.78	3592.28	8115.39	592.417	30583.5	45325.8	32619	30696.7	7696	20786.5	36950.5	7827.79	5470.28	35764	15064.4	6458.51	14603.6	11868.9	11771.3	6344.51	4968.18	18574.4	4004.95	24074.1	7080.28	10810.7	13431.7	20764.7	11638.7	9665.3	19088.7
PWY0-1415	superpathway of heme biosynthesis from uroporphyrinogen-III	39571.3	10077.6	20582.7	25139.6	16885	16020.2	32873.7	21901.8	10033.7	9618.57	18261.2	8162.96	6879.28	8837.53	28623.4	13489	20318	4295.07	2599.62	5902.7	461.515	33817.6	50353.6	34366.9	35089.8	7637.63	16272.1	43277.8	5524.51	3483.75	42253.3	9555.7	6259.83	4439.65	6359.8	12710	7277.86	3765.48	18057.7	4743.77	26475.4	12808.1	8562.67	14206	23534.9	11188.5	4245.14	17726.1
GLUCOSE1PMETAB-PWY	glucose and glucose-1-phosphate degradation	35332.3	10764.8	16709.8	28233.6	16581.4	15279.8	30459.3	20807.2	10688.4	5167.25	17678.4	6440.49	5244.42	8987.43	17369.9	5329.88	9429.07	5994.5	3746.3	7547.63	608.479	35283.2	50429.3	39672.5	39742.6	6346.58	18995	46165.7	7477.19	4940.57	42813.4	9028.83	3983.27	34068.8	3545.31	12696.9	4972	3220.24	17134.3	3012.11	24783	6823.78	14543	12436.2	24034.1	11485.3	2979.91	19475.3
PWY-6901	superpathway of glucose and xylose degradation	455.514	11247	19545.5	37826.1	11954.4	5365.41	3194.26	9448.68	1946.77	19217.3	21648.7	16478	17652.5	20011.1	48833.9	44793.8	36891.6	627.348	3539.2	7699.93	7066.5	1742.95	2401.25	5643.22	1329.41	35762.3	4973.03	2648.87	2195.15	626.992	1025.09	29801.9	37532	29044	24455.5	23871	17492.9	14954.3	17902.7	10279.2	2956.13	8885.95	11727.5	11579.7	11078.9	27678.9	17580.1	20779.8
PWY-7323	superpathway of GDP-mannose-derived O-antigen building blocks biosynthesis	6678.7	6693.13	16479	25230.9	8653.84	3291.42	2436.37	6032.4	1247.18	16988.1	18787	14172.7	16973	23309.9	47235	47892.5	32391.6	422.307	1299.64	3923.73	1168.74	947.611	1629.15	3868.93	1399.36	19393.8	2774.19	1577.68	1589.17	201.615	1140.06	23191.3	41602.5	35566.6	24365.1	30829.8	16484.8	13099.4	15762.9	10889.4	6158.77	7579.24	19621	15067.4	11319.2	27921.7	19590.5	18088.9
COLANSYN-PWY	colanic acid building blocks biosynthesis	10103.8	8810.39	17937.8	29106.5	11431.1	4988.98	3890.02	8823.88	1983.96	16419.8	20108.7	14806.9	17290.1	22839.9	48337.9	44102.4	36656.1	685.313	2083.47	5436.88	1412.5	402.549	1691.12	6078.45	1427.01	22279.2	4339.64	1439.06	2457	331.172	533.626	25494.3	34500.3	38429.5	27347.9	27580.3	15836.3	14543.8	17798.5	9327.61	9014.41	8016.56	18246.7	15875.9	14902.8	26459.6	21564	20878.9
PWY-6891	thiazole biosynthesis II (Bacillus)	36119.7	9993.21	17403.2	25581.3	16005.2	15095.5	30115.5	20422.8	10574.1	5702.37	19136.3	12332.2	7794.9	7180.24	17869.4	6516.58	4361.39	4075.13	16376.3	9038.06	15534.2	30662.7	45832.6	30741.7	31083.1	24319	18495.7	38672.4	8337.02	3631.03	36416.3	7984.54	11176.1	5090.77	3820.17	8946.58	8152.89	3450.88	16475.6	2232.83	24237.6	8634.36	5712.2	11388.8	21303.1	17981.5	3597.73	16994.2
PWY-5863	superpathway of phylloquinol biosynthesis	33217.7	21962.1	15728.1	24359.9	15317.5	22731.9	27064.6	22752.5	33814.6	7372.46	16765.6	7285.98	7156.76	7181.6	20153.1	6679.43	13974.1	16983.1	25287.9	24102.5	28051.8	8864.75	9129.52	19509.8	2810.24	18790.7	32731.5	5769.07	51109.8	52876.6	3563.76	11704	4823.4	4817.71	5158.6	9928.86	6225.25	5304.95	15348.6	3398.74	10695.6	8143.49	4877.62	10317	13619.4	10547	3459.04	16632.4
PWY-5022	4-aminobutanoate degradation V	37405.7	7233.92	12764.3	1182.58	13271.4	13952.4	32945	18263.7	8583.88	4658.76	15248.2	6471.54	6677.91	8541.97	19696.6	6554.23	10817.1	3824.98	4301.07	5165.33	4868.88	37687.8	53341.2	41674.8	43999.2	6581.39	16088.8	45477.4	5890.46	3566.09	40701.4	9507.43	4713.02	26242.6	6559.73	10682.7	4161.29	3544.39	15215.6	2491.4	24655.3	5330.4	9522.24	13367.2	21350.6	7009.77	4507.95	19280.2
LEU-DEG2-PWY	L-leucine degradation I	37321.7	9170.43	15967.7	414.186	17955.5	18134.4	34480	23299.4	11583.9	8177.8	18445.5	13963	7705.84	13611.1	19790.3	6696.86	14031.3	4668.97	2066.29	5675.67	340.971	28305.1	42776.9	22353.1	25509.4	7343.53	14378.7	34517.9	5288.82	3505.47	34248.9	10638.8	2260.65	32572.6	7022.97	15780	7471.33	5447.43	20984	13968.4	15405.1	12776.4	13120.9	12388.8	15074.2	3903.17	5134.31	12056.9
PWY0-1241	ADP-L-glycero-&beta;-D-manno-heptose biosynthesis	34605.4	7362.81	13030.6	21911.9	13496.7	12274.9	28794.3	16262	8082.27	4211.6	14510.4	6470.88	7272.49	9075.27	18421.9	6979.2	8686.09	3286.65	2122.13	5097.4	426.488	30960.4	44877.6	32164.7	34336.5	5381.38	14392	41190.5	4400.92	2814.5	37707.3	9163.15	5001.24	24760.1	5705.47	9526.09	5112.92	3528.19	14105.4	1987.1	25752.2	5085.58	17044.6	16092.3	18957.4	9922.95	3957.52	22289.7
PWY-7242	D-fructuronate degradation	2809.61	9803.56	9838.04	28733.7	4018.05	3595.47	6429.85	8577.58	1248.89	12655.1	15898.1	6972.03	8774.78	11553.1	42617	41777.4	28471.8	1482.87	3233.79	3356.81	592.526	22216.1	23927.4	29992.8	28801.8	10897	9658.34	27342.6	4200.43	2808.85	21152.1	24375.2	30612.9	18585.8	24432.4	8086.58	3745.94	4167.32	6944.54	2080.47	32181.6	2771.98	10477.9	14602.5	20479.6	16089.4	18678.4	19884
P122-PWY	heterolactic fermentation	431.767	24066.9	11318.4	13489.5	11132.5	23447.9	4893.26	23834.1	28877.2	9637.62	7408.54	7877.91	12741	7813.95	20897.2	10213.3	10964.7	16909.2	41509	23484.2	39643.5	8349.38	4336.98	17915.3	1723.94	33451.9	35921.7	3489.56	33450.9	20487.7	3515.69	30931.6	4848.45	16177.9	20467.7	4622.75	5868.88	5882.49	5344.93	3083.71	4025.09	1635.7	7406.01	9572.29	9203.76	5004.69	11229.6	20981.6
PWY-5747	2-methylcitrate cycle II	29497.2	7980.89	12685.3	21596.3	13590.4	13848.4	29569	18496.2	7172.32	4937.88	14724.3	8741.06	5149.48	8941.99	13356.9	4274.06	8135.47	3494.11	1834.63	4427.88	277.599	34339.9	34638.9	43047.2	46520.9	4139.78	13871	47970.2	5141.57	3475.97	40528.1	5647.21	2358.32	22514.4	4189.7	12159.8	4049.44	2799.37	13940	6547.98	22368.9	6700.36	5080.59	9830.01	22846.6	8054.6	3529.67	13339.6
P441-PWY	superpathway of N-acetylneuraminate degradation	730.383	13654.5	12824.8	38906.1	13958.6	4402.16	1624.17	8862.52	2016.58	10944	18146.3	13299.7	13565.1	13698.7	32165.1	28761.9	35203.6	1569.96	22916	12468.5	4770.46	11631.4	10851.7	16361.1	2957.11	28927.4	22743.6	5227.64	18723.2	4140.82	4797.49	24347.8	18173.2	23460.1	22466.7	7979.61	11055.2	13135.5	11977.3	3594.33	3943.74	1984.37	7094.75	6126.44	11423.7	18843.4	17849.6	18739
GALACTUROCAT-PWY	D-galacturonate degradation I	1435.49	5101.58	15853.8	23176	6313.24	3368.71	6902.31	4694.31	788.834	12854.1	17735.1	10332.7	11253.2	17930	38075.8	38219.2	22905.1	938.774	1477.32	3357.15	738.725	3063.45	5093.1	6105.66	1595.31	11727.1	6348.4	4781.27	1288.58	511.001	2699.14	16333	30402.6	13484.5	19690.8	24010.2	14598.7	11463.9	11025.1	7078.57	19458.9	14784.7	6168.62	9363.32	10053.7	24224.2	15271.4	12890.3
PWY-7094	fatty acid salvage	44876.5	7837.88	13878.8	1291.84	12378.3	17978.5	31669.7	22719.2	10572.8	5826.39	10034.5	16458.2	8628.01	22715.4	38963.1	16582.1	33988.9	3532.63	1473.34	3796.91	69.1904	2912.65	3104.25	5524.74	4464.81	2384.69	7544.31	4211.89	3412.55	1728.81	6523.96	24945.7	6765.53	59944.9	12536.9	19584.9	5528.3	5982.37	20990.4	13535.4	3031.62	8473.78	18235.2	7050.25	13706.3	5386.09	7726.2	6182.46
PWY-2941	L-lysine biosynthesis II	51.3595	22381.2	7541.26	15311.3	12947.7	25457.2	4271.24	26793.3	22034.7	8920.39	10727.9	10300.8	5380.85	4065.62	13589.3	9708.35	10423.6	12119	10450.7	21856.6	22778.3	8472.11	6826.66	16179.3	485.012	36343	35985.8	3220.57	29151.4	15136.1	1474.13	36409.2	10691.9	14356.9	20607.3	5787.31	11243.1	4448.98	8380.06	1512.91	1056.5	3432.46	3356.75	6267.7	4482.22	13023.6	10321.8	8137.35
TYRFUMCAT-PWY	L-tyrosine degradation I	34837.7	6302.19	12555.4	210.722	14040.4	13306.2	28510.2	17475.8	8503.53	5232.48	13294.8	9494.15	4809.3	9610.87	15419.6	4762.12	7968.35	3253.08	1462.18	4641.07	286.632	23520.4	38151.9	19081.2	20131.4	7883.11	11318.8	27564	4025.57	2349.25	29032.7	7631.04	2152.19	27893.6	5188.32	11488	6109.23	3713.56	16834.8	7954.84	22390.2	9346.1	5308.94	11566.9	15881.6	6318.69	3699.62	12146.5
ALL-CHORISMATE-PWY	superpathway of chorismate metabolism	32660.4	17553.5	17862.6	28830.6	18227.3	22474.8	28363	26444.6	20161.7	7804.4	17442.4	8760.71	9447.39	9304.91	27489	10363.4	17223.6	8785.16	2036.7	11804.3	466.361	5192.1	9230.69	14638.6	4277.22	2312.98	17676.4	5211.83	3317.99	904.362	6893.06	16630.3	7101.49	9364.52	7174.18	11377.9	8087.41	7308.43	19517.2	5193.25	7333.46	9525.38	7372.63	10367.1	5673.1	3693.64	4438.15	11294.9
PWY-6507	4-deoxy-L-threo-hex-4-enopyranuronate degradation	11328.4	4571.51	10554.1	23462.6	5032.53	2329.38	3844.53	6280.43	4161.07	13544.3	15450.7	10335.1	7876.53	5970.42	34984.1	37282.9	19978.1	788.288	2492.16	3579.93	885.907	10643.5	34179.4	6067.3	2075.66	11723.4	14811.1	8924.82	8812.63	3697.56	13157.5	13111.7	30400.8	11346.3	18334	5038.83	6479.12	2404.99	5564.31	6141.03	16510	13448.8	6392.5	8579.95	9099.15	16920.4	14499.9	14008.2
PWY0-42	2-methylcitrate cycle I	28118.5	6595.01	8278.38	21578	8902.14	11561.4	22999.7	14039.7	6078.73	4764.82	13767.2	7050.36	4858.37	7752.51	11381.4	3775.87	7891.8	2764.92	1579.75	3217.19	247.738	29821	29285.9	35054.7	38394.9	3709.14	13143.4	41975.4	4588.64	3112.06	36200.4	5075.89	2204.32	3380.33	4084.87	10816.6	3878.16	2577.37	12561.1	5784.51	18377.6	6088.51	4258.43	8624.07	20979.8	6938.16	3500.04	11857.1
PWY-5845	superpathway of menaquinol-9 biosynthesis	34290.9	18685.2	18320.4	24774.4	16859.8	22066.5	28361.8	24540.4	24370.2	7690.66	15779.6	8897.95	10020.7	8834.3	26092.3	9292.71	14245.4	9965.38	1880.35	13871.2	1378.97	3544.14	5279.93	9345.5	2685.62	1498.39	15497	2916.35	3053.48	511.411	4257.73	13156.8	7433.98	6828.9	5566.7	11008.6	8649.03	7248.52	18574	6083.35	5050.14	11383	5493.1	9306.09	3574.33	2807.88	3396.12	8604.68
PWY-5850	superpathway of menaquinol-6 biosynthesis I	34290.9	18685.2	18320.4	24774.4	16859.8	22066.5	28361.8	24540.4	24370.2	7690.66	15779.6	8897.95	10020.7	8834.3	26092.3	9292.71	14245.4	9965.38	1880.35	13871.2	1378.97	3544.14	5279.93	9345.5	2685.62	1498.39	15497	2916.35	3053.48	511.411	4257.73	13156.8	7433.98	6828.9	5566.7	11008.6	8649.03	7248.52	18574	6083.35	5050.14	11383	5493.1	9306.09	3574.33	2807.88	3396.12	8604.68
PWY-5896	superpathway of menaquinol-10 biosynthesis	34290.9	18685.2	18320.4	24774.4	16859.8	22066.5	28361.8	24540.4	24370.2	7690.66	15779.6	8897.95	10020.7	8834.3	26092.3	9292.71	14245.4	9965.38	1880.35	13871.2	1378.97	3544.14	5279.93	9345.5	2685.62	1498.39	15497	2916.35	3053.48	511.411	4257.73	13156.8	7433.98	6828.9	5566.7	11008.6	8649.03	7248.52	18574	6083.35	5050.14	11383	5493.1	9306.09	3574.33	2807.88	3396.12	8604.68
P461-PWY	hexitol fermentation to lactate, formate, ethanol and acetate	271.185	20772.3	11943	37324.9	15967.9	26163.3	5038.67	29606.7	25198.8	8339.58	12027.9	5824.12	5248.62	4107.68	17637.7	7371.56	7446.45	11930	10233.2	15445.3	1578.59	8917.87	7332.89	19294.4	1533.34	12655.4	34831.5	2777.36	18765.4	14262.5	2563.08	21993.2	7992.02	14119.6	10964.2	3544.65	5261.37	3851.21	8129.43	1575.02	2995.89	1022.32	3872.68	6454.62	8218.96	8214.04	4157.65	15487.5
ARG+POLYAMINE-SYN	superpathway of arginine and polyamine biosynthesis	22948.4	10903.8	10591.6	31185.8	10832.1	10111.7	20196	15192.5	7453.39	4911.12	12650.6	10393.3	9073.44	8263.26	21008.1	12962.9	12645.9	3486.56	2657.57	6532.26	1289.93	7664.27	7238.91	11638.3	7868.13	11750.9	10643.6	12088.1	4667.54	1339.24	16107.6	10679.1	12027.2	13941.8	13628.5	8751.38	7564.83	3330	13711.6	3470.52	3567.74	7663.3	4403.98	7187.15	11941.8	11802.3	10955.4	6958.35
AST-PWY	L-arginine degradation II (AST pathway)	34634.3	7138.98	12238.5	21545.4	12362.9	12246.6	27978.3	16523.7	8050.03	2671.16	9946.55	5827.91	2918.62	5594.64	9820.69	3457.41	5288.55	3033.76	1661.89	3965.95	264.043	22301.1	38726.3	22950.9	21155	2206.96	11269.3	26048.1	3330	1963.67	27744.2	6494.5	2044.62	2199.8	1590.48	7610.78	2888.37	2102.3	11463.6	3675.24	15789	4839.3	5343.27	6447.53	15082.9	3665.22	991.891	9958.55
PWY-5910	superpathway of geranylgeranyldiphosphate biosynthesis I (via mevalonate)	18.4838	17836.8	1524.91	9332.57	3710.87	15653.4	1821.89	12199.1	30865.9	3751.91	5119.55	4922.69	2803.23	4895.59	6421.85	4387.73	5921.55	17291.6	33115.5	23214.7	37149.7	4436.44	395.562	6761.16	481.247	19791	29112	797.239	56592.4	55026.8	841.779	7589.73	1755.76	9207.74	9935.15	6796.68	3473.71	2325.8	3831.05	1620.07	637.723	3395.94	2216.51	6496.51	563.682	972.164	7829.36	3686.93
PWY-6565	superpathway of polyamine biosynthesis III	14119.1	2179.09	1788.12	66.3285	903.59	2969.11	11615.4	5138.13	3321.34	1856.13	9795.73	4014.98	2139.48	2505.38	4677.31	761.721	161.287	1606.68	2249.13	2362.56	218.058	39513.7	59855.7	37904.9	41904.9	4136.27	13470.2	45128.2	4114.85	3600.2	41866.8	662.879	851.938	402.323	209.782	3553.66	359.734	413.724	1539.11	73.9314	27968.8	896.152	2683.86	8202.4	18887.3	7839.17	619.636	14670
PWY-6562	norspermidine biosynthesis	11852.3	1940.05	1757.79	207.922	1200.72	2667.08	10152.8	4621.75	2723.59	1831.26	9383.97	6243.54	2118.65	2469.97	8776.5	3783.12	5801.55	1434.82	2026.89	2161.35	208.693	36749.8	54871	35892.8	39793.3	3886.95	12113.8	42544.8	3671.22	3164.76	38961.3	7021.6	2164.18	2856.01	2068.88	3511.75	834.03	1358.71	1508.66	1922.54	24885.5	872.316	2557.35	7525.36	17623.9	7648.14	928.455	13621.8
GLCMANNANAUT-PWY	superpathway of N-acetylglucosamine, N-acetylmannosamine and N-acetylneuraminate degradation	1036.52	5500.28	6170.1	30105	6686.05	1420.08	526.963	3106.64	612.003	5236.9	10449.5	8611.85	8558.94	8681.29	17007.8	20232.5	19704.7	476.69	21247.9	4672.31	9790.81	6254.9	6430.46	7279.43	7220.08	27862.5	9622.03	11574.6	6946.21	1286.85	9586.53	11490.4	14108.4	11809	15219.6	11462.1	8556.18	12376.2	9384.04	1823.03	1948.57	3115.84	3332.96	2568.52	7259.74	10680.3	13376.1	9516.47
PWY-5860	superpathway of demethylmenaquinol-6 biosynthesis I	33856.7	16984.1	16218.8	25859.1	15926.4	20325.6	27538.2	22557.2	21239.9	5901.75	13040.5	6864.75	7885.82	6603.47	20582.8	6675.57	10884.2	8345.92	1287.21	11304.3	932.139	2444.97	3652.67	6746.38	1833.57	1016.69	12133.7	1993.81	2076.26	342.048	2951.75	10603.9	5279.77	4873.15	4007.79	8174.54	6797.85	5859.2	16431	4382.81	3592.39	9382.68	4011.89	7224.57	2499.14	1927.36	2403.78	6305.35
PWY-5862	superpathway of demethylmenaquinol-9 biosynthesis	33856.7	16984.1	16218.8	25859.1	15926.4	20325.6	27538.2	22557.2	21239.9	5901.75	13040.5	6864.75	7885.82	6603.47	20582.8	6675.57	10884.2	8345.92	1287.21	11304.3	932.139	2444.97	3652.67	6746.38	1833.57	1016.69	12133.7	1993.81	2076.26	342.048	2951.75	10603.9	5279.77	4873.15	4007.79	8174.54	6797.85	5859.2	16431	4382.81	3592.39	9382.68	4011.89	7224.57	2499.14	1927.36	2403.78	6305.35
HEXITOLDEGSUPER-PWY	superpathway of hexitol degradation (bacteria)	281.155	20393	6641.19	38212.3	13342.6	16904.5	3502.49	20327.9	15226.9	8123	4861.05	4565.94	5806.72	2032.58	9559.04	8740.9	7681.57	17285.2	13635.5	19555.7	2855.38	1542.14	2540.52	11038	248.852	15749.9	25815.2	961.402	23652.2	17079.8	516.477	27580.6	9982.69	7734.44	15184.3	413.225	2704.66	1778.53	1566	608.929	736.598	271.077	1373.69	335.261	1237.32	1166	6911.13	8350.56
P101-PWY	ectoine biosynthesis	14934.4	2471.21	2162.77	14.7793	1042.47	3147.94	12763.2	5692.69	4086	1793.38	9382.64	2532.36	2261.69	2846.79	5718.51	1463.41	1904.63	1219.3	1791.9	1779.56	152.317	32821.8	55210.1	21648.8	26875	2807.76	9455.97	37342.6	3130.52	2931.3	37379.1	3008.89	729.4	29102.5	3258.99	4615.67	1331.33	1115.12	3963.09	560.316	5285.06	848.814	12851.9	5483.63	8822.67	1967.49	2884.82	9103.71
PWY-7254	TCA cycle VII (acetate-producers)	169.089	7955.31	4819.38	30615	5370.8	4720.79	3104.94	12826.7	2273.46	7291.89	8107.1	11153	10068.5	11531.6	25298.1	9388.39	15910.4	836.269	1309.92	1067.77	228.181	444.977	674.87	1619.3	1060.96	3593.39	763.075	740.92	1435.03	511.809	433.077	18211.9	6550.14	37857.5	10370	17649.8	6080.77	5340.69	11864	21060.3	2705.24	17697.4	8237.33	12736.9	408.833	3509.9	7276.99	5201.66
PWY-181	photorespiration	299.671	10194.4	7417.49	436.173	6378.19	8816.95	4283.03	13542	6988.52	5936.74	9438.69	8766.06	10855.6	11118.1	25523.3	10254.1	20302.7	6287.81	6150.78	8086.15	973.869	1298.45	1933.41	10603.8	1501.06	10117.6	13437.6	1520.99	10397.2	7376.04	884.592	12871.5	5920.69	8474.32	14050.8	11570.6	4357.1	3404.74	8044.07	4779.81	11736.1	4757.56	8227.38	12722.3	2104.71	6602.06	8605.65	20034
PWY-922	mevalonate pathway I	13.2935	15278.5	1089.35	7592.91	2743.22	13400.7	1393.6	9928.62	28519.7	2776.76	3805.81	3692.21	2037.15	3611	4666.65	3144.83	4270.58	14104.7	27770.2	19699.1	32724	3796.75	281.457	5292.88	360.746	15299.8	25762.1	588.93	52710	52818.2	648.523	5596.49	1243.32	6721.88	7550	5027.83	2551.77	1668.75	2809.36	1154.87	455.498	2509.84	1602.85	5063.05	399.555	686.271	5961.13	2676.32
PWY-5505	L-glutamate and L-glutamine biosynthesis	209.381	3955.75	4716.72	1814.75	4571.53	4357.32	2302.27	9907.93	1815.34	4134.42	6968.71	16751	13360.5	10824.7	26386.1	17772.7	23772.4	446.204	1783.32	1092.22	298.918	337.769	400.137	3800.52	968.092	4010.78	462.206	640.771	1669.73	392.214	445.109	17116.6	11623.6	6835.68	19382.9	8662.64	3439.8	4370.12	5589.93	12706.4	4858.56	15633.2	12058.5	12635.1	1450.55	4950.84	16314.4	20747.8
ENTBACSYN-PWY	enterobactin biosynthesis	11747.2	14356.9	7804.37	30003.7	10102.4	15748.5	11305.5	16910.1	15890.4	3779.31	9497.91	3176.73	4672.39	3755.56	17976.3	7506.33	10952.6	5939.98	719.907	7981.42	76.5155	1996.74	7695.79	11719.6	2011.02	1169.62	9723.93	4072.31	924.814	703.507	3691.63	14727.9	5027.61	6608.15	5318.7	4594.77	5149.55	5835.83	10068.7	1779.97	3298.37	3726.95	3870.33	4191.98	3191.43	1333.86	2869.56	5581.78
PWY-6590	superpathway of Clostridium acetobutylicum acidogenic fermentation	7.3342	1657.9	9014.6	1403.19	3377.57	890.768	223.142	918.58	421.868	7550.23	11490.8	10741.9	8604.6	12234.8	23157.6	17586.1	11307.9	382.096	10638.3	6649.2	2482.9	69.0257	833.535	2131.12	385.558	25823.9	4889.15	583.531	6254.63	374.161	262.378	11601.3	15031.2	15665	11967.9	11547.9	8902.27	4479.89	9304.14	1773.25	464.035	3658.52	5490.74	1691.34	3817.78	18723	9778.12	7568.9
PWY-6545	pyrimidine deoxyribonucleotides de novo biosynthesis III	48.3319	5360.07	2244.61	1822.58	7167.89	1329.55	424.598	4058.25	498.656	6064.18	4989.71	10360.6	11256.4	8514.09	21027.7	15847	25233.2	411.313	16786.1	8696.33	18195.3	122.273	812.053	2480.49	405.557	30853.6	4986.68	418.6	9831.1	699.739	256.267	7035.84	11979.3	12359.7	13869.9	8697.69	4107.95	3682.67	4205.78	1150.85	2024.83	1251.61	7143.72	7767.73	395.724	14143.9	11168.8	5216.52
ARGORNPROST-PWY	arginine, ornithine and proline interconversion	504.908	3951.24	4327.37	851.568	5327.6	5440.88	7608.27	5191.85	2269.52	4456.92	6110.18	4674.55	5069.97	5786.06	14345.4	7683.44	9781.99	1593.89	1482.36	963.204	241.564	10610	11019	11605	13097	6078.23	16553	13892.7	17091.6	7598.83	15227.9	8952.9	5230.4	9314.35	7554.98	6091.05	2847.29	2346.61	6525.72	1632.67	20916.1	1318.75	3089.31	5260.15	9486.47	2587.21	6108.84	7418.13
PWY-6906	chitin derivatives degradation	15541.4	2321.45	999.663	18.3186	369.829	2793.83	11028.3	5187.15	4275.64	1305.75	6231.73	2687.3	1330.23	544.795	2804.22	1013.34	323.405	1191.34	1708.76	2045.44	141.632	26569.3	43081	20196.9	23259.1	2922.44	10584.6	29231.7	3029.17	2787.19	29125	563.077	515.863	482.561	1232.54	12.7863	3.7482	22.1202	103.36	0	23159.8	12.7822	1690.44	5841.23	12765.8	4381.28	1272.61	10552.7
POLYAMSYN-PWY	superpathway of polyamine biosynthesis I	16111.9	6667.63	6644.04	27867.5	6851.8	6004.13	14140.8	9605.24	4195.65	2827.21	8379.62	7290.86	5913.74	5000.14	13427.7	7945.28	7488.11	1858.85	1411.51	3621.54	684.565	4295.71	3908.91	6774.52	4423.13	6858.16	6104.47	7068.83	2459.63	683.847	10084.2	6196.84	8119.44	8354.57	8751.83	5195.31	5097.43	1881.96	9200.98	2025.59	1901.18	5294.79	2462.57	4355.82	7850.63	7689.84	7220.07	3898.1
PWY-6588	pyruvate fermentation to acetone	367.521	6667.24	8023.62	31831.4	3759.22	939.789	249.48	4618.65	865.439	3974.57	11651.1	13470.9	9206.94	7015.01	12271.4	8837.78	7712.95	39.9789	548.966	7903.47	24502.6	2471.26	1877.86	2012.66	793.691	14722.5	7580.04	3659.27	1671.87	47.9813	1112.41	6656.8	10657	10111.9	7110.27	5624.96	9375.71	2358.2	7426.15	314.423	566.269	3296.71	1857.76	1498.53	4019.86	20546.2	5246.63	3295.94
PWY-5676	acetyl-CoA fermentation to butanoate II	252.518	4445.31	9069.39	2564.78	4479.09	1604.47	2212.58	4526.42	1120.24	4512.18	13198	11988	7710.77	8112	14385.9	9871.5	8175.55	124.51	889.056	6965.81	2245.3	2050.4	3230.83	4762.38	2019.98	11121.4	9300.15	5383.37	2154.64	579.535	1987.71	7628.05	10840.6	8362.54	8795.75	6525.04	9188.48	2626.53	8642.43	632.279	1380.71	3753.9	2483.69	2277.39	5018.31	17099.2	6807.69	3851.38
CENTFERM-PWY	pyruvate fermentation to butanoate	5.7046	1302.07	7463	1101.84	2692.54	696.343	173.768	717.857	328.691	6285.81	9638.16	9279.77	7333.86	10606.3	19609.5	14569.3	9240.45	297.764	8540.88	5330.45	1947.26	53.7045	650.17	1672.66	300.431	21951.4	3874.83	454.968	4944.11	291.317	204.312	9528.61	12454.3	13107.2	9958.97	9679.27	7615.98	3614.38	7787.07	1422.57	361.868	2974.76	4540.08	1339.68	3043.19	16301.6	8155.83	6159.65
P164-PWY	purine nucleobases degradation I (anaerobic)	167.463	3611.72	3953.69	3026.64	3794.76	2068.36	372.529	1425.35	1390.41	7490.58	2594.48	8191.48	7892.15	9017.85	22517.5	12882.1	7860.4	360.896	929.237	4139.14	94.6794	1534.98	4828.13	4996.2	805.282	3062.63	5939.73	2833.9	2770.96	550.886	2173.7	10464.5	7436.12	16483.4	9419.01	3036.61	3866.65	2484.46	4822.38	1842.65	24361.3	2114.32	13106.9	13077.5	7336.45	7421.32	7181.14	10073.3
PWY-5920	superpathway of heme biosynthesis from glycine	99.7868	1723.81	11312.9	641.434	3380.21	841.955	194.643	1719.99	300.416	9463.3	13426.1	7912.68	8104.76	7654.15	29229.6	13472.9	20523.6	140.154	761.621	1952.84	440.583	103.736	357.921	2039.5	443.42	4774.44	1887.77	158.699	775.886	368.699	99.7974	10385.7	7005.73	5557.68	8481.53	4534.48	2528.75	4299.12	4525.37	1767.24	4426.57	1499.95	9737.06	11453.5	6843.58	13061.6	6237.16	13683.9
PWY-7456	mannan degradation	0	927.27	10068	2027.98	1333.18	313.456	894.987	1275.73	62.6632	12795.4	13604.2	7151.24	6680.11	2833.28	35107.4	34595.2	18943.3	98.4246	989.021	1650.76	438.472	82.9204	803.314	2109.76	217.544	3303.12	1691.35	627.649	126.02	144.226	486.567	6969.92	29798.8	3711.15	10903.4	376.064	208.78	83.7539	800.376	41.9204	396.128	170.266	3416.79	1306.7	5871.8	12513.6	8637.25	11487.4
PWY-4984	urea cycle	97.1848	1247.1	2672.17	410.412	3801.09	1974.65	1518.73	2502.16	436.48	2187	3996.14	6075.02	3795.18	8717.97	20192.3	9883.02	13640.2	175.76	258.873	139.911	12.4979	246.644	1041.69	1561.36	199.697	2925.62	1186.67	1125.34	1529.63	755.45	760.901	12294.3	7200.75	13211.9	11118.7	6736.63	3778.61	3743.57	6299.69	8077.88	3668.8	10681.6	7624.26	11895.5	286.679	3031.28	7246.43	5408.49
GLUCUROCAT-PWY	superpathway of &beta;-D-glucuronide and D-glucuronate degradation	327.314	3868.98	2181.13	25657.3	1091.99	1039.28	3234.19	2795.15	473.163	1968.81	2729.48	808.604	2216.21	4579.99	16555.4	14930.4	13072.8	105.862	752.296	334.056	32.6345	4127.59	3124.57	4562.97	4362.52	2522.33	1026.46	4421.69	580.466	508.776	3157.91	11962.4	7833.58	13900.2	11632.5	1393.92	1747.07	1719.74	3446.36	848.767	16250.3	233.753	3358.74	4540.17	7903.22	617.338	8786.16	4693.94
P221-PWY	octane oxidation	660.324	2083.54	1592.51	156.341	1729.9	3041.03	7192.98	5787.12	960.732	1674.03	7697.6	7865.15	2996.64	4556.32	6120.43	3596.62	6294.9	649.596	617.284	454.381	61.8927	9937.28	9865.21	7884.86	11160.3	877.184	2916.58	13766.1	1248.58	1228.12	11718.7	4313.78	584.967	30739.2	7035.98	6505.41	1434.68	2096.21	3614.39	7467.15	1149.76	813.604	903.09	1815.02	2994.24	962.187	6011.51	2103.47
ORNDEG-PWY	superpathway of ornithine degradation	24351.8	5846.79	6303.48	28742.4	6927.95	9227.43	18781.9	10996.1	5401.84	1561.54	4932.63	4926.41	2053.64	2942.53	7550.3	2907.67	4535.18	0	0	1937.96	0	5410.1	6749.67	5293.12	0	0	2368.6	4852.5	0	594.088	3985.66	5793.54	2085.34	2548.69	1585.6	0	2624.74	1595.35	10742.5	1498.54	717.705	2841.06	1425.35	1486.65	1672.31	433.109	509.903	1653.05
GALACT-GLUCUROCAT-PWY	superpathway of hexuronide and hexuronate degradation	231.744	3473.56	2900.57	24492.3	1234.75	1090.28	3113.71	2722.12	412.707	2672.8	3629.89	1129.87	2786.25	4221.31	19509.3	18059.8	13560	107.229	749.531	442.477	46.4821	205.462	1106.56	3029.21	275.582	2594.22	1137.54	1169.62	412.282	304.308	931.16	11057.8	10220.7	10518.4	12312.2	1540.8	1892.61	1760.73	3093.78	1181.77	2036.13	347.314	3469.03	4844.99	5548.88	897.54	9466.12	5381.74
POLYAMINSYN3-PWY	superpathway of polyamine biosynthesis II	1371.97	4121.48	8012.02	1220.23	3805.71	1978.24	1467.18	4902.25	797.234	2800.27	6746.43	5933.61	4439.94	4947.12	11142.8	5596.9	7251.8	516.268	1259.33	3848.35	794.35	1836.51	2258.47	3862.9	1895.14	6772.55	4947.75	3661.01	2231.81	472.595	5527.08	5636.78	3838.68	9136.61	8020.72	5164.18	5173.54	1824.38	5163.31	2031.23	1113.32	5680.4	2509.19	4416.17	5849.98	4085.67	3364.89	3684.15
RHAMCAT-PWY	L-rhamnose degradation I	31	2044.43	5024.06	22068.3	1062.42	368.904	448.632	1348.02	217.456	7727.59	6597.93	3064.85	3620.11	1575.75	25531.5	26757.9	11507	40.2435	589.438	642.021	190.044	328.209	478.907	1232.29	476.22	1351.44	693.23	675.891	221.936	89.1472	560.95	6824.33	22311.2	3126.41	8674.08	306.04	564.798	450.574	726.023	180.57	341.232	194.267	2203.97	780.221	2357.83	6187.9	6508.73	5270.12
TEICHOICACID-PWY	teichoic acid (poly-glycerol) biosynthesis	33.5142	4008.32	222.072	2195.88	2262.68	1915.99	807.742	3184.98	7637.17	2065.81	2753.74	1059.08	1105.31	860.193	5442.56	3219.63	6066.03	827.041	23205.6	4994.08	22760.2	911.888	1350.52	4042.54	1099.58	8384.89	8155.31	1559.82	10745.9	3790.84	1287.25	4499.36	3016.66	8134.44	5543	607.685	2945.69	1937.43	2354.27	997.061	622.024	224.112	522.782	717.836	1274.43	710.304	4481.1	2262.69
PWY-7377	cob(II)yrinate a,c-diamide biosynthesis I (early cobalt insertion)	8.8868	1316.66	4462.91	563.677	1750.48	290.098	184.397	587.629	249.461	1923.22	6726.75	8124.12	5714.1	3577.74	9559.88	4329.31	2920.04	177.987	5708.25	3946.58	12095.3	236.526	1306.88	1002.94	256.385	17465.6	4419.56	1127.22	2675.2	181.236	383.175	1963.36	11654.7	3426.82	4300.46	3638.99	4582.19	1238.92	3492.02	209.373	218.419	1502.86	1304.52	512.732	2087.82	12546.7	4036.01	1835.51
PWY0-1533	methylphosphonate degradation I	68.5714	2464.38	1056.91	26683.9	1193.78	746.718	556.081	2161.6	458.509	1206.3	1030.3	988.932	2361.7	4860.65	13771.1	6256.31	6993.32	100.453	153.847	234.571	26.0279	597.634	104.153	509.904	228.581	543.113	830.981	392.898	217.723	153.342	512.517	8358.95	3034.51	28953.3	7291.13	5441.08	1398.96	1599.9	4356.97	1051.25	781.203	607.864	1826.76	1501.58	1335.15	1336.02	5677.42	1871.48
PWY-6731	starch degradation III	1543.45	337.515	950.758	42.4682	564.611	793.661	2616.48	961.051	44.9136	538.336	4053.62	777.91	868.239	2490.18	1862.78	264.316	94.5735	763.058	805.617	789.692	93.7906	12350.6	13406.1	18624	18779.9	1366.54	4525.62	16717.2	1615.08	1147.2	12382.3	82.1662	154.954	114.805	0	3458.63	322.735	339.123	1596.75	61.8036	1946.18	934.185	1006.03	2804.87	6022.47	3338.15	151.701	4456.67
FUCCAT-PWY	fucose degradation	716.614	2057.55	1133.91	21782	678.494	605.3	1165.75	1686.59	205.887	2250.01	3249.04	1741.68	2115.39	1804.44	8457.83	5372.52	4187.59	349.968	650.812	515.516	93.3621	6631.17	6888.96	10843.6	10573.9	1096.55	2294.32	8918.97	959.591	547.609	6163.3	3321.96	4537.17	1286.68	4110.49	1964.07	243.502	277.257	989.171	47.4408	1084.51	504.683	1466.43	2013.46	2903.75	2658.22	3121.9	3332.66
NAD-BIOSYNTHESIS-II	NAD salvage pathway II	164.754	4344.84	2242.9	27410.7	1868.5	4672.54	1272.34	8194.1	2057.59	6098.13	4129.66	7903.24	4682.64	2750.8	8341.51	5829.32	7073.66	526.664	340.938	65.7701	23.97	226.455	197.381	796.835	493.454	371.305	1493.79	382.757	1609.77	1084.26	220.29	9334.69	2625.55	2899.86	4297.03	2464.71	873.677	1346.61	1639.36	3607.46	1239.12	407.46	2043.15	1502.07	173.512	311.88	2374.57	1872.75
PWY0-1338	polymyxin resistance	24100	4495.62	3948.13	21473.1	4789.12	7554.84	14784.3	8743.31	4599.7	964.598	2505.16	667.926	930.314	1278.96	4582.63	1586.1	1457.12	1264	76.8004	1289	7	195	424	891.267	182	71	1758.6	186	113.793	27.1164	265.553	3369.76	1181.1	1129.61	873.608	1938.19	1703.77	1106.95	8813.64	678.901	490.444	1783.38	810.021	766.878	284.595	208.02	450.534	879.682
PWY-7332	superpathway of UDP-N-acetylglucosamine-derived O-antigen building blocks biosynthesis	0	632.192	0	674.681	1341.64	411.543	232.894	589.314	474.518	2361.59	1582.23	5691.93	3998.81	2209.29	6298.16	3331.09	3247.36	177.596	182.847	9651.66	28323	90.727	108.147	936.011	393.353	20084.2	430.271	160.329	2213.2	0	236.451	2997.02	564.086	2296.32	1676.68	1293.47	573.504	423.783	1002.66	650.856	590.118	27.9349	974.832	310.856	1409.41	13869.1	1543.9	3420.02
NADSYN-PWY	NAD biosynthesis II (from tryptophan)	0	567.145	1131.44	59.323	2202.84	1289.95	685.132	1659.26	317.102	3545.09	4814.31	5613.95	2501.78	5190.56	4691.87	1799.99	3501.4	550.522	36.3784	269.067	41.6085	203.832	125.21	1316.35	313.515	2706.66	580.372	171.801	1155.97	17.0899	37.7512	2571.61	673.537	792.562	1870.71	8328.13	4568.73	2766.94	6005.33	11959.2	464.003	9347.18	999.041	4757.31	105.537	1387.47	1292.71	1860.28
PWY-6470	peptidoglycan biosynthesis V (&beta;-lactam resistance)	2.9667	851.132	237.144	4045.97	721.898	583.461	29.9603	262.371	125.683	524.777	865.148	1001.35	2214.8	1493.09	3642.81	6011.44	4737.26	917.793	1145.37	125.685	197.326	47.9295	0	2221.3	0	2673.02	15732.3	183.32	18637.2	7979.36	130.672	6283.49	1869.45	8236.15	14821.4	1543.5	2755.58	1851.14	1455.74	1097.06	185.141	9.1088	381.451	145.308	647.115	266.938	7301.1	1312.35
PROTOCATECHUATE-ORTHO-CLEAVAGE-PWY	protocatechuate degradation II (ortho-cleavage pathway)	220.409	1625.42	1863.59	105.333	1447.61	3253.83	2603.36	6123.4	1202.9	1864.11	3398.94	8421.21	3454.15	6188.67	12725.7	5719.57	7517.38	336.828	289.772	116.831	24.9383	276.21	223.47	566.056	581.613	344.999	744.399	325.775	862.089	674.811	193.645	9258.69	1974.21	5765.45	3607.6	5803.26	1285.7	1844.75	3380.94	5673.01	823.482	694.754	2013.74	1457.39	172.287	716.546	1704.97	1318.94
PWY490-3	nitrate reduction VI (assimilatory)	5.2498	1874.82	3381.91	261.417	1352.8	251.564	87.807	1385.78	128.249	772.656	5444.69	6521.01	4804.11	2222.05	5874.13	3017.17	2376.78	28.8705	137.31	1038.15	124.715	210.655	396.429	518.62	173.907	3220.17	2965.62	933.086	170.88	19.4982	173.759	1567.97	8328.98	911.308	951.93	2272.95	4334.83	960.336	2922.64	7211.07	232.029	11581.5	610.816	3288.25	1622.62	5897.92	643.91	463.095
PWY-5941	glycogen degradation II (eukaryotic)	2576.7	580.944	7672.08	47.96	1534.47	1543.08	2097.94	1706.12	150.96	832.075	2165.3	1049.14	668.406	3109.06	4476.05	2338.31	3991.42	351.488	300.419	604.554	27.985	2871.05	2702.59	5218.58	3033.56	693.318	3222.3	2980.72	2492.25	506.762	6540.51	2547.23	1604.55	805.606	777.902	3266.86	1727.26	381.571	984.044	1450.67	1470.47	4654.09	1256.6	3850.38	13815.8	1279.31	399.089	4134.73
PWY-6629	superpathway of L-tryptophan biosynthesis	321.56	12945.7	1134.71	33759.8	1560.56	2108.84	273.995	9988.19	1856	4491.27	2482.47	792.105	5143.79	589.512	6286.93	6817.27	5209.47	0	226.96	0	83.8544	0	0	309.751	0	0	0	0	71.9315	0	83.8395	3389.98	7008.05	2132.13	2551.93	0	173.541	400.892	722.423	17.1496	542.762	0	1046.72	221.017	95.6869	27.4589	1286.18	1784.29
PWY-6263	superpathway of menaquinol-8 biosynthesis II	48.5924	424.613	2239.15	356.351	2742.17	1116.97	176.291	680.607	65.1453	2039.04	1473.45	1830.46	1790.08	6566.22	10579.3	3664.85	4440.31	54.5932	69.7272	313.157	14.9744	81.5632	63.569	782.56	274.018	1397.25	125.674	126.53	420.211	38.9485	67.908	6525.93	4633.22	4736.86	3446.68	5361.27	2969.82	2628.51	3519.6	1901.33	2029.03	1828.79	6411.49	7550.63	121.912	3520.43	1890.23	6142.88
PWY-7391	isoprene biosynthesis II (engineered)	12.1552	4121.07	113.573	162.803	1558.39	5317.88	1094.4	6643.06	6666.35	2207	936.355	1320.5	1352.39	839.029	3770.88	1252.61	431.363	3732.53	5250.81	4996.41	567.382	3484.54	218.254	4720.75	197.471	6891.84	17219.1	478.996	9768.99	8594.75	554.373	1344.84	799.92	687.527	462.81	37.4164	882.875	822.78	1688.04	283.979	136.089	69.0415	1040.59	278.971	334.057	269.88	1141.94	2004.92
PWY-1861	formaldehyde assimilation II (RuMP Cycle)	107.771	5822.7	555.194	43367.4	1095.56	818.144	103.768	4064.7	744.661	1914.98	1024.1	431.688	2082.25	461.418	6831.39	7323.1	12909.8	0	219.154	0	35.9748	0	0	346.353	0	0	0	0	23.9887	0	27.9882	3666.03	4633.92	3083.36	2162.51	139.725	650.311	529.325	641.511	187.29	195.194	19.9902	658.028	143.494	89.8198	98.254	862.044	1359.1
FUC-RHAMCAT-PWY	superpathway of fucose and rhamnose degradation	48.3933	2055.32	1713.81	22309.8	711.436	390.304	208.819	1449.98	211.566	2798.17	4259.88	1560.48	2364.64	1278.99	10916.9	7024.06	5246.82	51.8552	597.933	570.8	126.625	59.7761	332.158	1632.46	265.841	1155.73	801.021	297.934	164.124	0	185.407	4498.77	6957.41	1832.52	5752.27	180.135	272.527	310.629	538.274	71.1946	399.802	123.018	1618.75	719.071	2489.1	3677.19	4460.82	4094.5
SUCSYN-PWY	sucrose biosynthesis I (from photosynthesis)	460.835	4518.53	497.043	132.149	494.783	519.535	89.8215	2930.16	77.3108	932.44	2264.95	4204.02	6202.92	376.455	3099.39	920.643	2216.69	34.9411	0	0	0	5049.3	1791.34	2084.69	1969.45	67.313	692.92	2486.2	433.422	207.85	1348.98	1190.14	809.441	1722.42	963.019	306.937	0	433.869	451.29	84.2842	21505.8	9.9937	1005.15	4382.37	12615.3	225.705	961.274	6871.5
PWY-7003	glycerol degradation to butanol	2.9958	1580.44	1246.43	1000.5	1492.53	185.474	271.253	1914.54	337.14	329.678	303.277	1823.3	1818.44	2932.46	17048.3	7743.3	8927.95	0	609.499	13.9702	0	57.7041	79.296	1207.27	155.538	315.733	25.9535	111.144	319.051	102.367	202.329	10622.8	7058.78	7902.76	6783.57	402.293	1419.98	1597.24	1938.34	350.095	808.962	334.781	2673.39	1713.43	142.101	451.786	4049.04	1478.02
PWY-5651	L-tryptophan degradation to 2-amino-3-carboxymuconate semialdehyde	0	360.922	719.6	37.1434	1431.51	828.692	432.392	1065.87	200.361	2378.61	3256.23	3939.28	1637.37	3515.95	3042.92	1140.46	2252.91	361.402	22.8151	169.867	26.0329	134.469	79.4392	868.273	205.597	1742.91	371.827	110.608	791.414	10.729	23.7563	1669.11	423.484	500.814	1200.01	5759.04	3144.56	1824.46	4147.82	21032.8	295.37	10232.7	636.523	3389.97	66.1802	881.723	825.957	1192.62
PWY-7315	dTDP-N-acetylthomosamine biosynthesis	61.9466	3211.35	843.495	25867.1	1056.79	606.768	628.028	2703.39	511.821	1367.69	827.861	497.497	1401.14	859.854	5978.96	4767.42	3337.24	106.85	242.404	479.177	17.9967	985.152	1448.07	2740.9	1473.31	580.905	308.093	1130.23	261.819	50.3193	1006.5	5919.41	2211.71	2735.46	7667.34	548.192	362.747	485.558	666.117	384.647	471.678	123.437	1496.44	697.884	748.524	165.782	6695	1796.65
PWY-5507	adenosylcobalamin biosynthesis I (early cobalt insertion)	8.5935	886.319	1907.25	578.112	942.079	300.161	126.464	633.32	231.521	647.237	1686.71	3454.62	3187.28	3626.97	8996.1	4754.34	3214.55	259.023	3633.02	3109.2	1099	0	1026.6	1253.64	0	10369	5174.64	653.849	3002.57	270.822	381.681	2409.95	6395.9	3397.27	4304.46	1192.55	2149.74	992.026	1957.12	243.394	271.311	0	1203.28	643.909	188.446	716.767	3780.59	1616.53
P163-PWY	L-lysine fermentation to acetate and butanoate	0	227.714	4772.04	132.997	1848.53	51.5046	84.6519	106.397	92.5689	846.124	6857.33	6938.53	2834.39	2332.59	1254.42	1425.61	597.642	23.8513	33.8484	1565.5	221.287	273.906	545.598	329.514	246.028	4907.19	3574.33	1235.64	190.025	0	268.303	681.835	5488.42	1106.39	1819.37	3019	6001.15	1134.98	3912.86	74.292	47.2426	1943.71	571.459	134.841	2253.86	8948.44	1482.49	394.447
PWY-3661	glycine betaine degradation I	14.5531	275.281	520.231	19.6418	1835.03	414.615	204.25	653.381	628.709	755.843	1325.74	1610.15	3296.05	4200.11	11018.5	7388.07	7790.77	55.0831	54.7586	0	24.9725	0	0	180.964	0	204.628	24.4083	84.7925	339.582	0	0	5676.77	1930.95	2927.37	14121.3	4425.23	557.627	947.522	2025.48	956.798	498.344	47.2081	1219.02	946.52	188.868	759.917	12534.6	647.185
PWY-6728	methylaspartate cycle	14.179	375.074	1686.62	60.1932	2174.77	422.224	169.043	588.293	295.553	1588.61	1479.29	2497.83	2818.17	4369.04	8867.75	5754.46	5425.91	89.8018	149.19	411.21	57.5716	177.76	93.4393	577.388	415.215	1820.71	181.297	256.926	454.732	4.2756	83.9768	5333.47	1603.84	2753.6	3623.36	5748.4	3667.55	1969.9	4370.99	601.441	371.849	1138.06	1435.06	1071.81	298.597	2499.87	3032.18	1818.81
PWY-5417	catechol degradation III (ortho-cleavage pathway)	78.5422	802.856	1032.32	63.2085	863.111	1963.45	934.109	4157.23	907.998	2112.37	1571.02	5199.24	1825.43	2524.49	5308.62	2423.33	4346.39	174.891	169.174	25.5113	6.5455	121.555	100.604	248.545	286.496	122.608	424.691	159.242	536.152	399.507	102.17	5956.94	800.097	22139.8	1445.66	3020.62	496.884	887.504	2107.97	2819.74	449.435	220.804	1101.81	709.908	74.6403	403.37	348.497	568.769
PWY-5431	aromatic compounds degradation via &beta;-ketoadipate	78.5422	802.856	1032.32	63.2085	863.111	1963.45	934.109	4157.23	907.998	2112.37	1571.02	5199.24	1825.43	2524.49	5308.62	2423.33	4346.39	174.891	169.174	25.5113	6.5455	121.555	100.604	248.545	286.496	122.608	424.691	159.242	536.152	399.507	102.17	5956.94	800.097	22139.8	1445.66	3020.62	496.884	887.504	2107.97	2819.74	449.435	220.804	1101.81	709.908	74.6403	403.37	348.497	568.769
CATECHOL-ORTHO-CLEAVAGE-PWY	catechol degradation to &beta;-ketoadipate	73.0417	739.173	969.063	54.3572	818.125	1805.96	897.408	3804.71	844.761	1942.43	1461.89	4733.1	1729.92	2458.22	5123.87	2302.8	4042.18	162.529	151.111	21.3887	6	108.357	88.9801	226.004	252.779	114.386	387.844	141.417	504.727	363.63	90.0531	5607.72	752.025	22270.6	1677.58	2931.28	458.479	825.882	2179.24	2571.5	427.694	195.623	1046.87	667.899	68.7188	443.972	453.086	532.382
DENITRIFICATION-PWY	nitrate reduction I (denitrification)	262.445	106.194	807.275	106.421	646.3	256.475	239.679	235.265	66.9414	405.358	674.328	917.856	489.03	2069.28	3000.68	529.06	1204.63	54.7797	16.4144	47.6603	0	262.14	516.026	740.976	266.7	359.266	407.293	315.312	223.517	20.779	108.152	753.066	301.295	27845.2	2516.48	3079.13	2041.27	739.878	3301.54	12433.5	127.786	1339.92	299.442	589.949	3192.48	628.694	2505.41	839.049
RUMP-PWY	formaldehyde oxidation I	80.7266	4622.22	415.937	27256.2	811.059	616.689	77.7614	3073.79	564.749	1434.49	766.49	322.621	1554.97	345.49	5111.55	5391.19	8967.1	0	164.625	0	26.9897	0	0	259.95	0	0	0	0	17.9971	0	20.9931	2765.47	3443.47	2316.35	1620.29	104.757	486.203	394.098	478.369	139.618	146.443	14.9891	494.458	107.639	67.3872	73.6811	644.634	1019.98
PWY-6478	GDP-D-glycero-&alpha;-D-manno-heptose biosynthesis	125.769	57.7738	1168.02	476.272	1085.74	445.726	389.308	391.215	103.34	846.489	741.38	1013.34	616.085	3122.43	4583.39	5965.98	1732.02	13.9686	230.318	29.916	2.7924	554.558	235.348	861.835	133.69	407.637	43.9299	450.819	233.291	25.8676	173.574	3205.38	1226.5	1118.25	6715.12	1025.46	697.924	845.854	1362.56	581.776	2207.86	676.166	5366.1	7473.05	95.7445	1803.64	5966.29	3317.44
PWY-7376	cob(II)yrinate a,c-diamide biosynthesis II (late cobalt incorporation)	26.4124	572.505	903.201	69.4556	900.351	559.068	564.827	1032.73	260.759	721.18	1642.66	1655.23	1990.29	4581.39	9776.04	5320.76	5502.51	121.019	118.886	159.425	30.4572	40.3146	0	171.003	56.2596	272.361	101.837	98.9407	272.571	127.603	12.3047	3314.55	2222.21	2845.5	4589.93	4566.77	912.559	1055.22	2318.7	902.831	258.667	658.258	888.861	691.453	48.709	792.829	2982.7	721.178
PWY-5705	allantoin degradation to glyoxylate III	117.591	2376.62	719.844	21485.3	712.403	1218.37	317.879	2087.14	314.821	1520.95	1460.83	898.201	1700.96	1615.27	4323.2	2870.22	2951.61	242.713	220.836	77.7719	30.5809	188.172	146.231	482.611	421.544	618.471	960.596	209.748	957.128	671.707	168.894	2491.03	1593.2	1453.58	1986.96	1791.99	471.264	690.203	1113.32	659.386	512.219	258.256	575.179	451.981	225.128	257.55	1377.7	839.182
P125-PWY	superpathway of (R,R)-butanediol biosynthesis	2.4	567.984	273.331	2488.25	2284.87	545.661	179.099	899.554	209.224	1795.5	1138.45	1882.23	1220.06	472.499	3262.46	1327.97	8515.49	44.2404	85.091	18.7484	1173.17	0	5.2498	125.054	21.7362	350.768	132.673	19.4905	162.31	18.3741	22.4911	2197.82	735.225	24361.9	3562.62	744.582	325.783	360.236	2222.16	464	43.2486	106.144	239.141	130.992	55.9167	510.197	2943.6	195.669
LPSSYN-PWY	superpathway of lipopolysaccharide biosynthesis	143.548	5076.56	513.874	23084.2	785.659	943.564	128.598	4705.36	809.544	2096.9	1155.29	355.861	2385.71	374.54	4173.24	3414.24	2944.55	0	98.1311	0	35.9312	0	0	179.326	0	0	0	0	31.8425	0	38.7133	2434.18	6268.75	1399.92	1422.33	0	175.092	242.041	469.142	11.2368	324.354	0	653.92	143.184	56.783	17.8999	620.712	976.38
PWY-6572	chondroitin sulfate degradation I (bacterial)	0	174.097	637.589	165.079	249.329	60.5512	45.2408	134.095	24.36	694.27	391.279	356.36	519.823	575.07	9483.23	12151.7	4848.71	29.7072	473.444	85.4403	74.1348	141.83	523.233	1130.84	110.55	161.363	0	236.248	55.601	0	179.309	2664.36	4685.93	735.212	8264.63	75.197	36.4406	12.2939	17.2814	0	932.491	54.2321	1415.73	861.118	303.788	1650.74	7194.43	1403.07
PWY-7431	aromatic biogenic amine degradation (bacteria)	19.5681	634.374	542.346	68.591	784.824	1227.75	575.596	1246.59	428.22	1655.28	1034.76	1370.14	1378	4333.47	7966.29	4448.06	7493.89	210.879	149.716	22.481	0	63.5826	33.4168	273.218	93.1829	299.103	700.417	79.8864	1225.01	744.896	36.688	5395.81	1347.69	2622.66	2312.26	2402.04	670.275	746.372	1273.08	2510.03	426.092	85.2698	905.021	581.236	93.5913	142.617	672.024	677.416
GLYCOL-GLYOXDEG-PWY	superpathway of glycol metabolism and degradation	35.9913	2306.04	504.656	25814.6	296.383	293.747	84.366	1617.7	268.683	919.583	510.73	142.174	1050.06	415.293	5496.15	2732.4	2822.56	29.789	116.467	0	13.6099	0	0	91.9698	0	0	0	0	19.8801	0	12.5732	4562.73	1921.07	1974.62	4129.78	97.9531	234.212	305.157	409.773	73.4097	307.168	58.7091	1221.15	471.142	63.5249	99.7989	3316.83	739.563
PWY-7013	L-1,2-propanediol degradation	53.9892	3166.71	195.646	35651.6	519.838	371.142	45.9901	2212.9	321.455	894.215	474.199	135.82	1170.4	847.263	2541.33	2397.09	2652.56	15.9978	156.284	3.9999	34.7938	0	0	589.601	0	0	0	11.9995	19.9985	0	17.9988	1906.66	2052.79	1666.88	2633.15	0	158.87	107.806	185.148	8.578	237.744	0	280.348	67.3747	15.9984	13.7381	1961.1	679.906
P381-PWY	adenosylcobalamin biosynthesis II (late cobalt incorporation)	12.3705	612.946	987.2	112.389	728.006	402.782	158.988	846.1	243.44	482.75	1136.59	1914.87	2117.17	4110.87	9259.96	5601.18	4931.96	184.47	197.729	262.085	51.3352	0	0	272.678	0	455.785	170.882	144.921	444.783	196.784	20.3857	3338.78	3102.99	2952.95	4575.7	1160.39	1063.94	911.723	1636.58	616.678	294.509	0	972.355	767.662	58.6688	463.489	3295.67	908.185
PWY-7237	myo-, chiro- and scillo-inositol degradation	196.67	405.1	196.38	224.9	1456.16	299.46	216.2	621.36	72.57	1070.04	644.13	1145.46	1031.28	1487.87	5561.53	6881.14	3800.88	49	224.62	255.1	20.5	1818.77	1081.44	1304.45	409.9	306.93	166	1677.82	141.07	12.96	472.25	2938.27	1935.2	2817.42	7452.14	2002.1	329.44	381.65	659.45	477.3	281.23	68.52	806.14	830.52	374.6	325.64	6206.89	695.58
ARGDEG-PWY	superpathway of L-arginine, putrescine, and 4-aminobutanoate degradation	200.587	2686.83	1078.44	623.46	590.136	1218.66	4882.71	3504.17	611.771	1208.26	2679.78	753.412	1562.03	1516.2	6809.28	2845.05	3879.73	0	75.0499	202.007	13.5224	168.705	818.425	825.366	0	0	652.072	508.82	26.8204	82.8415	690.203	6162.31	1512.95	2528.04	2042.41	1788.81	340.244	645.659	706.777	664.538	688.182	170.326	1759.93	1185.59	139.897	154.088	553.587	1249.92
ORNARGDEG-PWY	superpathway of L-arginine and L-ornithine degradation	200.587	2686.83	1078.44	623.46	590.136	1218.66	4882.71	3504.17	611.771	1208.26	2679.78	753.412	1562.03	1516.2	6809.28	2845.05	3879.73	0	75.0499	202.007	13.5224	168.705	818.425	825.366	0	0	652.072	508.82	26.8204	82.8415	690.203	6162.31	1512.95	2528.04	2042.41	1788.81	340.244	645.659	706.777	664.538	688.182	170.326	1759.93	1185.59	139.897	154.088	553.587	1249.92
PWY-5180	toluene degradation I (aerobic) (via o-cresol)	16.8474	1337.45	640.517	627.512	523.677	1282.99	1945.47	1419.66	220.75	767.038	1170.6	924.954	1101.52	2414.51	4056.03	2825.05	6379.86	512.254	295.895	397.794	0	3767.62	448.584	5633.27	408.283	1004.23	2103.92	860.906	398.787	660.373	901.621	3541.17	1372.69	1002.97	1821.06	1701.79	883.568	642.645	859.295	412.494	183.284	41.5582	526.338	447.985	405.853	330.685	571.423	1168.23
PWY-5182	toluene degradation II (aerobic) (via 4-methylcatechol)	16.8474	1337.45	640.517	627.512	523.677	1282.99	1945.47	1419.66	220.75	767.038	1170.6	924.954	1101.52	2414.51	4056.03	2825.05	6379.86	512.254	295.895	397.794	0	3767.62	448.584	5633.27	408.283	1004.23	2103.92	860.906	398.787	660.373	901.621	3541.17	1372.69	1002.97	1821.06	1701.79	883.568	642.645	859.295	412.494	183.284	41.5582	526.338	447.985	405.853	330.685	571.423	1168.23
KETOGLUCONMET-PWY	ketogluconate metabolism	53.9452	2884.27	226.249	32102.4	357.326	387.698	105.796	2074.27	344.002	822.202	488.748	169.683	984.353	1055.05	3613.32	2215.09	3053.62	0	47.0955	0	13.583	0	0	51.9491	0	0	0	0	86.5401	21.8603	13.994	1811.47	1541.89	1128.13	1000.12	589.289	131.773	315.091	534.575	154.219	153.898	0	365.442	102.054	15.9848	95.3465	242.644	327.124
PWY-6396	superpathway of 2,3-butanediol biosynthesis	6.3946	1019.95	472.879	3454.03	895.095	1041.76	454.744	1488.85	357.377	2096.54	2244.41	1686.82	1650.3	724.443	3648.48	1927.88	4881.54	104.349	188.32	47.549	2677.31	0	13.9843	323.64	57.6905	482.26	326.997	51.8086	358.434	47.8895	59.7303	3113.94	821.996	6376.78	4038.25	841	639.44	643.019	2449.54	482.066	107.586	205.855	407.157	300.271	142.455	360.137	2875.18	445.633
ECASYN-PWY	enterobacterial common antigen biosynthesis	48.0087	2569.62	711.508	23837.7	395.674	344.936	128.898	1872.66	300.675	913.414	474.064	145.85	981.803	201.526	4992.8	2521.74	2585.1	0	41.305	0	13.3987	0	0	68.6746	0	0	0	0	12.6459	0	16.7292	4986.45	1885.83	1864.61	1218.2	109.533	204.889	350.473	435.967	122.235	357.015	80.8108	1215.25	544.502	108.232	103.113	372.122	1050.33
GLUCARDEG-PWY	D-glucarate degradation I	41.7773	2129.8	419.636	25767	287.849	314.123	117.972	1558.53	254.722	625.255	375.117	132.631	753.258	484.806	4206.44	2424.67	2278.8	0	108.169	0	11.0619	0	0	158.837	0	34.328	0	7.3836	30.7927	0	11.4846	3989.23	1476.25	2109.01	1333.4	52.2391	251.878	292.033	385.521	101.922	270.605	54.0742	953.562	451.322	47.316	99.632	471.717	516.834
GALACTARDEG-PWY	D-galactarate degradation I	39.4104	2115.81	406.995	25761.6	275.566	301.06	113.843	1515.1	248.968	627.6	384.546	135.979	788.895	464.748	4057.09	2283.61	2225.09	0	103.539	0	11.0619	0	0	144.611	0	32.0368	0	7.5989	29.1962	0	17.4486	3895.64	1434.69	2088.83	1252.82	52.05	249.954	286.413	377.678	100.078	264.917	54.2364	916.054	436.617	48.5661	96.5556	468.052	500.907
GLUCARGALACTSUPER-PWY	superpathway of D-glucarate and D-galactarate degradation	39.4104	2115.81	406.995	25761.6	275.566	301.06	113.843	1515.1	248.968	627.6	384.546	135.979	788.895	464.748	4057.09	2283.61	2225.09	0	103.539	0	11.0619	0	0	144.611	0	32.0368	0	7.5989	29.1962	0	17.4486	3895.64	1434.69	2088.83	1252.82	52.05	249.954	286.413	377.678	100.078	264.917	54.2364	916.054	436.617	48.5661	96.5556	468.052	500.907
METHGLYUT-PWY	superpathway of methylglyoxal degradation	56.9332	2782.52	525.424	22652.7	377.376	442.543	144.125	2202.15	404.698	1039.62	583.043	178.406	1205.57	517.722	3308.33	2320.26	2867.25	43.8338	125.028	0	13.4493	0	0	102.057	0	0	0	0	26.2867	0	16.8134	3354.23	1479.51	861.551	1859.41	240.408	342.798	463.43	568.929	201.285	262.303	80.7127	541.883	309.774	47.4418	82.9528	995.571	499.196
PWY-6182	superpathway of salicylate degradation	26.9302	396.768	682.704	60.0816	783.094	467.309	609.134	835.342	239.959	690.597	765.494	1427.2	1309.65	2649.94	5669.8	2590.56	4695.48	82.9716	102.27	24.0322	6.2687	64.106	72.9212	148.842	133.336	118.722	46.3411	78.617	329.82	132.325	19.0565	6157.73	851.571	8405.03	1585.2	2450.02	479.081	858.573	1940.96	1192.58	416.037	210.956	1122.25	681.558	74.9685	369.329	395.47	560.168
PWY-7371	1,4-dihydroxy-6-naphthoate biosynthesis II	21	147.769	820.25	133.02	1019.81	383.5	59.9129	231.829	22.6658	742.681	522.905	656.5	647.409	2863.22	4315.69	1342.07	1652.24	18.25	23.33	105.5	5	27.25	21.25	266.97	98.7257	481.5	42	42.5	141.5	13	22.75	2615.62	1937.86	1756.57	1320.85	2136	1136.19	1002.25	1344.66	718	1529.25	730.75	4388.58	6616.5	41.6613	1300.5	722.071	2464.5
PWY0-41	allantoin degradation IV (anaerobic)	49.6719	2387.72	220.369	24759	339.955	466.529	88.7532	1662.19	240.493	874.528	603.683	257.12	1154.77	194.783	2477.49	1877.38	1873.4	207.686	196.459	12.2476	26.6348	0	0	272.543	0	219.382	1060.24	25.0899	1132.37	789.39	15.8199	1553.46	1294.56	879.295	893.191	0	161.177	195.408	331.074	72.9031	111.822	14.4367	266.209	64.4415	103.558	21.9146	319.547	422.728
PWY-5181	toluene degradation III (aerobic) (via p-cresol)	33.1409	245.976	752.566	34.1169	202.054	495.17	793.7	753.167	183.335	150.635	361.432	215.673	180.118	2881.88	6751.67	2755.56	3916.17	56.1032	45.7151	57.6782	0	0	19.3172	13.8864	52.1469	29.9412	30.2251	20.742	129.53	95.7017	3.14	5793.47	1101.21	3128.15	1566.3	3086.79	404.455	622.356	1528.59	1413.01	336.534	364.496	1288.82	755.026	54.4288	260.287	227.742	477.219
PWY0-321	phenylacetate degradation I (aerobic)	9.2154	221.157	597.138	143.315	220.755	461.317	391.162	901.623	228.989	173.008	355.438	228.943	196.543	2211.91	7462.2	2444.6	4013.34	45.444	33.6496	0	0	0	19.0289	15.2817	56.0071	40.811	24.3357	21.0022	167.593	61.9974	3.6368	5898.28	1028.86	2461.19	1516.01	2367.9	430.755	577.461	1515.64	1083.72	403.284	747.697	1621.83	1278.5	70.4082	461.32	258.948	692.611
PWY-7347	sucrose biosynthesis III	139.324	1555.81	151.1	39.7342	150.375	157.847	26.9923	933.187	23.2395	294.425	718.342	1536.89	2676.28	114.403	982.549	286.476	703.466	10.4964	0	0	0	1655.78	549.093	645.9	611.533	20.2378	210.458	772.49	131.571	62.8558	412.675	368.958	253.359	530.098	305.509	92.824	0	133.938	136.939	25.4521	11816.3	2.9996	311.611	1532.14	5310.84	68.148	308.833	2397
PWY-6876	isopropanol biosynthesis	0	113.807	43.9625	0	163.55	57.9541	25.9913	41.319	11.9983	71.8711	123.732	213.133	163.482	4066.71	6370.64	4958.03	7712.95	0	35.987	0	0	9.9946	0	17.9915	0	0	5.9996	0	171.787	47.9813	7.9939	6656.8	1171.64	2302.06	2362.6	518.24	311.416	591.386	1066.59	93.3669	183.313	67.827	751.234	335.275	45.9268	119.729	99.4824	163.659
PWY-6185	4-methylcatechol degradation (ortho cleavage)	21.8021	171.208	573.322	64.2838	140.008	363.328	553.967	562.726	146.661	107.209	241.216	136.975	116.507	2112.63	5060.33	2008.24	3082.02	45.6591	38.0936	28.0824	0	0	14.011	9.012	46.0962	22.8299	24.2479	14.3354	144.003	106.106	2.1276	4967.26	786.324	6738.74	1044.5	2374.94	290.993	465.475	1920.95	1000.86	301.651	236.244	1073.01	608.125	42.8045	355.654	134.4	429.157
PWY-6749	CMP-legionaminate biosynthesis I	3.9998	79.8995	302.493	389.654	58.9317	92.8633	201.828	83.9009	33.4865	101.128	134.079	48.9388	104.177	1588.38	2340.48	4369.63	2403.8	52.4632	183.72	219.4	5.9997	624.112	426.472	777.3	872.564	717.416	221.458	1263.96	81.9512	45.9828	620.944	1579.86	1362.2	1411.93	4507.34	2386.97	943.124	632.886	713.964	158.774	128.192	330.591	308.73	129.628	234.739	431.621	3646.72	400.192
PWY-1622	formaldehyde assimilation I (serine pathway)	0	59.3644	103.132	47.704	447.106	148.621	0	127.558	290.94	199.317	313.849	229.156	462.98	2576.28	6325.31	3254.21	5778.58	0	132.139	0	0	0	0	0	0	0	0	29.4454	97.3291	0	0	3159.04	747.537	1583.34	4862.55	340.497	49.0353	334.609	649.319	122.103	189.566	0	698.591	773.721	79.2327	203.314	3298.29	507.251
P281-PWY	3-phenylpropanoate degradation	0	227.767	437.656	29.987	487.749	219.798	141.819	231.045	48.0089	444.716	801.838	939.51	521.466	2246.33	5887.37	2101.28	3454.49	51.5784	40.5527	28.4486	7.9091	48.0678	43.197	150.837	95.867	166.933	40.5281	28.7646	233.41	53.5476	2.2726	4557.76	958.102	1639.88	1163.85	1862.48	587.238	642.213	1139.61	670.707	302.53	107.74	1084.52	783.057	50.5406	221.565	189.642	558.183
PWY-5028	L-histidine degradation II	24.9886	266.866	680.661	51.9711	572.649	430.021	661.099	556.71	104.177	606.549	795.904	1045.81	526.092	1872.17	4784.16	1951.78	3532.26	59.4189	121.486	54.7757	0	34.964	54.9115	87.2718	57.4066	104.621	37.4413	102.272	214.202	32.2382	0	1997.08	538.645	932.614	3423.69	3209.65	142.828	341.53	695.651	654.075	179.26	62.7132	580.365	208.474	59.9124	219.093	2732.99	272.63
PWY-5531	chlorophyllide a biosynthesis II (anaerobic)	16.8098	1207.75	544.493	24.6385	429.969	307.252	68.3077	1026.09	55.6369	691.964	1572.89	2549.91	4070.53	1588.93	3272.76	1930.06	4474.46	0	26.2987	0	0	0	0	5.9832	0	25.3619	0	0	110.405	0	0	2623.88	96.7539	769.756	1290.75	941.73	295.577	836.38	1135.79	245.58	59.2236	147.095	246.458	49.3461	28.7479	177.19	486.682	87.8177
PWY-7159	chlorophyllide a biosynthesis III (aerobic, light independent)	16.8098	1207.75	544.493	24.6385	429.969	307.252	68.3077	1026.09	55.6369	691.964	1572.89	2549.91	4070.53	1588.93	3272.76	1930.06	4474.46	0	26.2987	0	0	0	0	5.9832	0	25.3619	0	0	110.405	0	0	2623.88	96.7539	769.756	1290.75	941.73	295.577	836.38	1135.79	245.58	59.2236	147.095	246.458	49.3461	28.7479	177.19	486.682	87.8177
PWY-7374	1,4-dihydroxy-6-naphthoate biosynthesis I	21	76.0381	659.048	74.6297	686.802	228.236	27.2619	101.411	14.1012	556.179	398.727	553.466	392.741	1959.61	2678.4	730.605	1129.08	11.1087	4.4303	58.9803	0	0	9.2391	205.684	19.7934	306.156	30.8	4.6703	118.949	13	14.603	2018.78	347.324	688.745	884.27	777.651	597.295	665.962	956.927	484.814	1351.58	516.721	3670.09	5729.93	24.3495	1146.74	576.403	2109.68
PWY-5741	ethylmalonyl-CoA pathway	4.9096	114.152	306.454	27.4947	818.248	163.381	47.1431	224.382	123.779	518.51	407.539	700.37	856.598	1833.73	4663.88	1829.63	3752.05	35.1222	57.8731	5.2662	10.7755	12.469	13.7966	93.9898	39.0929	141.849	12.4744	19.7964	121.524	64.3014	0	1651.59	422.617	858.079	3107.57	1769.44	517.323	654.462	1186.27	252.13	169.513	36.1347	426.962	667.046	63.6862	350.724	2835.27	580.972
PWY-7373	superpathway of demethylmenaquinol-6 biosynthesis II	0	132.005	536.474	0	591.207	221.25	50.9934	165.45	21.1981	540.691	303.353	339.273	454.743	1920.66	3189.32	997.513	1147.49	15.7933	7.1714	86.9946	4.2857	27.25	18.4631	172.846	94.2609	371.196	32.9412	41.9817	76.9665	0	19.292	1575.38	1109.35	1489.36	550.905	1958.82	900.505	800.918	923.695	371.843	852.493	489.324	2790.65	3974.13	36.2087	695.038	97.1068	1434.53
METH-ACETATE-PWY	methanogenesis from acetate	2.3999	300.094	23.9913	210.182	259.867	20.864	0	193.003	156.434	146.138	79.1035	988.673	47.0895	1072.97	3901.7	1905.83	875.995	5.7139	97.2603	136.661	0	0	31.4209	273.189	0	2651.7	51.58	13.8649	71.6663	0	0	503.854	2754.29	2072.21	5204.11	100.289	379.658	192.844	172.392	0	30.0975	0	300.865	105.067	0	63.7094	5258.44	213.61
3-HYDROXYPHENYLACETATE-DEGRADATION-PWY	4-hydroxyphenylacetate degradation	0	78.1454	330.107	83.8191	208.019	47.6579	54.7331	219.405	106.099	117.215	51.9133	72.6626	164.522	1104.5	5566.24	1959.22	3528.58	0	0	0	0	17.0819	0	33.8511	48.7798	27.3783	11.9665	65.6885	0	0	76.9219	5006.99	996.637	1956.09	1183.11	1809.57	294.108	399.77	470.625	494.523	274.945	102.304	1123.52	566.075	67.7322	105.342	234.602	464.234
PWY-7446	sulfoglycolysis	27	1632.69	98.6133	21421.2	139.922	186	28.7804	1088.88	163.16	454.563	223	68.6082	532	51.5014	725.958	703.206	614.838	0	19	0	7	0	0	26	0	0	0	0	6	0	7	333.742	710.496	273.965	274.019	0	16.1076	41.7768	72.57	2.4738	55	0	123.903	56.0515	8	2.29	122.687	181.813
P562-PWY	myo-inositol degradation I	46.3423	253.864	121.463	110.114	391.891	237.809	175.229	493.98	58.7137	479.341	332.279	616.558	644.855	1044.79	3621.6	2021.74	2539.03	27.6271	88.7234	244.883	3.9727	536.178	649.43	1076.4	224.732	233.374	109.963	565.674	79.4444	9.0564	160.927	1805.56	973.407	1396.89	1673.53	1152.68	164.91	229.732	438.907	279.968	192.968	35.2659	449.342	422.003	270.863	107.406	1100.35	476.531
PWY-6071	superpathway of phenylethylamine degradation	9.6565	118.96	438.962	107.888	162.107	145.112	110.119	299.19	62.757	57.5476	186.412	168.02	162.842	1280.99	5356.45	1967.45	3099.61	0	0	0	0	0	0	11.6716	22.929	24.4596	22.0611	0	0	0	4.3138	5272.54	820.428	1926.47	1116	268.696	285.305	419.317	602.044	323.743	317.659	188.575	1283.49	776.966	57.2261	167.106	147.827	509.771
CRNFORCAT-PWY	creatinine degradation I	7.8989	156.441	269.842	38.6043	537.362	394.85	61.8159	532.722	136	907.445	617.457	784.362	1164.41	1009.22	2212.11	1363.2	1949	11.0076	0	0	12.0756	0	0	108.749	0	148.941	49.538	12.8875	93.6686	14.1116	0	1686.22	324.142	573.349	3860.34	1172.48	441.715	515.601	1092.1	440.574	161.488	6.4692	304.914	160.86	41.553	340.259	3505.9	300.51
PWY-5177	glutaryl-CoA degradation	0	0	0	723.575	83.8811	11.9978	0	0	0	12.6748	15.9957	252.805	13.994	749.409	898.074	3419.6	889.549	0	2280.35	2588.31	443.526	0	915.1	596.549	0	1473.42	0	19.9971	0	0	97.9278	417.48	5075.83	362.973	3361.29	70.5979	310.195	15.9897	25.3304	0	107.873	0	41.2934	0	0	0	2969.97	294.678
PWY-5005	biotin biosynthesis II	1.2	213.598	43.1612	165.144	28.7717	0	0	0	10.7926	28.7757	0	732.617	0	1081.76	5069.43	1940.41	2280.38	0	559.958	644.042	120.628	0	220.155	136.425	0	360.313	0	4.7997	11.9846	72.5684	19.1942	1846.15	6365.94	1427.22	1293.01	138.835	600.572	374.273	279.997	47.9123	59.9103	11.9955	123.061	83.7279	17.9924	57.539	580.399	173.207
LACTOSECAT-PWY	lactose and galactose degradation I	0	875.427	0.7199	4867.5	420.093	28.9405	1.7986	325.937	5.9967	82.5224	80.6592	189.841	475.559	212.447	1100.37	2108.89	1238.18	0	62.5585	0	0	0	0	146.909	0	0	292.002	19.2913	495.291	196.528	0	1285	725.22	1599.49	5182.2	5.3041	190.852	191.274	157.166	44.9001	16.5453	37.9956	18.2717	1.7801	0	1.4365	3984.77	20.9167
PWY-5415	catechol degradation I (meta-cleavage pathway)	3.7915	235.398	412.113	261.212	366.927	245.787	500.479	527.606	103.506	171.566	277.215	303.612	593.218	1761.99	2483.2	2396.86	2140.4	19.6903	40.1816	34.9683	0	93.8247	328.926	407.678	124.688	72.7837	236.649	428.327	171.663	239.208	470.07	1980.29	713.565	557.989	1037.53	1552.34	182.876	366.731	647.398	366.291	155.34	34.3152	428.544	319.723	42.8307	98.9432	426.295	195.02
PWY-5304	superpathway of sulfur oxidation (Acidianus ambivalens)	3.5	81	31.5	172	137	72	37.45	482	45.5	76.41	202.75	630	261.61	693.8	1795.06	2719.88	747.9	10.5	83.75	71	787.75	0	0	159.8	9	188	29	11.5	161.25	25.25	7	612.5	402.2	627.2	2384.73	190.76	381	151.4	306.7	643	36.6	1521.1	348.42	953.45	0	174.86	1962.76	70.67
CHLOROPHYLL-SYN	chlorophyllide a biosynthesis I (aerobic, light-dependent)	12.8528	1190.16	445.962	24.6385	381.821	298.194	63.9259	1022.29	53.0088	656.071	1482.61	2491.63	3987.93	192.076	2504.2	256.481	1821.65	0	20.5733	0	0	0	0	5.9832	0	12.4205	0	0	110.405	0	0	417.702	66.0262	758.841	310.049	148.802	34.7007	454.272	428.499	92.0778	0	19.7027	210.805	33.4616	0	33.663	291.831	87.8177
PWY-7527	L-methionine salvage cycle III	0	131.577	77.9305	0	182.81	18.5989	1.4961	307.937	29.6715	46.8715	8.5385	44.8379	425.753	737.913	4003.87	1539.27	2463.1	0	0	0	0	0	0	0	0	0	0	0	21.5391	0	0	2169.9	775.771	1713.95	1023.84	811.374	577.16	526.701	546.263	316.231	22.8473	41.9414	262.366	63.2396	24.7353	82.8129	185.573	192.947
THREOCAT-PWY	superpathway of L-threonine metabolism	3.0301	230.859	361.245	280.307	190.958	35.1397	29.6621	241.79	70.3256	65.46	52.1668	278.069	174.451	349.841	4451.87	2361.93	1312	0	33.5647	0	0	0	0	85.4245	0	0	0	0	33.3126	0	37.4202	1127.48	2147.23	1304.66	1339.4	0	307.781	267.964	181.665	26.5284	139.642	0	467.321	111.831	27.4551	55.8805	467.176	452.944
PWY-5419	catechol degradation to 2-oxopent-4-enoate II	0	150.473	318.479	147.899	548.72	102.683	119.46	449.155	106.814	385.987	583.143	428.917	507.309	920.212	2040.66	1098.48	1507.51	92.8719	17.9955	5.9994	5.9995	53.4272	24.8116	262.515	123.209	1005.53	38.9748	67.313	346.034	9.9992	60.2641	1801.45	419.891	342.96	720.854	605.426	174.316	224.943	525.733	217.441	22.5853	30.1896	124.109	72.4596	60.0562	207.044	261.464	506.372
PWY-5420	catechol degradation II (meta-cleavage pathway)	0	184.579	355.189	183.934	405.448	140.37	183.21	489.44	104.433	204.06	332.907	337.286	552.024	1173.83	2225.23	1431.5	1813.69	25.4113	24.3178	9.4503	0	69.0056	41.9809	326.894	125.6	99.0294	61.5916	108.732	200.533	16.9907	98.6903	1871	524.838	410.802	829.226	860.43	182.477	276.195	577.449	269.275	36.7032	37.8009	180.215	112.6	46.7593	118.373	307.772	236.938
P162-PWY	L-glutamate degradation V (via hydroxyglutarate)	0	0	0	166.59	124.039	23.4324	0	0	0	24.5734	31.018	309.284	26.9558	1176.09	1395.9	2398.41	1320.09	0	39.2732	206.92	0	0	128.322	183.23	0	151.228	0	33.1175	0	0	107.855	645.845	4262.56	707.329	2247.21	138.042	315.325	30.1839	50.2834	0	139.336	0	76.3119	0	0	0	1829.88	352.521
PWY-5529	superpathway of bacteriochlorophyll a biosynthesis	15.1533	448.451	513.85	0	474.118	240.421	69.9371	552.951	57.3073	637.301	975.354	389.032	487.954	341.739	3386.22	453.712	2854.04	0	30.379	0	0	0	0	0	0	19.6074	0	0	123.397	0	0	729.893	96.6284	589.911	534.363	261.708	61.6863	666.611	693.546	147.366	0	33.9631	279.609	50.2172	0	58.0364	459.428	59.2101
PWY-5178	toluene degradation IV (aerobic) (via catechol)	0	238.336	229.134	102.868	269.104	235.645	51.51	292.403	69.8909	168.784	227.324	221.491	302.207	902.707	1534.61	1495.12	2293.06	25.3126	40.8844	24.998	0	24.7078	16.6698	75.0909	18.7704	55.6378	33.4142	64.7229	136.308	51.2777	0	2177.76	341.003	836.634	959.219	267.974	213.196	353.066	517.187	245.321	174.051	43.3276	362.302	230.81	42.3487	95.2638	291	217.595
PWY-6339	syringate degradation	96.96	534.663	749.851	39.9731	0	402.108	2463.17	231.614	0	0	1500.14	0	336.068	843.408	1086.16	1441.45	3086.42	0	0	105.905	0	76.9732	186.899	227.285	0	0	115.922	299.641	0	39.3741	218.308	2340.83	107.227	164.894	0	211.54	0	0	0	103.499	53.0039	0	190.425	0	0	0	0	43.9322
PWY-7007	methyl ketone biosynthesis	7.9996	216.578	246.915	33.9868	176.487	254.895	101.911	779.771	23.9849	249.731	855.544	1307.72	541.535	1136.7	1275.17	252.334	946.5	0	31.917	0	0	35.9901	15.9987	19.9969	73.9593	13.9953	17.9945	21.9968	18.9837	57.7332	26.995	304.425	147.828	170.774	692.831	2051.82	145.168	245.71	404.7	2863.47	0	19.9911	32.9811	34.9793	0	50.9288	547.249	47.964
PWY-1541	superpathway of taurine degradation	10.7512	16.7687	144.066	0	278.3	77.091	31.8549	171.368	95.4001	200.339	223.599	389.503	607.645	395.168	1846.24	1300.69	1111.91	0	6.3583	17.2708	0	0	63.5944	136.924	17.6673	28.8933	25.3139	24.8425	59.0237	0	52.4277	1022.99	348.349	412.207	2801.31	457.175	210.81	104.921	260.243	56.717	348.452	0	256.044	379.645	79.0222	128.799	2028.85	249.289
PWY-5655	L-tryptophan degradation IX	0	124.381	140.624	35.3873	359.487	117.3	94.9591	318.66	68.2935	225.756	427.006	385.239	416.777	978.515	1716.47	939.608	1439.6	29.7814	0	9.5405	0	21.433	25.8893	266.011	49.7724	111.627	38.0775	48.9912	204.891	10.5219	23.2372	1288.78	364.214	320.31	621.544	869.327	186.386	214.451	546.61	297.066	29.9295	28.9794	154.142	105.033	38.3406	137.658	273.563	276.736
PWY-5088	L-glutamate degradation VIII (to propanoate)	0	183.214	0	35.8191	53.2785	0	0	0	0	105.064	0	0	8.991	675.584	2641.43	1513.28	1217.72	0	0	0	0	0	0	26.3743	0	0	0	0	0	1.0413	0	597.21	4822.88	902.309	234.38	0	146.818	0	22.4473	0	0	0	31.2452	0	0	0	162.48	205.353
PWY-6383	mono-trans, poly-cis decaprenyl phosphate biosynthesis	7.9975	182.247	19.9836	25.9887	108.293	31.9741	9.9951	133.528	1	63.821	47.9334	196.886	320.952	146.488	1755.13	374.682	6754.99	0	31.9893	0	0	35.9715	15.9966	25.9806	73.8133	13.9977	17.9954	21.9897	13.9984	121.53	27.9837	352.521	336.476	333.677	733.652	23.9908	13.9947	1.9999	56.9062	25.9866	0	2.9997	38.8791	72.7902	1.9997	0	675.91	67.317
METHYLGALLATE-DEGRADATION-PWY	methylgallate degradation	60.6187	354.978	473.077	27.9343	92.3517	268.555	1554.32	156.122	16.3627	65.0412	959.817	200.543	247.665	661.11	718.716	969.438	2276.89	14.999	19.1911	66.2352	0	48.1208	116.859	148.203	36.2476	27.5846	74.3149	187.444	40.1462	24.6141	136.532	1486.48	67.6436	159.107	644.878	165.033	76.704	135.514	270.659	76.8952	34.9286	23.6364	125.794	20.6903	29.6019	34.5045	43.6773	28.3131
P184-PWY	protocatechuate degradation I (meta-cleavage pathway)	61.7226	354.451	471.706	17.3334	46.9595	268.836	1591.77	154.822	15.9487	57.2228	970.423	197.281	240.602	614.345	602.083	903.407	2207	0	10.5974	66.7762	0	50.1134	123.847	152.86	37.6838	20.1191	78.0635	197.209	11.2082	24.3688	144.62	1447.8	61.873	111.7	614.816	155.952	72.7912	129.036	257.769	53.2123	30.9869	24.0106	107.122	15.8493	29.8985	31.5554	41.4634	22.7969
PWY-4361	S-methyl-5-thio-&alpha;-D-ribose 1-phosphate degradation	0	80.0806	47.1442	0	112.249	11.1974	0.8984	191.192	18.0825	28.2831	5.1265	26.9689	261.179	466.894	2703.07	1003.34	1672.55	0	0	0	0	0	0	0	0	0	0	0	12.9655	0	0	1500.17	493.327	1157.8	640.266	529.337	380.62	353.967	345.839	207.684	13.777	25.437	161.898	38.1027	14.9291	49.851	112.349	117.333
PWY-5430	meta cleavage pathway of aromatic compounds	0	147.89	336.741	136.844	315.328	97.1835	48.3381	373.485	71.1525	154.933	136.605	133.389	433.326	901.258	1721.33	1149.48	1633.48	12.0808	0	8.5631	0	20.8948	0	23.7555	47.4392	25.9596	9.3781	65.9335	72.8196	0	87.1801	1504.9	395.178	407.157	554.158	316.02	33.5597	212.673	348.787	107.225	27.4992	5.7196	142.274	94.3721	0	37.8196	75.4718	52.7275
PWY1G-0	mycothiol biosynthesis	4.8077	75.6637	16.7978	20.3527	128.57	24.8525	4.9194	94.4469	12.552	48.685	28.4207	145.716	238.99	82.2917	850.169	198.245	8474.38	0	19.8109	0	0	19.8701	9.7826	16.1759	42.7216	8.7388	11.2013	12.9463	8.6392	33.83	15.4237	181.142	122.011	172.332	447.447	16.5643	11.7912	7.4798	53.8646	16.135	10.89	1.8735	58.5769	67.6685	0	0	421.954	31.4641
PWY-7098	vanillin and vanillate degradation II	64.1216	345.175	461.313	7.7818	42.9108	275.748	1539.3	155.699	0	29.9584	939.992	46.0287	229.771	570.546	608.225	908.57	1947.66	0	0	57.2853	0	52.9685	120.308	145.308	37.497	0	75.1369	185.31	0	24.9731	144.288	1513.27	61.641	78.0812	603.962	136.493	65.695	123.777	252.49	44.3272	32.2617	25.8858	87.184	0	31.5716	26.314	42.1937	15.5907
PWY-6641	superpathway of sulfolactate degradation	0	14.4585	20.1337	0	196.321	33.4036	30.5762	105.783	57.7389	57.9131	186.009	200.202	355.229	390.588	1204.2	1128.31	933.503	0	18.3305	0	0	0	14.7511	169.476	39.1006	0	12.1147	23.3284	73.2503	65.1864	21.8399	781.392	172.033	287.071	2147.63	348.186	28.2055	79.2051	142.57	45.1347	134.37	5.8636	160.997	123.868	39.8958	92.2649	1776.69	132.485
PWY-6338	superpathway of vanillin and vanillate degradation	59.6885	317.388	425.312	6.9499	38.3007	248.133	1537.36	138.78	0	26.7021	875.362	40.9338	206.218	512.895	544.882	823.582	1767.56	0	0	59.8897	0	48.2925	114.174	142.458	33.581	0	72.6183	181.9	0	22.4582	138.995	1371.04	55.0613	69.6515	549.192	121.665	58.8811	110.945	228.235	39.4355	28.9958	23.197	78.0156	0	28.818	23.7236	37.6822	13.9091
PWY-7097	vanillin and vanillate degradation I	59.6885	317.388	425.312	6.9499	38.3007	248.133	1537.36	138.78	0	26.7021	875.362	40.9338	206.218	512.895	544.882	823.582	1767.56	0	0	59.8897	0	48.2925	114.174	142.458	33.581	0	72.6183	181.9	0	22.4582	138.995	1371.04	55.0613	69.6515	549.192	121.665	58.8811	110.945	228.235	39.4355	28.9958	23.197	78.0156	0	28.818	23.7236	37.6822	13.9091
PWY-5647	2-nitrobenzoate degradation I	0	69.5239	74.0309	20.428	270.241	64.4143	71.4194	192.685	49.6186	227.716	495.399	305.15	254.416	539.804	1087.15	576.056	875.489	63.027	0	4.5121	3.6207	31.2961	15.3734	170.369	85.6159	617.17	24.9187	28.2043	224.075	5.7971	13.5849	875.934	243.38	192.368	369.636	449.485	111.27	114.622	348.379	166.481	13.5513	33.3156	76.9194	47.8042	36.626	175.441	158.535	329
GALLATE-DEGRADATION-I-PWY	gallate degradation II	48.5	284.451	378.988	22.3516	73.9046	215.047	1247.46	124.953	13.0909	52.0498	770.045	160.585	198.423	530.713	575.722	776.815	1832.13	12	15.3538	53	0	38.5	93.5	118.592	29	22.069	59.4622	150	32.1202	19.6927	109.25	1195.41	54.1221	127.317	516.957	132.116	61.3903	108.504	216.739	61.6043	27.9449	18.9131	100.694	16.5541	23.6832	27.6061	34.9477	22.6522
PWY-5677	succinate fermentation to butanoate	0	2.0075	0	254.727	100.079	0	0	58.5972	0	11.9182	0	0	17.8671	1055.43	1043.28	1667.74	595.571	0	61.6083	0	14.8479	0	0	347.844	0	0	0	21.3183	0	0.8532	29.5732	576.651	166.778	349.7	2176.42	59.7295	25.3857	11.6823	45.5329	0	26.3313	0	151.928	122.656	0	0	1716.59	34.5591
PWY-6992	1,5-anhydrofructose degradation	0	28.7075	0	0	101.787	93.7437	0	179.121	0	97.205	137.121	210.519	270.329	652.121	2198.8	1126.9	1592.61	0	24.6449	0	0	0	0	37.8555	0	32.4251	0	10.1843	23.2363	13.4658	0	982.756	444.044	504.745	508.037	88.2385	47.8779	120.947	185.787	84.6166	16.6855	6.5209	180.244	125.965	0	43.6587	39.6868	78.5798
P621-PWY	nylon-6 oligomer degradation	0	11.8971	27.8211	0	35.5321	11.9528	0	3.9967	0	0	0	13.9515	90.0161	1346.22	2375.67	1024.48	1356.47	0	0	0	0	0	0	0	0	0	0	0	70.8595	21.85	0	1149.1	434.09	529.55	406.45	196.753	0	79.3561	203.751	51.1945	47.8968	0	229.06	83.2443	0	19.9589	79.9311	47.8723
PWY-5654	2-amino-3-carboxymuconate semialdehyde degradation to 2-oxopentenoate	0	58.2355	60.7559	28.5068	225.585	52.4382	59.2243	160.232	42.0668	186.027	409.622	248.306	210.886	449.209	984.165	576.363	861.389	52.39	0	3.6364	3	26.5475	13	142.887	76.3179	540.595	20.2723	24.3471	191.673	6.0377	14.0488	855.267	240.162	187.594	327.941	366.047	89.6992	93.0227	283.973	133.399	10.9714	26.67	63.7162	38.3724	34	147.377	134.931	281.979
PWY-6505	L-tryptophan degradation XII (Geobacillus)	0	91.6791	95.3138	32.0436	273.558	49.1513	43.8807	259.19	52.4935	146.161	152.734	141.653	318.255	675.972	1117.95	866.452	1168.32	0	0	0	0	0	0	27.5207	24.7367	29.4986	9.7175	40.4081	76.8317	0	0	1168.17	347.349	272.322	491.668	333.296	26.5577	170.486	327.376	112.282	23.0081	3.6652	114.927	79.6782	0	41.8476	84.8721	60.8609
GALLATE-DEGRADATION-II-PWY	gallate degradation I	48.5	253.14	336.93	4.2675	31.5955	201.764	1247.46	111.659	0	16.9468	689.436	22.4526	168.874	426.381	575.722	725.112	1366.79	0	8.3559	46.8632	0	38.5	87.6562	113.753	25.6538	0	56.7193	140.425	0	19.6927	109.25	1194.94	53.6419	53.0752	511.578	95.8969	45.4468	90.0588	190.659	30.9998	27.9449	18.9131	95.421	16.5541	23.6832	18.0328	34.9477	21.9724
CODH-PWY	reductive acetyl coenzyme A pathway	0	84.8683	15.994	63.3214	134.486	18.9934	1.9999	112.757	7.9992	35.9629	69.9042	31.9686	131.523	337.123	1315.09	1066.87	572.849	0	15.9979	70.9352	0	0	0	0	8.9986	84.9335	0	3.9998	19.997	0	0	224.314	245.503	2081.3	762.407	30.6448	25.4839	39.968	184.245	0	91.8257	0	268.19	203.088	0	12.9974	454.191	302.51
PWY-7090	UDP-2,3-diacetamido-2,3-dideoxy-&alpha;-D-mannuronate biosynthesis	0	50.0037	13.9891	88.7837	232.381	92.8728	38.1378	119.859	55.2623	374.507	249.894	259.531	166.27	437.369	744.495	636.336	676.009	13.1385	0	22.1985	6.5925	0	9.8942	128.998	18.8801	684.755	33.1074	12.6945	65.036	0	23.7137	671.223	144.343	465.786	383.27	217.315	125.928	60.1315	200.6	108.344	127.156	6.3927	56.4785	59.0654	66.0995	72.8668	265.414	455.913
GOLPDLCAT-PWY	superpathway of glycerol degradation to 1,3-propanediol	0	72.8876	5.9586	96.8668	24.5135	21.2665	3.9291	105.403	3.9346	17.3005	1.489	19.6822	83.5729	106.78	552.22	590.68	1605.9	0	70.7367	2.7984	3.2588	0	0	217.548	0	0	0	0	7.7186	0	3.8887	615.522	282.948	1910.72	273.207	12.4001	387.024	338.495	256.499	96.8992	21.3424	0	65.9956	18.7444	28.1628	23.8398	117.366	74.011
PWY-6107	chlorosalicylate degradation	0	0	8.9242	0	35.2615	8.8121	0	0	0.7478	0	21.9944	3.7407	94.6623	1035.76	1979.14	778.018	944.042	0	0	0	0	0	0	0	0	0	0	0	48.6298	12.5833	0	1019.54	347.78	399.124	337.885	121.082	13.348	61.21	135.716	46.8025	34.7181	0	180.019	60.7445	0	14.7225	33.419	35.178
PWY-5743	3-hydroxypropanoate cycle	0	0	115.117	0	8.6581	0	0	0	0	0	36.0547	0	0	588.849	57.9987	880.88	1745.72	0	0	0	0	0	0	0	0	14.154	0	0	0	0	0	1362.49	0	0	530.968	154.326	79.9977	247.911	544.563	77.1903	35.3372	55.2682	74.3692	0	17.35	56.4207	0	0
DHGLUCONATE-PYR-CAT-PWY	glucose degradation (oxidative)	19.057	64.7102	240.8	14.3171	0	200.877	299.862	293.707	71.3966	79.6544	152.718	119.557	0	1142.94	127.561	0	211.698	0	0	0	0	0	0	0	0	0	0	13.7962	0	6.5865	0	83.6459	0	32.0257	189.954	1876.5	54.2168	116.015	134	502.464	21.408	36.6934	79.7312	94.0704	0	0	231.785	0
PWY-622	starch biosynthesis	0	0	71.7905	0	0	0	0	0	0	0	320.019	0	393.131	0	0	0	0	0	0	0	0	0	0	0	0	0	0	0	0	0	0	0	0	0	0	0	0	4026.37	0	0	0	0	154.745	0	0	0	0	0
PWY-5744	glyoxylate assimilation	0	0	89.9083	0	8.2895	0	0	0	0	0	29.4953	0	0	473.276	56.158	721.879	1449.36	0	0	0	0	0	0	0	0	11.9883	0	0	0	0	0	984.306	0	0	555.578	125.747	66.9649	199.633	404.935	61.0779	31.5441	16.1996	67.3759	0	0	43.9297	0	0
PWY-722	nicotinate degradation I	0	15.777	0	0	0	0	0	0	0	0	3.8474	16.9681	12.5424	668.546	437.294	173.644	634.878	0	11.7714	0	0	0	0	0	0	0	0	0	0	15.1786	0	211.369	50.1532	159.955	708.803	1054.73	29.2932	71.989	102.223	228.471	36.9496	1.1358	133.396	51.11	7.3022	12.9039	433.572	44.4268
P261-PWY	coenzyme M biosynthesis I	0	0	0	0	33.0869	0	0	21.3636	0	35.2208	16.339	63.0337	109.417	197.152	947.081	816.007	883.067	0	0	0	0	0	0	6.0779	0	0	0	0	11.0889	0	0	568.766	118.51	245.247	425.64	166.094	0	81.856	89.3825	36.2488	17.3486	0	124.106	82.3236	12.1272	0	195.003	10.9334
PWY-5183	superpathway of aerobic toluene degradation	0	66.7793	135.93	25.242	155.558	167.109	0	111.845	45.7284	0	54.8568	47.2436	0	393.99	369.623	512.754	1120.4	18.141	0	0	0	0	0	0	0	0	0	0	69.6947	0	0	550.292	34.2147	60.993	364.353	187.773	57.8066	99.7543	209.344	15.3261	0	9.8722	130.806	0	0	29.9903	83.3244	0
PWY0-1277	3-phenylpropanoate and 3-(3-hydroxyphenyl)propanoate degradation	0	110.373	0	13.0105	56.9631	148.773	446.31	244.891	30.7379	21.6938	187.875	188.601	39.7542	0	462.991	236.495	263.814	9.2069	0	26.0248	0	45.6184	360.667	271.419	16.7641	0	188.684	369.379	58.8469	122.213	359.307	194.004	75.3033	88.0015	0	0	0	0	55.7847	0	20.234	0	65.0775	0	0	0	0	57.3927
PWY-5265	peptidoglycan biosynthesis II (staphylococci)	0	11.9962	2.1598	106.706	202.428	50.9288	5.3987	0	17.9932	15.4665	0	0	22.8818	94.726	620.68	371.056	1159.96	0	29.9837	0	0	0	0	95.7817	0	0	0	0	86.9079	0	0	262.608	164.536	471.933	367.887	63.9048	0	0	5.9953	11.9746	0	0	155.56	11.2784	0	4.3136	229.544	62.8604
PWY-7024	superpathway of the 3-hydroxypropanoate cycle	0	0	117.719	0	11.8743	0	0	0	0	0	41.6773	0	0	625.268	80.8173	307.388	748.451	0	0	0	0	0	0	0	0	16.3193	0	0	0	0	0	278.925	0	0	671.698	179.174	88.9888	254.122	537.881	83.7643	30.0631	20.4974	73.9938	0	0	61.4994	0	0
PWY-6210	2-aminophenol degradation	0	39.0577	49.0982	20.4214	153.49	19.0827	18.3862	131.47	28.2992	74.36	62.5732	57.8703	154.307	290.541	430.749	465.966	586.245	0	0	0	0	8.2903	0	9.6349	20.747	11.8618	3.6087	20.1963	32.6162	0	0	680.465	194.208	136.254	242.133	129.117	9.4788	79.6574	152.617	44.4065	8.7273	1.3072	46.9744	31.5297	0	16.9481	32.5892	22.9947
PWY-7210	pyrimidine deoxyribonucleotides biosynthesis from CTP	0	64.8707	0	0	44.9382	0	0	0	0	0	0	0	0	511.674	361.301	792.247	357.962	0	134.194	0	0	0	0	278.304	0	0	0	0	29.974	0	44.9594	229.099	164.223	217.53	611.728	69.872	0	0	0	0	0	0	9.9965	0	0	9.9971	721.68	14.9947
PWY-7616	methanol oxidation to carbon dioxide	8.5712	76.8399	29.0047	0	94.992	44.3151	11.8508	129.302	1.4867	29.567	61.2939	85.976	127.31	116.306	1006.17	315.37	714.359	0	0	0	0	23.6235	16.3195	0	53.1481	0	14.2099	11.6468	0	10.6216	0	343.408	137.287	199.202	324.626	0	20.2053	2.9841	38.3397	37.9988	0	4.4679	45.9951	49.4007	0	0	130.799	34.5393
PWY-7295	L-arabinose degradation IV	0	52.9016	20.0921	0	0	99.7037	0	126.479	0	93.1471	176.98	249.095	60.8419	365.38	815.534	642.528	661.354	0	0	0	0	0	0	0	0	0	0	0	0	0	0	627.397	141.448	220.721	0	49.5506	0	0	0	0	0	0	48.8419	0	0	0	0	0
PWY-6713	L-rhamnose degradation II	0	0	0	4.9993	18.5269	33.5842	0	31.9301	0	24.2246	0	46.5003	54.183	100.382	800.97	557.791	677.579	0	23.3443	0	0	0	0	12.084	0	0	0	0	10.803	0	0	350.2	208.507	247.151	248.951	0	0	16.2628	52.7302	0	18.984	0	101.122	30.0697	0	0	22.9834	21.1656
LIPASYN-PWY	phospholipases	0	0	49.4448	19.227	32.2189	0	0	39.6754	6.2099	0	29.834	175	238.786	208.338	321.523	187.086	76.7004	0	0	0	0	0	0	58.3084	0	117.151	0	0	0	0	0	113.702	0	34.7988	39.7709	268.937	266.338	161.252	479.486	66.8964	44.678	0	0	19.978	0	84.1065	22.3642	59.7035
PWY-3801	sucrose degradation II (sucrose synthase)	0	22.4838	0	119.697	156.554	0	0	59.9065	0	74.7095	149.192	273.627	266.287	14.9894	1038.28	0	1232.25	0	0	0	0	0	0	0	0	0	0	0	0	0	0	0	59.8588	0	0	0	0	0	0	0	0	0	0	0	0	29.9639	0	0
PWY-7198	pyrimidine deoxyribonucleotides de novo biosynthesis IV	0	45.4452	0	0	31.4727	0	0	0	0	0	0	0	0	360.36	253.449	558.433	251.107	0	94.191	0	0	0	0	195.256	0	0	0	0	20.9899	0	31.482	160.604	115.184	152.482	431.132	48.9459	0	0	0	0	0	0	6.9984	0	0	6.9988	511.347	10.4978
PWY-1882	superpathway of C1 compounds oxidation to CO2	0	0	0	15.6788	0	0	0	93.7035	0	13.328	0	0	0	131.685	708.458	118.679	1374.51	0	0	0	0	0	0	0	0	0	0	0	0	0	0	310.233	0	72.892	111.899	23.9892	21.2567	27.9517	55.1498	3.5892	0	0	13.9961	0	0	2.857	0	0
VALDEG-PWY	L-valine degradation I	0	23.9797	8.9977	0	32.9741	48.9362	0	0	5.9989	55.8184	38.9597	25.9867	70.7325	41.9373	360.536	130.226	372.741	0	31.8557	6.9877	0	28.9951	39.9671	18.9838	80.8867	0	12.986	32.984	14.9867	37.8758	14.9965	232.226	113.46	73.9487	105.469	29.9732	0	23.9569	44.9531	0	0	8.9955	35.9501	20.9815	0	0	54.8015	0
PWY-6957	mandelate degradation to acetyl-CoA	0	0	40.4172	0	75.7363	37.6441	0	0	0	0	0	0	0	450.851	496.263	375.805	0	0	0	0	0	0	0	0	0	0	0	0	0	0	0	296.951	0	71.5775	4.2065	207.248	0	23.3228	32.7193	13.2541	0	0	0	0	0	21.1976	65.1762	0
PWY-1361	benzoyl-CoA degradation I (aerobic)	0	8.6566	53.3512	10.2268	0	45.7874	0	32.9334	0	28.2637	117.854	95.7849	61.7345	88.2382	0	0	1241.43	0	0	0	0	0	0	0	0	0	0	0	0	0	0	0	0	22.0972	1.1237	37.5559	9.2491	7.5148	9.852	36.9597	0	3.727	0	0	0	16.9258	0	0
HCAMHPDEG-PWY	3-phenylpropanoate and 3-(3-hydroxyphenyl)propanoate degradation to 2-oxopent-4-enoate	0	40.1613	0	3.3734	16.2242	62.6048	235.909	91.4298	9.8553	5.9273	78.5474	79.1813	10.436	0	134.158	63.8362	71.6534	3.2727	0	12.5455	0	16.3636	179.759	116.81	4.5283	0	98.2521	170.232	19.6425	48.1398	152.02	52.3634	20.2809	24.9519	0	0	0	0	14.8831	0	5.4326	0	18.2307	0	0	0	0	17.7664
PWY-6690	cinnamate and 3-hydroxycinnamate degradation to 2-oxopent-4-enoate	0	40.1613	0	3.3734	16.2242	62.6048	235.909	91.4298	9.8553	5.9273	78.5474	79.1813	10.436	0	134.158	63.8362	71.6534	3.2727	0	12.5455	0	16.3636	179.759	116.81	4.5283	0	98.2521	170.232	19.6425	48.1398	152.02	52.3634	20.2809	24.9519	0	0	0	0	14.8831	0	5.4326	0	18.2307	0	0	0	0	17.7664
AEROBACTINSYN-PWY	aerobactin biosynthesis	0	3.7934	0	54.6484	0	0	0	7.5825	0	9.2672	0	0	0	37.3404	136.328	55.3113	133.428	0	0	2.6631	0	0	3.1041	10.9383	9.3128	0	109.21	0	0	0	0	92.6601	54.1622	78.8264	44.5811	36.1754	5.3232	9.5729	17.5505	0	113.425	6.2687	34.0421	34.8214	265.227	0	19.6018	312.278
PWY-6143	CMP-pseudaminate biosynthesis	0	0	0	0	0	0	0	0	0	0	0	0	20.0284	29.7801	107.073	138.627	110.452	0	0	0	0	0	0	24.7638	0	8.128	0	8.0318	0	0	0	266.12	80.1801	455.823	98.2367	36.4684	85.8809	0	15.3482	0	0	0	0	0	0	0	24.8662	0
PWY-6944	androstenedione degradation	1.9394	7.6339	41.137	7.9127	16.6504	34.8858	0	45.6166	12.5652	9.5497	14.6838	67.2138	53.602	86.9725	90.1684	61.7898	107.827	0	0	0	0	6	20.903	6.1918	14.4	7.2	2.6667	22.8381	0	0	46.2744	118.14	22.2712	45.4144	82.6287	74.6506	3.2605	3.8045	44.5247	41.9135	43.7778	1.0722	37.5096	94.9702	0	0	25.2931	7.0085
PWY-5532	adenosine nucleotides degradation IV	0	0	0	87.6126	34.1956	0	0	0	0	0	0	0	0	26.7762	74.3328	138.99	131.221	0	0	0	0	0	0	16.3884	0	0	0	0	0	0	0	67.5369	611.827	42.8623	23.6939	0	14.7511	0	14.8929	0	0	0	0	0	0	0	0	8.8728
PWY-6581	spirilloxanthin and 2,2'-diketo-spirilloxanthin biosynthesis	0	0	4.8853	0	3.8803	0	4.7143	2.6	4.8	15.9936	0	0	0	0	65.2569	197.862	401.212	0	0	0	0	0	0	0	0	0	0	0	0	0	0	71.4483	0	15.7714	236.134	0	16.6357	0	38.0769	0	0	0	0	12	0	0	178	0
PWY-1501	mandelate degradation I	0	0	11.2994	0	25.3122	10.1219	0	0	0	0	0	0	0	282.486	433.134	153.882	0	0	0	0	0	0	0	0	0	0	0	0	0	0	0	100.624	0	45.1887	0.9969	101.364	0	6.3232	8.3972	5.7411	0	0	0	0	0	7.9532	30.6904	0
PWY-5198	factor 420 biosynthesis	0	14.2343	0	0	9.5088	9.3252	0	7.62	3.5	14.3428	22.3448	40.997	134.525	3.9213	426.245	0	258.861	0	0	0	0	0	0	0	0	0	0	0	0	0	0	0	17.0319	63.6428	0	0	0	0	33.2123	0	0	0	0	0	0	0	0	11.2844
PWY-3941	&beta;-alanine biosynthesis II	0	0	7.317	0	8.4552	0	0	0	0	14.6923	23.4749	0	7.0429	34.183	65.8928	103.203	287.051	0	0	0	0	0	0	0	0	0	0	0	0	0	7.1388	182.394	0	0	82.6608	23.3426	0	19.3466	36.4634	0	0	7.1954	27.4361	13.7692	0	0	22.5042	0
PWY-5392	reductive TCA cycle II	0	0	0	6.9982	17.4817	0	0	6.9947	0	24.4737	0	125.433	34.9472	198.356	266.783	55.9379	34.9812	0	0	0	0	0	0	0	0	0	0	0	0	0	0	118.671	13.9939	10.4972	33.2098	19.2373	0	0	0	0	0	0	0	6.9968	0	0	0	0
PWY-6174	mevalonate pathway II (archaea)	0	0	0	19.5568	13.9273	0	0	0	0	13.9488	0	0	58.4244	134.956	307.308	17.358	55.1395	0	0	0	0	0	0	0	0	0	0	0	0	0	0	13.916	0	32.3524	6.9396	0	0	0	0	0	0	0	10.4565	0	0	0	0	178.491
PWY-7255	ergothioneine biosynthesis I (bacteria)	0	7.9967	0	3.9997	31.9641	7.9979	0	65.898	0	13.9819	13.9929	162.418	87.2776	3.9988	157.168	33.8963	148.771	0	0	0	0	0	0	0	0	0	0	0	0	9.9876	0	15.9876	4.996	25.9864	27.9251	0	0	0	0	0	0	0	0	3.9991	0	0	0	23.9794
P341-PWY	glycolysis V (Pyrococcus)	0	0	0	0	9.9982	0	0	0	0	9.9977	0	0	14.9952	27.4874	11.6737	560.02	59.968	0	0	0	0	0	0	0	0	0	0	0	0	0	0	29.9898	0	37.9083	11.2484	0	0	0	0	0	0	0	0	0	0	0	0	7.4991
PWY-6404	superpathway of mycolyl-arabinogalactan-peptidoglycan complex biosynthesis	0	0	0	0	72.4401	16.5666	0	127.163	0	0	0	196.778	39.1377	0	253.492	0	0	0	0	0	0	0	0	0	0	0	0	0	0	0	0	0	0	0	0	0	0	0	0	0	0	0	0	0	0	0	0	0
PWY-7084	nitrifier denitrification	0	0	0	23.2969	15.8167	0	0	0	0	7.3495	5.975	15.8689	0	36.332	246.035	0	188.009	0	0	0	0	0	0	0	0	0	0	0	0	0	0	0	0	0	0	0	0	15.4452	0	0	0	0	0	0	0	3.9883	0	0
PWY-1422	vitamin E biosynthesis (tocopherols)	0	8.0899	0	0	4.475	8.9209	0	3.5975	1.7783	3.5913	12.5603	21.539	86.4684	1.7784	284.428	0	100.211	0	0	0	0	0	0	0	0	0	0	0	0	0	0	0	9.8732	21.409	0	4.4095	0	0	26.9051	3.5171	0	0	0	0	0	0	0	0
PWY-4722	creatinine degradation II	0	0	0	46.8431	0	0	0	0	0	0	26.6476	29.7457	65.2162	0	62.8209	20.9677	119.284	0	21.3708	0	0	0	0	0	0	0	0	0	0	0	0	44.8533	0	0	20.9691	76.9289	0	0	0	0	0	0	0	0	0	0	0	0
PWY-6948	sitosterol degradation to androstenedione	2.672	0	55.8515	0	20.6591	7.6092	0	45.0552	0	0	0	79.9469	13.3196	0	75.3955	0	0	0	0	0	0	0	30.2119	0	0	0	0	0	0	0	0	8.6914	0	0	0	5.16	3.8727	3.2523	0	2.6231	52.7874	0	0	103.912	0	0	0	7.3039
PWY-7046	4-coumarate degradation (anaerobic)	0	0	0	0	17.1406	0	0	0	0	0	0	0	0	173.35	0	121.29	0	0	0	0	0	0	0	0	0	0	0	0	0	0	0	70.4726	0	22.9118	0	55.9775	0	0	0	0	0	0	0	0	0	0	0	0
P241-PWY	coenzyme B biosynthesis	0	11.0514	0	0	0	0	1.7357	3.4655	0	6.947	3.4885	0	9.8872	10.315	98.4679	21.815	92.0406	0	0	0	0	0	0	0	0	0	0	0	0	0	0	0	6.4195	25.1971	20.6909	0	0	0	0	0	0	0	0	0	1.7284	0	0	5.1055
PWY-7528	L-methionine salvage cycle I (bacteria and plants)	0	0	68.1563	0	0	0	0	0	0	9.5938	0	0	0	0	40.0235	0	0	0	0	0	0	0	0	0	0	0	0	0	0	0	0	25.4784	0	0	0	14.4946	10.8451	9.0651	0	7.2014	23.3466	0	0	62.5457	0	0	0	20.4664
PWY-6397	mycolyl-arabinogalactan-peptidoglycan complex biosynthesis	0	0	0	0	20.6248	4.4643	0	35.5096	0.5696	0	0	54.2301	10.6602	6.6411	71.6674	6.3234	10.8681	0	0	0	0	0	0	0	0	0	0	0	0	7.9589	0	0	13.7078	6.2167	19.7587	0	0	0	0	0	0	0	0	0	0	0	12.0973	0.7826
METHANOGENESIS-PWY	methanogenesis from H2 and CO2	0	0	0	0	0	0	0	0	0	0	0	0	0	39.4172	103.717	0	28.0557	0	0	0	0	0	0	0	0	0	0	0	0	0	0	11.068	0	34.5977	0	7.2027	9.7576	0	0	0	0	0	0	0	0	0	0	28.0987
PWY-6165	chorismate biosynthesis II (archaea)	0	0	0	0	0	0	0	0	0	14.3945	3.9616	0	11.6601	0	0	71.1365	0	0	0	0	0	0	0	0	0	0	0	0	0	0	0	0	0	32.4222	10.0924	0	0	0	0	0	0	0	0	0	0	0	0	12.1912
PWY-2221	Entner-Doudoroff pathway III (semi-phosphorylative)	0	0	0	0	0	0	0	0	0	0	0	0	0	160.942	0	0	0	0	0	0	0	0	0	0	0	0	0	0	0	0	0	0	0	0	0	0	0	0	0	0	0	0	0	0	0	0	0	0
CENTBENZCOA-PWY	benzoyl-CoA degradation II (anaerobic)	0	0	12.16	0	36.9231	0	0	1.6	0	0	1.2308	0	0	43.0529	0	0	0	0	0	0	0	0	0	0	0	0	0	0	0	0	0	0	0	0	0.32	23.7655	3.2	2.24	2.88	2.24	0	1.6	0	0	0	5.12	0	0
PWY-5789	3-hydroxypropanoate/4-hydroxybutanate cycle	0	0	0	0	0	0	0	0	0	0	0	0	0	106.11	0	0	0	0	0	0	0	0	0	0	0	0	0	0	0	0	0	0	0	0	0	0	0	0	0	0	0	0	0	0	0	0	0	0
PWY-7644	heparin degradation	0	0	3.8753	0	0	0	0	0	0	0	0	0	0	0	13.268	10.7711	40.3797	0	0	0	0	0	0	0	0	0	0	0	0	0	0	7.7624	8.5136	4.8066	15.4053	0	0	0	0	0	0	0	0	0	0	0	0	0
PWY-7185	UTP and CTP dephosphorylation I	0	0	0	0	0	0	0	0	0	0	0	0	0	0	0	0	0	0	0	0	0	0	0	0	0	0	0	0	0	0	0	0	83.2782	0	0	0	0	0	0	0	0	0	0	0	0	0	0	0
PWY-7031	protein N-glycosylation (bacterial)	0	0	0	0	0	0	0	0	0	0	0	0	0	0	0	0	0	0	0	0	0	0	0	0	0	0	0	0	0	0	0	0	0	0	50.9608	0	0	0	0	0	0	0	0	0	0	0	23.1204	0
PWY-6349	CDP-archaeol biosynthesis	0	0	0	0	0	0	0	0	0	0	0	0	0	39.9298	0	11.458	0	0	0	0	0	0	0	0	0	0	0	0	0	0	0	0	0	8.6515	0	0	0	0	0	0	0	0	0	0	0	0	0	5.4829
PWY-6350	archaetidylinositol biosynthesis	0	0	0	0	0	0	0	0	0	0	0	0	0	32.1066	0	9.1058	0	0	0	0	0	0	0	0	0	0	0	0	0	0	0	0	0	8.1143	0	0	0	0	0	0	0	0	0	0	0	0	0	4.7042
PWY-7385	1,3-propanediol biosynthesis (engineered)	0	0	0	0	0	0	0	0	0	0	0	0	0	0	0	0	52.6584	0	0	0	0	0	0	0	0	0	0	0	0	0	0	0	0	0	0	0	0	0	0	0	0	0	0	0	0	0	0	0
PWY-7524	mevalonate pathway III (archaea)	0	0	0	0	0	0	0	0	0	0	0	0	0	50.9347	0	0	0	0	0	0	0	0	0	0	0	0	0	0	0	0	0	0	0	0	0	0	0	0	0	0	0	0	0	0	0	0	0	0
PWY-7002	4-hydroxyacetophenone degradation	0	0	0	0	0	0	0	0	0	0	0	0	0	0	0	0	0	0	0	0	0	0	0	0	0	0	0	0	0	0	0	0	0	44.2091	0	0	0	0	0	0	0	0	0	0	0	0	0	0
PWY-7286	7-(3-amino-3-carboxypropyl)-wyosine biosynthesis	0	0	0	0	0	0	0	0	0	0	0	0	0	23.9953	0	6.6665	0	0	0	0	0	0	0	0	0	0	0	0	0	0	0	0	0	8.6663	0	0	0	0	0	0	0	0	0	0	0	0	0	3.9999
PWY-6654	phosphopantothenate biosynthesis III	0	0	0	0	0	0	0	0	0	7.998	0	0	5.9989	0	0	9.9988	0	0	0	0	0	0	0	0	0	0	0	0	0	0	0	0	0	12.9979	0	0	0	0	0	0	0	0	0	0	0	0	0	5.9992
PWY-6167	flavin biosynthesis II (archaea)	0	0	0	0	0	0	0	0	0	13.3275	0	0	9.9971	0	0	0	0	0	0	0	0	0	0	0	0	0	0	0	0	0	0	0	0	19.5475	0	0	0	0	0	0	0	0	0	0	0	0	0	0
PWY-3081	L-lysine biosynthesis V	0	0	0	0	0	0	0	0	0	0	0	0	0	24.3664	0	9.4682	0	0	0	0	0	0	0	0	0	0	0	0	0	0	0	0	0	0	0	0	0	0	0	0	0	0	0	0	0	0	0	0
PWY-5675	nitrate reduction V (assimilatory)	0	0	0	0	0	0	0	0	0	0	0	0	0	0	0	0	0	0	0	0	0	0	0	0	0	0	0	0	0	0	0	11.9994	0	0	0	0	0	0	0	0	0	0	0	0	0	0	0	17.998
PWY-6148	tetrahydromethanopterin biosynthesis	0	0	0	0	0	0	0	0	0	0	0	0	0	0	0	0	0	0	0	0	0	0	0	0	0	0	0	0	0	0	0	0	0	15.582	0	0	0	0	0	0	0	0	0	0	0	0	0	7.1947
PWY-7274	D-cycloserine biosynthesis	0	0	0	0	0	0	0	0	0	0	0	0	0	6.4018	0	0	0	0	0	0	0	0	0	14.8564	0	0	0	0	0	0	0	0	0	0	0	0	0	0	0	0	0	0	0	0	0	0	0	0
PWY-5737	(5R)-carbapenem carboxylate biosynthesis	0	0	0	0	0	0	0	0	0	0	0	0	0	0	0	0	17.7665	0	0	0	0	0	0	0	0	0	0	0	0	0	0	0	0	0	0	0	0	0	0	0	0	0	0	0	0	0	0	0
PWY-6141	archaetidylserine and archaetidylethanolamine biosynthesis	0	0	0	0	0	0	0	0	0	0	0	0	0	0	0	0	0	0	0	0	0	0	0	0	0	0	0	0	0	0	0	0	0	6.8769	0	0	0	0	0	0	0	0	0	0	0	0	0	0
[truncated: 5 more columns]
